# Supplementary material for: Drug-target interaction prediction via class imbalance-aware ensemble learning
Source: BMC Bioinformatics. 2016 Dec 22;17(Suppl 19):509. doi: 10.1186/s12859-016-1377-y (PMC5259867; doi:10.1186/s12859-016-1377-y)
Supplement: Additional file 1 — Drug IDs. This file contains the DrugBank IDs of the drugs used in this study. (46 kb TXT) [file 12859_2016_1377_MOESM1_ESM.txt]

DB00014
DB00035
DB00050
DB00091
DB00093
DB00104
DB00114
DB00115
DB00116
DB00117
DB00118
DB00119
DB00120
DB00121
DB00122
DB00123
DB00125
DB00126
DB00127
DB00128
DB00129
DB00130
DB00131
DB00132
DB00133
DB00134
DB00135
DB00136
DB00138
DB00139
DB00140
DB00141
DB00142
DB00143
DB00144
DB00145
DB00146
DB00147
DB00148
DB00149
DB00150
DB00151
DB00152
DB00153
DB00154
DB00155
DB00156
DB00157
DB00158
DB00159
DB00160
DB00161
DB00162
DB00163
DB00165
DB00166
DB00167
DB00168
DB00169
DB00170
DB00171
DB00172
DB00173
DB00174
DB00175
DB00176
DB00177
DB00178
DB00179
DB00180
DB00181
DB00182
DB00183
DB00184
DB00185
DB00186
DB00187
DB00188
DB00189
DB00190
DB00191
DB00192
DB00193
DB00194
DB00195
DB00196
DB00197
DB00198
DB00199
DB00200
DB00201
DB00202
DB00203
DB00204
DB00205
DB00206
DB00207
DB00208
DB00209
DB00210
DB00211
DB00212
DB00213
DB00214
DB00215
DB00216
DB00217
DB00218
DB00219
DB00221
DB00222
DB00223
DB00226
DB00227
DB00228
DB00229
DB00230
DB00231
DB00232
DB00233
DB00234
DB00235
DB00237
DB00238
DB00239
DB00240
DB00241
DB00242
DB00243
DB00244
DB00245
DB00246
DB00247
DB00248
DB00249
DB00250
DB00251
DB00252
DB00253
DB00254
DB00255
DB00256
DB00257
DB00259
DB00260
DB00261
DB00262
DB00263
DB00264
DB00266
DB00267
DB00268
DB00269
DB00270
DB00272
DB00273
DB00274
DB00275
DB00276
DB00277
DB00278
DB00279
DB00280
DB00281
DB00282
DB00283
DB00284
DB00285
DB00286
DB00287
DB00288
DB00289
DB00290
DB00292
DB00293
DB00294
DB00295
DB00296
DB00297
DB00298
DB00299
DB00300
DB00301
DB00302
DB00303
DB00304
DB00306
DB00307
DB00308
DB00309
DB00310
DB00311
DB00312
DB00313
DB00315
DB00316
DB00317
DB00318
DB00319
DB00320
DB00321
DB00322
DB00323
DB00324
DB00328
DB00330
DB00331
DB00332
DB00333
DB00334
DB00335
DB00336
DB00337
DB00338
DB00340
DB00341
DB00342
DB00343
DB00344
DB00346
DB00347
DB00348
DB00349
DB00350
DB00351
DB00353
DB00354
DB00355
DB00356
DB00357
DB00358
DB00359
DB00360
DB00361
DB00362
DB00363
DB00364
DB00365
DB00366
DB00367
DB00368
DB00369
DB00370
DB00371
DB00372
DB00373
DB00374
DB00376
DB00377
DB00378
DB00379
DB00380
DB00381
DB00382
DB00383
DB00384
DB00385
DB00387
DB00388
DB00389
DB00390
DB00391
DB00392
DB00393
DB00394
DB00396
DB00397
DB00398
DB00399
DB00400
DB00401
DB00402
DB00403
DB00404
DB00405
DB00408
DB00409
DB00410
DB00411
DB00412
DB00413
DB00414
DB00415
DB00416
DB00417
DB00418
DB00419
DB00420
DB00421
DB00422
DB00423
DB00424
DB00425
DB00426
DB00427
DB00428
DB00429
DB00430
DB00431
DB00432
DB00433
DB00434
DB00435
DB00436
DB00437
DB00438
DB00439
DB00440
DB00441
DB00443
DB00444
DB00445
DB00446
DB00447
DB00448
DB00449
DB00450
DB00451
DB00452
DB00453
DB00454
DB00455
DB00456
DB00457
DB00458
DB00459
DB00461
DB00462
DB00463
DB00464
DB00465
DB00466
DB00467
DB00468
DB00469
DB00470
DB00471
DB00472
DB00473
DB00474
DB00475
DB00476
DB00477
DB00479
DB00480
DB00481
DB00482
DB00483
DB00484
DB00485
DB00486
DB00487
DB00489
DB00490
DB00491
DB00492
DB00493
DB00494
DB00495
DB00496
DB00497
DB00498
DB00499
DB00500
DB00501
DB00502
DB00504
DB00505
DB00507
DB00508
DB00509
DB00511
DB00512
DB00513
DB00514
DB00517
DB00518
DB00519
DB00520
DB00521
DB00522
DB00523
DB00524
DB00525
DB00527
DB00528
DB00529
DB00530
DB00532
DB00533
DB00534
DB00535
DB00536
DB00537
DB00539
DB00540
DB00541
DB00542
DB00543
DB00544
DB00545
DB00546
DB00547
DB00548
DB00549
DB00550
DB00551
DB00552
DB00554
DB00555
DB00557
DB00558
DB00559
DB00560
DB00561
DB00562
DB00563
DB00564
DB00565
DB00567
DB00568
DB00569
DB00570
DB00571
DB00572
DB00573
DB00574
DB00575
DB00576
DB00577
DB00579
DB00580
DB00581
DB00582
DB00583
DB00584
DB00585
DB00586
DB00587
DB00588
DB00589
DB00590
DB00591
DB00592
DB00593
DB00594
DB00595
DB00596
DB00598
DB00599
DB00600
DB00602
DB00603
DB00604
DB00605
DB00606
DB00607
DB00608
DB00609
DB00610
DB00611
DB00612
DB00613
DB00615
DB00616
DB00617
DB00618
DB00619
DB00620
DB00621
DB00622
DB00623
DB00624
DB00625
DB00626
DB00627
DB00628
DB00629
DB00630
DB00631
DB00632
DB00633
DB00634
DB00635
DB00636
DB00637
DB00638
DB00640
DB00641
DB00642
DB00643
DB00644
DB00645
DB00647
DB00648
DB00649
DB00650
DB00651
DB00652
DB00653
DB00654
DB00655
DB00656
DB00657
DB00659
DB00661
DB00663
DB00664
DB00665
DB00666
DB00667
DB00668
DB00669
DB00670
DB00671
DB00672
DB00673
DB00674
DB00675
DB00677
DB00678
DB00679
DB00680
DB00682
DB00683
DB00684
DB00685
DB00686
DB00687
DB00688
DB00689
DB00690
DB00691
DB00692
DB00693
DB00694
DB00695
DB00696
DB00697
DB00698
DB00699
DB00700
DB00703
DB00704
DB00705
DB00706
DB00708
DB00709
DB00710
DB00711
DB00712
DB00713
DB00714
DB00715
DB00716
DB00717
DB00718
DB00719
DB00720
DB00721
DB00722
DB00723
DB00724
DB00725
DB00726
DB00727
DB00728
DB00729
DB00730
DB00731
DB00732
DB00733
DB00734
DB00735
DB00736
DB00737
DB00738
DB00739
DB00740
DB00741
DB00744
DB00745
DB00747
DB00748
DB00749
DB00750
DB00751
DB00752
DB00753
DB00754
DB00755
DB00756
DB00757
DB00758
DB00759
DB00760
DB00761
DB00762
DB00763
DB00764
DB00765
DB00766
DB00767
DB00768
DB00769
DB00770
DB00771
DB00772
DB00773
DB00774
DB00775
DB00776
DB00777
DB00778
DB00780
DB00782
DB00783
DB00784
DB00786
DB00787
DB00788
DB00792
DB00794
DB00795
DB00796
DB00797
DB00798
DB00799
DB00800
DB00801
DB00802
DB00804
DB00805
DB00806
DB00807
DB00808
DB00809
DB00810
DB00811
DB00812
DB00813
DB00814
DB00816
DB00817
DB00818
DB00819
DB00820
DB00821
DB00822
DB00823
DB00824
DB00825
DB00827
DB00828
DB00829
DB00830
DB00831
DB00833
DB00834
DB00835
DB00836
DB00837
DB00838
DB00839
DB00841
DB00842
DB00843
DB00844
DB00845
DB00846
DB00847
DB00848
DB00849
DB00850
DB00851
DB00852
DB00854
DB00855
DB00857
DB00858
DB00860
DB00861
DB00862
DB00863
DB00864
DB00865
DB00866
DB00867
DB00868
DB00869
DB00870
DB00871
DB00872
DB00873
DB00875
DB00876
DB00877
DB00879
DB00880
DB00881
DB00882
DB00883
DB00884
DB00886
DB00887
DB00889
DB00890
DB00891
DB00892
DB00894
DB00896
DB00897
DB00898
DB00899
DB00900
DB00901
DB00902
DB00903
DB00904
DB00905
DB00906
DB00907
DB00908
DB00909
DB00910
DB00912
DB00913
DB00914
DB00915
DB00916
DB00917
DB00918
DB00919
DB00920
DB00921
DB00922
DB00923
DB00924
DB00925
DB00926
DB00927
DB00928
DB00929
DB00933
DB00934
DB00935
DB00936
DB00937
DB00938
DB00939
DB00940
DB00941
DB00942
DB00943
DB00944
DB00945
DB00946
DB00947
DB00948
DB00949
DB00950
DB00951
DB00952
DB00953
DB00955
DB00956
DB00957
DB00959
DB00960
DB00961
DB00962
DB00963
DB00964
DB00966
DB00967
DB00968
DB00969
DB00970
DB00972
DB00973
DB00975
DB00977
DB00978
DB00979
DB00980
DB00981
DB00982
DB00983
DB00984
DB00985
DB00986
DB00987
DB00988
DB00989
DB00990
DB00991
DB00992
DB00993
DB00994
DB00997
DB00998
DB00999
DB01000
DB01001
DB01002
DB01003
DB01004
DB01005
DB01006
DB01007
DB01009
DB01010
DB01011
DB01012
DB01013
DB01014
DB01015
DB01016
DB01017
DB01018
DB01019
DB01020
DB01021
DB01022
DB01023
DB01024
DB01025
DB01026
DB01028
DB01029
DB01030
DB01031
DB01032
DB01033
DB01034
DB01035
DB01036
DB01037
DB01038
DB01039
DB01041
DB01043
DB01044
DB01045
DB01046
DB01047
DB01048
DB01049
DB01050
DB01051
DB01053
DB01054
DB01055
DB01056
DB01057
DB01059
DB01060
DB01061
DB01062
DB01063
DB01064
DB01065
DB01066
DB01067
DB01068
DB01069
DB01070
DB01071
DB01073
DB01074
DB01075
DB01076
DB01077
DB01078
DB01079
DB01080
DB01081
DB01082
DB01083
DB01084
DB01085
DB01086
DB01087
DB01088
DB01089
DB01090
DB01091
DB01092
DB01094
DB01095
DB01097
DB01098
DB01099
DB01100
DB01101
DB01102
DB01103
DB01104
DB01105
DB01106
DB01107
DB01108
DB01110
DB01112
DB01113
DB01114
DB01115
DB01116
DB01117
DB01118
DB01119
DB01120
DB01121
DB01122
DB01123
DB01124
DB01125
DB01126
DB01127
DB01128
DB01129
DB01130
DB01131
DB01132
DB01133
DB01134
DB01135
DB01136
DB01137
DB01138
DB01139
DB01140
DB01141
DB01142
DB01143
DB01144
DB01145
DB01146
DB01147
DB01148
DB01149
DB01150
DB01151
DB01153
DB01154
DB01155
DB01156
DB01157
DB01158
DB01159
DB01160
DB01161
DB01162
DB01163
DB01165
DB01166
DB01167
DB01169
DB01170
DB01171
DB01172
DB01173
DB01174
DB01175
DB01176
DB01177
DB01178
DB01179
DB01180
DB01182
DB01183
DB01184
DB01185
DB01186
DB01188
DB01189
DB01190
DB01191
DB01192
DB01193
DB01194
DB01195
DB01196
DB01197
DB01198
DB01199
DB01200
DB01201
DB01202
DB01203
DB01204
DB01205
DB01206
DB01207
DB01208
DB01209
DB01210
DB01211
DB01212
DB01213
DB01214
DB01215
DB01216
DB01217
DB01218
DB01219
DB01220
DB01221
DB01222
DB01223
DB01224
DB01226
DB01227
DB01228
DB01229
DB01231
DB01233
DB01234
DB01235
DB01236
DB01237
DB01238
DB01239
DB01240
DB01241
DB01242
DB01244
DB01245
DB01246
DB01247
DB01248
DB01250
DB01251
DB01252
DB01253
DB01254
DB01255
DB01256
DB01259
DB01260
DB01261
DB01262
DB01263
DB01265
DB01267
DB01268
DB01273
DB01274
DB01275
DB01280
DB01282
DB01283
DB01288
DB01289
DB01291
DB01295
DB01296
DB01297
DB01298
DB01299
DB01301
DB01303
DB01320
DB01321
DB01324
DB01325
DB01326
DB01327
DB01328
DB01329
DB01330
DB01331
DB01332
DB01333
DB01336
DB01337
DB01338
DB01339
DB01340
DB01342
DB01346
DB01347
DB01348
DB01349
DB01351
DB01352
DB01353
DB01354
DB01355
DB01356
DB01357
DB01359
DB01361
DB01364
DB01365
DB01366
DB01367
DB01369
DB01370
DB01373
DB01375
DB01378
DB01380
DB01382
DB01384
DB01388
DB01392
DB01393
DB01394
DB01395
DB01396
DB01397
DB01398
DB01399
DB01400
DB01401
DB01403
DB01405
DB01406
DB01407
DB01408
DB01409
DB01410
DB01411
DB01412
DB01413
DB01414
DB01415
DB01416
DB01418
DB01419
DB01420
DB01421
DB01422
DB01425
DB01426
DB01427
DB01429
DB01430
DB01431
DB01433
DB01435
DB01436
DB01437
DB01438
DB01439
DB01440
DB01442
DB01444
DB01452
DB01454
DB01463
DB01466
DB01472
DB01481
DB01483
DB01488
DB01496
DB01497
DB01520
DB01535
DB01536
DB01541
DB01544
DB01548
DB01549
DB01558
DB01559
DB01561
DB01564
DB01565
DB01567
DB01571
DB01576
DB01577
DB01579
DB01580
DB01581
DB01582
DB01583
DB01586
DB01587
DB01588
DB01589
DB01590
DB01591
DB01594
DB01595
DB01597
DB01598
DB01599
DB01600
DB01602
DB01603
DB01604
DB01605
DB01606
DB01607
DB01608
DB01611
DB01612
DB01613
DB01614
DB01615
DB01616
DB01618
DB01619
DB01620
DB01621
DB01622
DB01623
DB01624
DB01625
DB01626
DB01627
DB01628
DB01629
DB01630
DB01631
DB01632
DB01633
DB01634
DB01638
DB01639
DB01640
DB01642
DB01643
DB01644
DB01645
DB01646
DB01647
DB01649
DB01650
DB01651
DB01652
DB01655
DB01656
DB01657
DB01660
DB01661
DB01662
DB01665
DB01666
DB01667
DB01668
DB01669
DB01670
DB01671
DB01672
DB01673
DB01675
DB01676
DB01677
DB01678
DB01681
DB01683
DB01684
DB01685
DB01686
DB01688
DB01689
DB01690
DB01691
DB01692
DB01693
DB01694
DB01695
DB01696
DB01698
DB01699
DB01700
DB01701
DB01702
DB01708
DB01709
DB01712
DB01713
DB01715
DB01717
DB01718
DB01719
DB01720
DB01721
DB01722
DB01723
DB01726
DB01727
DB01728
DB01731
DB01732
DB01733
DB01734
DB01735
DB01736
DB01737
DB01738
DB01741
DB01742
DB01743
DB01744
DB01745
DB01750
DB01752
DB01753
DB01754
DB01755
DB01756
DB01758
DB01760
DB01761
DB01762
DB01763
DB01764
DB01765
DB01766
DB01767
DB01768
DB01769
DB01771
DB01772
DB01773
DB01774
DB01775
DB01776
DB01779
DB01780
DB01782
DB01783
DB01784
DB01785
DB01786
DB01788
DB01789
DB01790
DB01791
DB01792
DB01793
DB01795
DB01796
DB01799
DB01800
DB01803
DB01804
DB01805
DB01806
DB01807
DB01808
DB01809
DB01810
DB01812
DB01813
DB01814
DB01815
DB01816
DB01817
DB01818
DB01819
DB01820
DB01821
DB01822
DB01823
DB01824
DB01825
DB01826
DB01827
DB01828
DB01829
DB01830
DB01831
DB01832
DB01833
DB01834
DB01835
DB01836
DB01837
DB01839
DB01840
DB01841
DB01842
DB01843
DB01844
DB01845
DB01846
DB01847
DB01848
DB01851
DB01852
DB01853
DB01854
DB01856
DB01857
DB01858
DB01859
DB01860
DB01861
DB01862
DB01863
DB01864
DB01865
DB01866
DB01868
DB01870
DB01871
DB01872
DB01873
DB01877
DB01879
DB01880
DB01881
DB01882
DB01883
DB01884
DB01885
DB01887
DB01888
DB01889
DB01890
DB01891
DB01892
DB01893
DB01894
DB01895
DB01896
DB01897
DB01901
DB01902
DB01903
DB01904
DB01905
DB01906
DB01908
DB01909
DB01910
DB01911
DB01913
DB01914
DB01915
DB01917
DB01918
DB01919
DB01920
DB01921
DB01922
DB01923
DB01925
DB01928
DB01929
DB01930
DB01931
DB01933
DB01934
DB01935
DB01936
DB01938
DB01939
DB01940
DB01941
DB01942
DB01944
DB01946
DB01947
DB01948
DB01949
DB01950
DB01951
DB01953
DB01954
DB01955
DB01956
DB01957
DB01958
DB01959
DB01960
DB01961
DB01962
DB01963
DB01964
DB01965
DB01966
DB01967
DB01969
DB01970
DB01971
DB01972
DB01973
DB01975
DB01977
DB01978
DB01979
DB01980
DB01981
DB01982
DB01983
DB01985
DB01986
DB01987
DB01988
DB01989
DB01990
DB01991
DB01992
DB01993
DB01996
DB01998
DB02000
DB02001
DB02007
DB02008
DB02009
DB02010
DB02011
DB02014
DB02015
DB02016
DB02017
DB02018
DB02019
DB02020
DB02021
DB02022
DB02023
DB02024
DB02026
DB02027
DB02028
DB02029
DB02030
DB02031
DB02032
DB02033
DB02034
DB02035
DB02036
DB02038
DB02039
DB02041
DB02042
DB02043
DB02044
DB02045
DB02046
DB02047
DB02048
DB02049
DB02051
DB02052
DB02053
DB02054
DB02056
DB02057
DB02058
DB02059
DB02060
DB02061
DB02062
DB02065
DB02067
DB02068
DB02069
DB02071
DB02072
DB02076
DB02077
DB02078
DB02079
DB02080
DB02081
DB02082
DB02083
DB02085
DB02086
DB02087
DB02088
DB02089
DB02090
DB02091
DB02092
DB02093
DB02094
DB02095
DB02096
DB02097
DB02098
DB02101
DB02102
DB02103
DB02104
DB02105
DB02106
DB02108
DB02109
DB02110
DB02111
DB02112
DB02113
DB02114
DB02115
DB02116
DB02118
DB02119
DB02120
DB02121
DB02122
DB02123
DB02124
DB02125
DB02126
DB02127
DB02128
DB02129
DB02130
DB02131
DB02132
DB02134
DB02135
DB02136
DB02139
DB02140
DB02141
DB02142
DB02143
DB02144
DB02145
DB02151
DB02152
DB02153
DB02154
DB02155
DB02158
DB02159
DB02160
DB02161
DB02162
DB02163
DB02164
DB02169
DB02170
DB02171
DB02172
DB02174
DB02175
DB02177
DB02178
DB02180
DB02181
DB02184
DB02185
DB02186
DB02187
DB02188
DB02189
DB02190
DB02191
DB02192
DB02193
DB02195
DB02196
DB02197
DB02198
DB02200
DB02201
DB02205
DB02209
DB02210
DB02211
DB02213
DB02214
DB02215
DB02216
DB02217
DB02218
DB02220
DB02221
DB02222
DB02225
DB02226
DB02227
DB02228
DB02229
DB02232
DB02233
DB02234
DB02235
DB02236
DB02237
DB02238
DB02239
DB02240
DB02242
DB02243
DB02247
DB02249
DB02250
DB02251
DB02252
DB02253
DB02254
DB02255
DB02256
DB02257
DB02258
DB02259
DB02260
DB02261
DB02262
DB02263
DB02264
DB02265
DB02266
DB02267
DB02268
DB02269
DB02270
DB02271
DB02274
DB02276
DB02277
DB02278
DB02279
DB02280
DB02282
DB02283
DB02287
DB02288
DB02289
DB02290
DB02292
DB02294
DB02296
DB02297
DB02299
DB02300
DB02301
DB02302
DB02303
DB02305
DB02306
DB02307
DB02308
DB02309
DB02310
DB02311
DB02312
DB02313
DB02314
DB02315
DB02316
DB02317
DB02318
DB02319
DB02320
DB02321
DB02323
DB02324
DB02326
DB02327
DB02328
DB02329
DB02331
DB02332
DB02333
DB02334
DB02335
DB02336
DB02337
DB02338
DB02339
DB02340
DB02341
DB02342
DB02343
DB02344
DB02345
DB02346
DB02347
DB02348
DB02350
DB02351
DB02352
DB02354
DB02355
DB02358
DB02359
DB02360
DB02361
DB02362
DB02363
DB02364
DB02365
DB02367
DB02368
DB02370
DB02371
DB02375
DB02376
DB02378
DB02379
DB02381
DB02382
DB02383
DB02386
DB02388
DB02391
DB02393
DB02394
DB02395
DB02396
DB02398
DB02399
DB02400
DB02401
DB02402
DB02403
DB02404
DB02405
DB02406
DB02407
DB02408
DB02410
DB02411
DB02413
DB02415
DB02418
DB02419
DB02420
DB02421
DB02422
DB02424
DB02425
DB02426
DB02427
DB02428
DB02429
DB02430
DB02431
DB02432
DB02433
DB02434
DB02435
DB02436
DB02437
DB02438
DB02440
DB02441
DB02442
DB02443
DB02445
DB02446
DB02447
DB02448
DB02450
DB02452
DB02453
DB02456
DB02457
DB02458
DB02459
DB02460
DB02461
DB02462
DB02463
DB02464
DB02465
DB02466
DB02467
DB02470
DB02471
DB02472
DB02473
DB02474
DB02475
DB02477
DB02479
DB02480
DB02481
DB02482
DB02483
DB02484
DB02485
DB02486
DB02489
DB02490
DB02491
DB02492
DB02493
DB02494
DB02495
DB02496
DB02497
DB02498
DB02499
DB02500
DB02501
DB02503
DB02504
DB02505
DB02506
DB02507
DB02508
DB02509
DB02510
DB02511
DB02512
DB02514
DB02515
DB02516
DB02517
DB02518
DB02519
DB02521
DB02522
DB02524
DB02526
DB02527
DB02529
DB02530
DB02531
DB02532
DB02533
DB02534
DB02535
DB02537
DB02538
DB02539
DB02540
DB02541
DB02542
DB02544
DB02545
DB02546
DB02547
DB02548
DB02549
DB02550
DB02551
DB02552
DB02553
DB02555
DB02556
DB02558
DB02559
DB02560
DB02561
DB02562
DB02563
DB02565
DB02566
DB02567
DB02568
DB02569
DB02570
DB02571
DB02572
DB02573
DB02574
DB02576
DB02578
DB02579
DB02580
DB02581
DB02583
DB02585
DB02586
DB02587
DB02588
DB02589
DB02590
DB02592
DB02593
DB02594
DB02595
DB02596
DB02597
DB02598
DB02599
DB02600
DB02602
DB02603
DB02604
DB02606
DB02607
DB02608
DB02609
DB02610
DB02611
DB02613
DB02614
DB02615
DB02616
DB02617
DB02620
DB02621
DB02622
DB02623
DB02624
DB02625
DB02628
DB02629
DB02630
DB02631
DB02632
DB02633
DB02635
DB02636
DB02637
DB02638
DB02640
DB02641
DB02642
DB02643
DB02644
DB02645
DB02646
DB02647
DB02648
DB02649
DB02651
DB02652
DB02655
DB02656
DB02657
DB02658
DB02659
DB02660
DB02663
DB02664
DB02665
DB02666
DB02667
DB02668
DB02669
DB02670
DB02671
DB02673
DB02674
DB02676
DB02677
DB02678
DB02679
DB02680
DB02683
DB02684
DB02685
DB02686
DB02689
DB02690
DB02691
DB02692
DB02693
DB02694
DB02695
DB02696
DB02697
DB02700
DB02701
DB02702
DB02703
DB02704
DB02705
DB02706
DB02709
DB02710
DB02711
DB02712
DB02713
DB02714
DB02715
DB02716
DB02717
DB02718
DB02719
DB02720
DB02722
DB02723
DB02726
DB02727
DB02728
DB02730
DB02731
DB02733
DB02734
DB02735
DB02736
DB02738
DB02740
DB02741
DB02742
DB02743
DB02744
DB02745
DB02746
DB02749
DB02750
DB02751
DB02752
DB02753
DB02754
DB02755
DB02757
DB02758
DB02759
DB02761
DB02762
DB02763
DB02764
DB02765
DB02766
DB02767
DB02768
DB02770
DB02771
DB02772
DB02773
DB02774
DB02776
DB02778
DB02779
DB02780
DB02783
DB02784
DB02785
DB02786
DB02787
DB02789
DB02790
DB02791
DB02793
DB02794
DB02795
DB02797
DB02798
DB02799
DB02800
DB02801
DB02802
DB02803
DB02804
DB02805
DB02809
DB02810
DB02811
DB02812
DB02813
DB02815
DB02816
DB02817
DB02818
DB02819
DB02820
DB02821
DB02822
DB02823
DB02824
DB02825
DB02827
DB02828
DB02829
DB02830
DB02831
DB02834
DB02835
DB02836
DB02837
DB02838
DB02839
DB02840
DB02841
DB02843
DB02844
DB02845
DB02846
DB02848
DB02849
DB02850
DB02851
DB02852
DB02854
DB02855
DB02857
DB02858
DB02859
DB02860
DB02861
DB02863
DB02865
DB02866
DB02867
DB02869
DB02870
DB02871
DB02872
DB02873
DB02875
DB02876
DB02877
DB02878
DB02879
DB02883
DB02884
DB02885
DB02887
DB02888
DB02889
DB02890
DB02892
DB02893
DB02894
DB02895
DB02896
DB02897
DB02899
DB02900
DB02901
DB02902
DB02903
DB02904
DB02905
DB02906
DB02907
DB02908
DB02909
DB02910
DB02911
DB02915
DB02917
DB02918
DB02919
DB02921
DB02923
DB02924
DB02925
DB02927
DB02928
DB02929
DB02930
DB02932
DB02933
DB02934
DB02935
DB02936
DB02937
DB02938
DB02939
DB02940
DB02941
DB02942
DB02943
DB02945
DB02947
DB02948
DB02951
DB02952
DB02953
DB02954
DB02956
DB02959
DB02961
DB02963
DB02964
DB02965
DB02966
DB02967
DB02968
DB02969
DB02970
DB02972
DB02973
DB02975
DB02976
DB02977
DB02979
DB02980
DB02981
DB02983
DB02984
DB02985
DB02986
DB02987
DB02988
DB02990
DB02991
DB02992
DB02994
DB02995
DB02996
DB02998
DB02999
DB03000
DB03003
DB03005
DB03006
DB03008
DB03010
DB03011
DB03012
DB03013
DB03015
DB03018
DB03019
DB03020
DB03021
DB03022
DB03023
DB03024
DB03026
DB03029
DB03030
DB03031
DB03032
DB03033
DB03034
DB03035
DB03037
DB03039
DB03040
DB03041
DB03042
DB03044
DB03045
DB03046
DB03048
DB03049
DB03050
DB03051
DB03052
DB03053
DB03056
DB03057
DB03058
DB03059
DB03060
DB03061
DB03062
DB03063
DB03064
DB03065
DB03066
DB03067
DB03068
DB03069
DB03070
DB03072
DB03073
DB03075
DB03076
DB03077
DB03078
DB03079
DB03080
DB03081
DB03082
DB03083
DB03084
DB03085
DB03086
DB03087
DB03088
DB03089
DB03091
DB03092
DB03093
DB03095
DB03096
DB03097
DB03098
DB03101
DB03102
DB03103
DB03104
DB03106
DB03107
DB03108
DB03109
DB03110
DB03111
DB03112
DB03113
DB03114
DB03115
DB03116
DB03117
DB03118
DB03120
DB03121
DB03124
DB03125
DB03126
DB03127
DB03128
DB03129
DB03130
DB03132
DB03134
DB03135
DB03136
DB03137
DB03138
DB03139
DB03140
DB03141
DB03142
DB03144
DB03145
DB03146
DB03147
DB03148
DB03149
DB03150
DB03151
DB03152
DB03153
DB03154
DB03155
DB03156
DB03157
DB03158
DB03159
DB03160
DB03161
DB03162
DB03163
DB03165
DB03170
DB03171
DB03172
DB03173
DB03174
DB03175
DB03176
DB03177
DB03179
DB03180
DB03181
DB03182
DB03183
DB03185
DB03186
DB03187
DB03188
DB03189
DB03190
DB03191
DB03192
DB03193
DB03194
DB03195
DB03196
DB03197
DB03198
DB03199
DB03200
DB03201
DB03202
DB03203
DB03206
DB03207
DB03210
DB03211
DB03212
DB03214
DB03215
DB03216
DB03217
DB03218
DB03219
DB03220
DB03221
DB03222
DB03226
DB03227
DB03228
DB03229
DB03230
DB03231
DB03232
DB03233
DB03234
DB03235
DB03237
DB03238
DB03240
DB03242
DB03243
DB03245
DB03246
DB03247
DB03248
DB03250
DB03251
DB03252
DB03253
DB03255
DB03256
DB03257
DB03258
DB03259
DB03260
DB03262
DB03264
DB03267
DB03268
DB03270
DB03271
DB03273
DB03274
DB03276
DB03277
DB03278
DB03279
DB03280
DB03283
DB03284
DB03286
DB03288
DB03290
DB03292
DB03294
DB03296
DB03297
DB03298
DB03299
DB03300
DB03301
DB03305
DB03306
DB03307
DB03308
DB03309
DB03310
DB03311
DB03312
DB03313
DB03314
DB03315
DB03316
DB03320
DB03321
DB03323
DB03325
DB03326
DB03327
DB03330
DB03331
DB03332
DB03333
DB03335
DB03336
DB03337
DB03338
DB03340
DB03341
DB03342
DB03343
DB03344
DB03345
DB03346
DB03347
DB03348
DB03349
DB03350
DB03351
DB03352
DB03353
DB03354
DB03355
DB03357
DB03358
DB03359
DB03360
DB03361
DB03364
DB03365
DB03367
DB03368
DB03369
DB03370
DB03371
DB03372
DB03374
DB03376
DB03379
DB03380
DB03381
DB03382
DB03383
DB03384
DB03388
DB03389
DB03390
DB03392
DB03393
DB03395
DB03396
DB03397
DB03399
DB03400
DB03401
DB03403
DB03408
DB03410
DB03411
DB03412
DB03413
DB03414
DB03415
DB03416
DB03417
DB03419
DB03420
DB03421
DB03423
DB03424
DB03425
DB03428
DB03429
DB03430
DB03433
DB03434
DB03435
DB03436
DB03437
DB03439
DB03440
DB03441
DB03442
DB03444
DB03445
DB03446
DB03447
DB03448
DB03449
DB03450
DB03451
DB03452
DB03453
DB03454
DB03455
DB03456
DB03459
DB03461
DB03462
DB03463
DB03465
DB03466
DB03467
DB03468
DB03471
DB03472
DB03473
DB03475
DB03476
DB03477
DB03478
DB03479
DB03480
DB03481
DB03482
DB03483
DB03484
DB03485
DB03486
DB03487
DB03488
DB03489
DB03490
DB03491
DB03494
DB03495
DB03496
DB03498
DB03499
DB03500
DB03501
DB03502
DB03503
DB03504
DB03505
DB03507
DB03509
DB03510
DB03516
DB03517
DB03518
DB03519
DB03522
DB03523
DB03524
DB03525
DB03526
DB03528
DB03530
DB03531
DB03532
DB03533
DB03534
DB03535
DB03536
DB03539
DB03540
DB03541
DB03542
DB03543
DB03544
DB03546
DB03548
DB03549
DB03551
DB03552
DB03553
DB03554
DB03556
DB03557
DB03558
DB03559
DB03561
DB03562
DB03563
DB03564
DB03565
DB03566
DB03568
DB03569
DB03570
DB03571
DB03572
DB03573
DB03576
DB03577
DB03579
DB03581
DB03582
DB03583
DB03584
DB03585
DB03586
DB03587
DB03588
DB03589
DB03590
DB03591
DB03592
DB03593
DB03595
DB03596
DB03597
DB03598
DB03599
DB03600
DB03602
DB03603
DB03604
DB03605
DB03606
DB03607
DB03608
DB03609
DB03611
DB03612
DB03613
DB03614
DB03615
DB03616
DB03621
DB03622
DB03623
DB03624
DB03625
DB03626
DB03627
DB03628
DB03629
DB03631
DB03632
DB03633
DB03635
DB03636
DB03637
DB03639
DB03640
DB03641
DB03642
DB03643
DB03644
DB03645
DB03647
DB03648
DB03649
DB03650
DB03651
DB03652
DB03654
DB03655
DB03657
DB03658
DB03660
DB03661
DB03662
DB03663
DB03664
DB03666
DB03667
DB03668
DB03669
DB03670
DB03672
DB03673
DB03674
DB03676
DB03677
DB03680
DB03683
DB03685
DB03686
DB03687
DB03688
DB03690
DB03691
DB03692
DB03693
DB03695
DB03696
DB03697
DB03699
DB03700
DB03702
DB03703
DB03704
DB03705
DB03706
DB03707
DB03708
DB03709
DB03710
DB03711
DB03712
DB03714
DB03715
DB03716
DB03717
DB03719
DB03721
DB03722
DB03723
DB03725
DB03726
DB03728
DB03730
DB03731
DB03732
DB03733
DB03734
DB03735
DB03736
DB03737
DB03738
DB03739
DB03740
DB03741
DB03742
DB03744
DB03745
DB03746
DB03747
DB03748
DB03749
DB03750
DB03751
DB03752
DB03753
DB03754
DB03755
DB03757
DB03758
DB03759
DB03760
DB03761
DB03763
DB03765
DB03766
DB03767
DB03768
DB03769
DB03771
DB03772
DB03773
DB03775
DB03777
DB03779
DB03780
DB03781
DB03782
DB03783
DB03784
DB03785
DB03787
DB03788
DB03790
DB03791
DB03792
DB03793
DB03795
DB03796
DB03798
DB03799
DB03800
DB03801
DB03802
DB03803
DB03804
DB03805
DB03807
DB03808
DB03809
DB03812
DB03813
DB03814
DB03815
DB03816
DB03817
DB03818
DB03820
DB03821
DB03822
DB03824
DB03825
DB03827
DB03828
DB03830
DB03832
DB03833
DB03834
DB03835
DB03836
DB03837
DB03840
DB03841
DB03842
DB03843
DB03844
DB03845
DB03847
DB03848
DB03849
DB03850
DB03854
DB03855
DB03856
DB03857
DB03859
DB03860
DB03861
DB03862
DB03863
DB03864
DB03865
DB03866
DB03867
DB03868
DB03869
DB03870
DB03877
DB03878
DB03879
DB03880
DB03882
DB03884
DB03886
DB03887
DB03888
DB03889
DB03890
DB03891
DB03892
DB03893
DB03894
DB03895
DB03896
DB03897
DB03899
DB03900
DB03901
DB03902
DB03903
DB03904
DB03905
DB03908
DB03909
DB03910
DB03911
DB03912
DB03915
DB03916
DB03918
DB03921
DB03923
DB03924
DB03925
DB03927
DB03928
DB03929
DB03931
DB03932
DB03933
DB03936
DB03937
DB03938
DB03939
DB03940
DB03942
DB03944
DB03945
DB03947
DB03948
DB03949
DB03950
DB03951
DB03952
DB03953
DB03955
DB03956
DB03958
DB03959
DB03961
DB03962
DB03963
DB03964
DB03967
DB03968
DB03969
DB03970
DB03971
DB03973
DB03974
DB03975
DB03976
DB03977
DB03978
DB03979
DB03980
DB03981
DB03982
DB03986
DB03987
DB03988
DB03989
DB03991
DB03993
DB03994
DB03995
DB03996
DB03999
DB04000
DB04001
DB04002
DB04003
DB04004
DB04005
DB04006
DB04007
DB04012
DB04013
DB04014
DB04015
DB04016
DB04017
DB04018
DB04020
DB04021
DB04022
DB04023
DB04024
DB04027
DB04028
DB04029
DB04030
DB04033
DB04034
DB04035
DB04036
DB04037
DB04039
DB04040
DB04041
DB04042
DB04045
DB04047
DB04048
DB04050
DB04051
DB04052
DB04053
DB04054
DB04055
DB04057
DB04058
DB04059
DB04062
DB04063
DB04064
DB04065
DB04066
DB04067
DB04068
DB04069
DB04070
DB04071
DB04072
DB04073
DB04074
DB04075
DB04077
DB04078
DB04079
DB04080
DB04081
DB04082
DB04083
DB04084
DB04085
DB04086
DB04087
DB04088
DB04089
DB04090
DB04091
DB04092
DB04094
DB04097
DB04098
DB04099
DB04103
DB04104
DB04105
DB04106
DB04107
DB04108
DB04109
DB04112
DB04113
DB04114
DB04115
DB04116
DB04117
DB04121
DB04122
DB04123
DB04124
DB04125
DB04126
DB04127
DB04128
DB04129
DB04131
DB04132
DB04133
DB04135
DB04136
DB04137
DB04138
DB04139
DB04140
DB04141
DB04142
DB04143
DB04144
DB04147
DB04149
DB04150
DB04151
DB04152
DB04153
DB04154
DB04155
DB04156
DB04157
DB04158
DB04160
DB04162
DB04163
DB04164
DB04165
DB04166
DB04167
DB04168
DB04169
DB04170
DB04172
DB04173
DB04174
DB04175
DB04176
DB04178
DB04179
DB04180
DB04181
DB04182
DB04183
DB04185
DB04186
DB04187
DB04190
DB04191
DB04194
DB04195
DB04196
DB04197
DB04199
DB04200
DB04203
DB04204
DB04205
DB04207
DB04208
DB04209
DB04210
DB04212
DB04213
DB04214
DB04215
DB04216
DB04217
DB04218
DB04220
DB04221
DB04223
DB04224
DB04227
DB04229
DB04230
DB04231
DB04232
DB04233
DB04234
DB04235
DB04237
DB04238
DB04239
DB04241
DB04242
DB04243
DB04244
DB04245
DB04248
DB04251
DB04252
DB04253
DB04254
DB04255
DB04256
DB04257
DB04258
DB04260
DB04261
DB04262
DB04263
DB04264
DB04265
DB04267
DB04268
DB04269
DB04270
DB04271
DB04272
DB04273
DB04275
DB04276
DB04277
DB04278
DB04279
DB04280
DB04281
DB04282
DB04284
DB04285
DB04286
DB04287
DB04288
DB04289
DB04290
DB04293
DB04294
DB04295
DB04296
DB04297
DB04298
DB04299
DB04302
DB04303
DB04304
DB04306
DB04307
DB04310
DB04311
DB04312
DB04314
DB04315
DB04316
DB04317
DB04319
DB04320
DB04322
DB04324
DB04325
DB04326
DB04327
DB04328
DB04330
DB04331
DB04334
DB04335
DB04336
DB04337
DB04338
DB04339
DB04340
DB04342
DB04343
DB04345
DB04346
DB04347
DB04348
DB04349
DB04350
DB04351
DB04352
DB04353
DB04355
DB04359
DB04360
DB04361
DB04365
DB04366
DB04368
DB04369
DB04371
DB04372
DB04373
DB04374
DB04375
DB04376
DB04377
DB04378
DB04379
DB04380
DB04381
DB04382
DB04385
DB04386
DB04387
DB04388
DB04389
DB04391
DB04392
DB04393
DB04394
DB04395
DB04396
DB04400
DB04401
DB04404
DB04405
DB04407
DB04408
DB04409
DB04410
DB04411
DB04417
DB04418
DB04419
DB04422
DB04424
DB04425
DB04426
DB04427
DB04430
DB04432
DB04433
DB04434
DB04435
DB04436
DB04438
DB04439
DB04440
DB04441
DB04444
DB04445
DB04446
DB04447
DB04448
DB04450
DB04451
DB04452
DB04453
DB04454
DB04455
DB04456
DB04457
DB04459
DB04460
DB04462
DB04463
DB04464
DB04465
DB04466
DB04467
DB04468
DB04469
DB04470
DB04471
DB04472
DB04473
DB04474
DB04476
DB04477
DB04478
DB04480
DB04481
DB04482
DB04483
DB04485
DB04488
DB04489
DB04490
DB04491
DB04492
DB04493
DB04496
DB04498
DB04499
DB04501
DB04502
DB04503
DB04505
DB04508
DB04509
DB04510
DB04511
DB04512
DB04513
DB04514
DB04515
DB04516
DB04517
DB04518
DB04519
DB04520
DB04521
DB04522
DB04523
DB04524
DB04525
DB04526
DB04527
DB04528
DB04529
DB04530
DB04531
DB04533
DB04537
DB04538
DB04539
DB04540
DB04541
DB04542
DB04543
DB04544
DB04545
DB04546
DB04547
DB04548
DB04549
DB04552
DB04553
DB04554
DB04555
DB04556
DB04557
DB04558
DB04559
DB04560
DB04561
DB04562
DB04564
DB04565
DB04566
DB04568
DB04569
DB04570
DB04573
DB04574
DB04575
DB04577
DB04578
DB04579
DB04580
DB04581
DB04583
DB04585
DB04586
DB04588
DB04590
DB04591
DB04592
DB04593
DB04594
DB04596
DB04597
DB04598
DB04599
DB04600
DB04601
DB04604
DB04605
DB04606
DB04607
DB04608
DB04609
DB04610
DB04612
DB04614
DB04615
DB04616
DB04617
DB04618
DB04619
DB04620
DB04622
DB04624
DB04627
DB04628
DB04629
DB04630
DB04631
DB04632
DB04633
DB04634
DB04636
DB04637
DB04638
DB04639
DB04640
DB04641
DB04642
DB04643
DB04644
DB04645
DB04646
DB04647
DB04648
DB04649
DB04650
DB04651
DB04652
DB04653
DB04654
DB04655
DB04656
DB04657
DB04658
DB04659
DB04660
DB04661
DB04662
DB04664
DB04665
DB04669
DB04672
DB04673
DB04674
DB04675
DB04676
DB04677
DB04678
DB04679
DB04680
DB04681
DB04682
DB04683
DB04685
DB04687
DB04688
DB04689
DB04690
DB04693
DB04695
DB04696
DB04697
DB04698
DB04699
DB04700
DB04701
DB04702
DB04707
DB04709
DB04713
DB04714
DB04715
DB04716
DB04719
DB04720
DB04721
DB04722
DB04723
DB04724
DB04725
DB04729
DB04732
DB04733
DB04734
DB04735
DB04736
DB04738
DB04739
DB04740
DB04741
DB04742
DB04743
DB04745
DB04746
DB04747
DB04749
DB04751
DB04752
DB04753
DB04754
DB04757
DB04758
DB04759
DB04760
DB04761
DB04762
DB04763
DB04764
DB04765
DB04767
DB04768
DB04769
DB04770
DB04771
DB04772
DB04773
DB04774
DB04775
DB04776
DB04777
DB04779
DB04781
DB04782
DB04783
DB04784
DB04786
DB04787
DB04788
DB04789
DB04790
DB04791
DB04792
DB04793
DB04794
DB04795
DB04796
DB04797
DB04798
DB04799
DB04800
DB04801
DB04809
DB04817
DB04820
DB04821
DB04824
DB04825
DB04828
DB04829
DB04832
DB04835
DB04836
DB04837
DB04838
DB04839
DB04840
DB04841
DB04842
DB04843
DB04844
DB04845
DB04846
DB04849
DB04850
DB04851
DB04852
DB04853
DB04855
DB04856
DB04857
DB04859
DB04860
DB04861
DB04862
DB04863
DB04864
DB04865
DB04866
DB04867
DB04868
DB04869
DB04872
DB04873
DB04875
DB04876
DB04877
DB04878
DB04879
DB04880
DB04881
DB04882
DB04883
DB04884
DB04885
DB04886
DB04888
DB04889
DB04890
DB04892
DB04894
DB04896
DB04898
DB04903
DB04905
DB04908
DB04910
DB04915
DB04917
DB04918
DB04920
DB04924
DB04926
DB04930
DB04931
DB04933
DB04934
DB04938
DB04942
DB04946
DB04947
DB04948
DB04951
DB04953
DB04954
DB04957
DB04960
DB04967
DB04970
DB04972
DB04982
DB04983
DB05003
DB05009
DB05013
DB05022
DB05025
DB05034
DB05039
DB05087
DB05095
DB05102
DB05104
DB05105
DB05107
DB05129
DB05137
DB05171
DB05219
DB05229
DB05232
DB05234
DB05239
DB05246
DB05252
DB05260
DB05262
DB05265
DB05266
DB05271
DB05284
DB05289
DB05291
DB05294
DB05295
DB05297
DB05298
DB05314
DB05316
DB05318
DB05327
DB05339
DB05360
DB05366
DB05381
DB05382
DB05383
DB05389
DB05398
DB05399
DB05403
DB05413
DB05414
DB05424
DB05442
DB05446
DB05448
DB05458
DB05460
DB05461
DB05465
DB05475
DB05478
DB05479
DB05482
DB05488
DB05490
DB05492
DB05494
DB05508
DB05511
DB05521
DB05630
DB05659
DB05708
DB05786
DB05790
DB05792
DB05796
DB05806
DB05812
DB05824
DB05838
DB05855
DB05864
DB05868
DB05869
DB05871
DB06016
DB06077
DB06144
DB06147
DB06148
DB06151
DB06155
DB06196
DB06201
DB06203
DB06204
DB06207
DB06209
DB06210
DB06212
DB06213
DB06216
DB06218
DB06228
DB06237
DB06243
DB06262
DB06267
DB06268
DB06274
DB06287
DB06288
DB06290
DB06292
DB06335
DB06441
DB06480
DB06581
DB06589
DB06594
DB06605
DB06614
DB06616
DB06623
DB06637
DB06663
DB06684
DB06689
DB06691
DB06693
DB06694
DB06695
DB06696
DB06698
DB06699
DB06700
DB06701
DB06702
DB06706
DB06707
DB06709
DB06710
DB06711
DB06712
DB06713
DB06714
DB06716
DB06725
DB06726
DB06729
DB06738
DB06751
DB06764
DB06766
DB06771
DB06772
DB06775
DB06777
DB06781
DB06795
DB06800
DB06802
DB06809
DB06813
DB06817
DB06828
DB06829
DB06830
DB06831
DB06832
DB06833
DB06834
DB06835
DB06836
DB06837
DB06838
DB06840
DB06841
DB06842
DB06843
DB06844
DB06845
DB06846
DB06847
DB06848
DB06849
DB06850
DB06851
DB06852
DB06853
DB06854
DB06855
DB06856
DB06857
DB06858
DB06859
DB06860
DB06861
DB06862
DB06864
DB06865
DB06866
DB06867
DB06868
DB06869
DB06870
DB06871
DB06872
DB06873
DB06874
DB06875
DB06876
DB06877
DB06878
DB06879
DB06880
DB06881
DB06882
DB06883
DB06884
DB06886
DB06887
DB06888
DB06889
DB06890
DB06891
DB06892
DB06893
DB06894
DB06896
DB06897
DB06898
DB06899
DB06900
DB06901
DB06902
DB06903
DB06904
DB06905
DB06906
DB06908
DB06909
DB06910
DB06911
DB06912
DB06913
DB06914
DB06916
DB06917
DB06918
DB06919
DB06920
DB06921
DB06922
DB06923
DB06924
DB06925
DB06926
DB06927
DB06928
DB06929
DB06930
DB06931
DB06932
DB06933
DB06934
DB06936
DB06937
DB06938
DB06939
DB06940
DB06942
DB06943
DB06944
DB06945
DB06946
DB06947
DB06948
DB06949
DB06950
DB06951
DB06952
DB06953
DB06954
DB06955
DB06956
DB06957
DB06958
DB06959
DB06960
DB06961
DB06962
DB06963
DB06964
DB06965
DB06966
DB06967
DB06968
DB06969
DB06970
DB06971
DB06972
DB06973
DB06974
DB06976
DB06977
DB06978
DB06979
DB06980
DB06981
DB06982
DB06983
DB06984
DB06986
DB06987
DB06988
DB06989
DB06990
DB06991
DB06992
DB06993
DB06994
DB06995
DB06996
DB06997
DB06998
DB06999
DB07000
DB07001
DB07002
DB07003
DB07005
DB07006
DB07007
DB07008
DB07009
DB07010
DB07011
DB07012
DB07013
DB07014
DB07015
DB07016
DB07017
DB07018
DB07019
DB07020
DB07021
DB07022
DB07023
DB07024
DB07025
DB07026
DB07027
DB07028
DB07029
DB07030
DB07031
DB07032
DB07033
DB07034
DB07035
DB07036
DB07037
DB07038
DB07039
DB07040
DB07041
DB07042
DB07043
DB07044
DB07045
DB07046
DB07048
DB07049
DB07050
DB07051
DB07052
DB07053
DB07054
DB07055
DB07056
DB07057
DB07058
DB07059
DB07060
DB07061
DB07062
DB07063
DB07064
DB07065
DB07066
DB07067
DB07068
DB07069
DB07070
DB07071
DB07072
DB07073
DB07074
DB07075
DB07076
DB07077
DB07078
DB07079
DB07080
DB07081
DB07082
DB07083
DB07084
DB07085
DB07086
DB07087
DB07088
DB07089
DB07090
DB07091
DB07092
DB07093
DB07094
DB07095
DB07096
DB07097
DB07098
DB07099
DB07100
DB07101
DB07102
DB07103
DB07104
DB07105
DB07106
DB07107
DB07108
DB07109
DB07110
DB07111
DB07112
DB07113
DB07114
DB07115
DB07116
DB07117
DB07118
DB07119
DB07120
DB07121
DB07122
DB07123
DB07124
DB07125
DB07126
DB07127
DB07128
DB07129
DB07130
DB07131
DB07132
DB07133
DB07134
DB07135
DB07136
DB07137
DB07138
DB07139
DB07140
DB07141
DB07142
DB07143
DB07144
DB07145
DB07146
DB07147
DB07148
DB07149
DB07150
DB07151
DB07152
DB07153
DB07154
DB07155
DB07156
DB07157
DB07158
DB07159
DB07160
DB07161
DB07162
DB07163
DB07164
DB07165
DB07167
DB07168
DB07169
DB07170
DB07171
DB07172
DB07173
DB07174
DB07175
DB07177
DB07178
DB07179
DB07180
DB07181
DB07182
DB07183
DB07184
DB07185
DB07186
DB07187
DB07188
DB07189
DB07190
DB07191
DB07192
DB07193
DB07194
DB07195
DB07196
DB07197
DB07198
DB07199
DB07200
DB07202
DB07203
DB07204
DB07205
DB07206
DB07207
DB07208
DB07209
DB07210
DB07211
DB07212
DB07213
DB07215
DB07216
DB07217
DB07218
DB07219
DB07220
DB07221
DB07222
DB07223
DB07224
DB07225
DB07226
DB07227
DB07228
DB07229
DB07230
DB07231
DB07232
DB07233
DB07234
DB07235
DB07236
DB07237
DB07238
DB07239
DB07241
DB07242
DB07243
DB07244
DB07245
DB07246
DB07247
DB07248
DB07249
DB07250
DB07251
DB07252
DB07253
DB07254
DB07255
DB07256
DB07257
DB07258
DB07259
DB07260
DB07261
DB07262
DB07263
DB07264
DB07265
DB07266
DB07267
DB07268
DB07269
DB07270
DB07271
DB07272
DB07273
DB07274
DB07275
DB07276
DB07277
DB07278
DB07279
DB07280
DB07281
DB07284
DB07285
DB07286
DB07287
DB07288
DB07289
DB07290
DB07291
DB07292
DB07293
DB07294
DB07295
DB07296
DB07297
DB07298
DB07299
DB07300
DB07301
DB07302
DB07303
DB07304
DB07305
DB07306
DB07307
DB07308
DB07309
DB07310
DB07311
DB07312
DB07313
DB07314
DB07315
DB07316
DB07317
DB07318
DB07319
DB07320
DB07321
DB07322
DB07323
DB07324
DB07325
DB07326
DB07327
DB07328
DB07329
DB07330
DB07331
DB07332
DB07333
DB07334
DB07335
DB07336
DB07337
DB07338
DB07339
DB07340
DB07341
DB07342
DB07343
DB07344
DB07345
DB07346
DB07347
DB07348
DB07349
DB07350
DB07351
DB07352
DB07353
DB07354
DB07355
DB07356
DB07357
DB07358
DB07359
DB07360
DB07361
DB07362
DB07363
DB07364
DB07365
DB07366
DB07367
DB07368
DB07369
DB07370
DB07371
DB07372
DB07373
DB07374
DB07375
DB07376
DB07377
DB07378
DB07379
DB07380
DB07381
DB07382
DB07383
DB07384
DB07385
DB07387
DB07388
DB07389
DB07390
DB07391
DB07392
DB07393
DB07394
DB07395
DB07396
DB07397
DB07398
DB07400
DB07401
DB07403
DB07404
DB07405
DB07406
DB07407
DB07408
DB07409
DB07410
DB07411
DB07412
DB07413
DB07414
DB07415
DB07416
DB07418
DB07419
DB07420
DB07421
DB07422
DB07423
DB07424
DB07425
DB07426
DB07427
DB07428
DB07429
DB07430
DB07431
DB07432
DB07433
DB07434
DB07435
DB07436
DB07437
DB07439
DB07440
DB07441
DB07443
DB07444
DB07445
DB07446
DB07447
DB07448
DB07449
DB07450
DB07451
DB07452
DB07453
DB07454
DB07455
DB07456
DB07457
DB07458
DB07459
DB07460
DB07461
DB07462
DB07463
DB07464
DB07465
DB07466
DB07467
DB07468
DB07469
DB07470
DB07471
DB07472
DB07473
DB07474
DB07476
DB07477
DB07478
DB07479
DB07480
DB07481
DB07482
DB07483
DB07484
DB07485
DB07486
DB07487
DB07488
DB07489
DB07490
DB07491
DB07492
DB07493
DB07494
DB07495
DB07496
DB07497
DB07498
DB07499
DB07500
DB07501
DB07502
DB07503
DB07504
DB07505
DB07506
DB07507
DB07508
DB07509
DB07510
DB07511
DB07512
DB07513
DB07514
DB07515
DB07516
DB07518
DB07519
DB07520
DB07521
DB07522
DB07524
DB07525
DB07526
DB07527
DB07528
DB07529
DB07530
DB07531
DB07533
DB07534
DB07535
DB07536
DB07537
DB07538
DB07539
DB07540
DB07541
DB07542
DB07543
DB07544
DB07545
DB07546
DB07547
DB07548
DB07549
DB07550
DB07551
DB07552
DB07553
DB07555
DB07556
DB07557
DB07558
DB07559
DB07560
DB07561
DB07562
DB07563
DB07564
DB07565
DB07567
DB07568
DB07569
DB07570
DB07571
DB07572
DB07573
DB07574
DB07575
DB07577
DB07578
DB07579
DB07580
DB07581
DB07582
DB07583
DB07584
DB07585
DB07586
DB07587
DB07588
DB07589
DB07590
DB07591
DB07592
DB07593
DB07594
DB07595
DB07596
DB07597
DB07598
DB07599
DB07601
DB07602
DB07604
DB07605
DB07606
DB07607
DB07608
DB07609
DB07610
DB07611
DB07612
DB07613
DB07614
DB07615
DB07616
DB07617
DB07618
DB07619
DB07620
DB07621
DB07622
DB07623
DB07624
DB07625
DB07626
DB07627
DB07628
DB07629
DB07630
DB07631
DB07632
DB07633
DB07634
DB07635
DB07636
DB07637
DB07638
DB07639
DB07640
DB07641
DB07642
DB07643
DB07644
DB07645
DB07646
DB07647
DB07648
DB07649
DB07650
DB07651
DB07652
DB07653
DB07654
DB07655
DB07656
DB07657
DB07658
DB07659
DB07660
DB07661
DB07662
DB07663
DB07664
DB07665
DB07666
DB07667
DB07668
DB07669
DB07670
DB07671
DB07672
DB07673
DB07674
DB07675
DB07676
DB07677
DB07678
DB07679
DB07680
DB07681
DB07683
DB07684
DB07685
DB07686
DB07687
DB07688
DB07689
DB07690
DB07691
DB07692
DB07696
DB07697
DB07698
DB07700
DB07701
DB07702
DB07703
DB07704
DB07705
DB07706
DB07707
DB07708
DB07710
DB07711
DB07712
DB07713
DB07714
DB07715
DB07716
DB07717
DB07718
DB07719
DB07720
DB07721
DB07722
DB07723
DB07724
DB07726
DB07728
DB07729
DB07730
DB07731
DB07732
DB07733
DB07734
DB07735
DB07736
DB07737
DB07738
DB07739
DB07740
DB07741
DB07742
DB07743
DB07744
DB07745
DB07746
DB07747
DB07748
DB07749
DB07750
DB07751
DB07752
DB07754
DB07755
DB07756
DB07757
DB07758
DB07759
DB07760
DB07761
DB07762
DB07763
DB07764
DB07765
DB07766
DB07767
DB07768
DB07769
DB07770
DB07771
DB07772
DB07773
DB07776
DB07778
DB07779
DB07780
DB07781
DB07782
DB07783
DB07784
DB07785
DB07786
DB07787
DB07788
DB07789
DB07790
DB07791
DB07792
DB07793
DB07794
DB07795
DB07796
DB07797
DB07798
DB07800
DB07801
DB07802
DB07803
DB07804
DB07805
DB07806
DB07807
DB07808
DB07809
DB07810
DB07811
DB07812
DB07813
DB07814
DB07815
DB07816
DB07817
DB07818
DB07819
DB07820
DB07821
DB07822
DB07823
DB07824
DB07825
DB07826
DB07827
DB07829
DB07830
DB07831
DB07832
DB07833
DB07834
DB07835
DB07836
DB07837
DB07838
DB07839
DB07840
DB07841
DB07842
DB07843
DB07844
DB07845
DB07846
DB07847
DB07848
DB07849
DB07850
DB07851
DB07852
DB07853
DB07854
DB07855
DB07856
DB07857
DB07858
DB07859
DB07860
DB07861
DB07862
DB07863
DB07864
DB07865
DB07866
DB07867
DB07868
DB07869
DB07870
DB07871
DB07872
DB07873
DB07874
DB07875
DB07876
DB07877
DB07878
DB07879
DB07880
DB07881
DB07882
DB07883
DB07884
DB07885
DB07887
DB07888
DB07889
DB07890
DB07892
DB07893
DB07894
DB07895
DB07896
DB07897
DB07898
DB07899
DB07900
DB07901
DB07902
DB07903
DB07905
DB07906
DB07907
DB07908
DB07909
DB07910
DB07911
DB07912
DB07913
DB07914
DB07915
DB07916
DB07917
DB07918
DB07919
DB07920
DB07921
DB07922
DB07923
DB07924
DB07925
DB07926
DB07927
DB07928
DB07929
DB07930
DB07931
DB07932
DB07933
DB07934
DB07935
DB07936
DB07937
DB07938
DB07939
DB07940
DB07941
DB07942
DB07943
DB07944
DB07946
DB07947
DB07949
DB07950
DB07951
DB07952
DB07953
DB07954
DB07955
DB07956
DB07957
DB07958
DB07959
DB07960
DB07961
DB07964
DB07965
DB07966
DB07967
DB07968
DB07969
DB07970
DB07971
DB07972
DB07973
DB07974
DB07975
DB07976
DB07977
DB07978
DB07979
DB07980
DB07981
DB07982
DB07983
DB07984
DB07985
DB07986
DB07987
DB07988
DB07989
DB07990
DB07991
DB07993
DB07994
DB07995
DB07996
DB07997
DB07999
DB08000
DB08001
DB08003
DB08004
DB08005
DB08006
DB08007
DB08008
DB08009
DB08010
DB08011
DB08012
DB08013
DB08014
DB08015
DB08016
DB08017
DB08018
DB08019
DB08020
DB08021
DB08022
DB08023
DB08024
DB08025
DB08026
DB08027
DB08028
DB08029
DB08030
DB08031
DB08032
DB08033
DB08034
DB08035
DB08036
DB08037
DB08038
DB08039
DB08040
DB08041
DB08042
DB08043
DB08044
DB08045
DB08046
DB08047
DB08048
DB08049
DB08050
DB08051
DB08052
DB08053
DB08054
DB08055
DB08056
DB08057
DB08058
DB08059
DB08060
DB08061
DB08062
DB08063
DB08064
DB08065
DB08066
DB08067
DB08068
DB08069
DB08070
DB08071
DB08072
DB08073
DB08074
DB08075
DB08076
DB08077
DB08078
DB08079
DB08080
DB08081
DB08082
DB08083
DB08084
DB08085
DB08086
DB08087
DB08088
DB08089
DB08090
DB08091
DB08092
DB08093
DB08094
DB08095
DB08096
DB08097
DB08098
DB08099
DB08105
DB08106
DB08107
DB08108
DB08109
DB08110
DB08111
DB08112
DB08113
DB08114
DB08115
DB08116
DB08118
DB08119
DB08120
DB08121
DB08122
DB08123
DB08124
DB08125
DB08126
DB08128
DB08129
DB08130
DB08131
DB08132
DB08133
DB08134
DB08135
DB08136
DB08137
DB08138
DB08139
DB08140
DB08141
DB08142
DB08143
DB08144
DB08145
DB08146
DB08147
DB08148
DB08149
DB08150
DB08151
DB08152
DB08153
DB08154
DB08155
DB08156
DB08157
DB08158
DB08159
DB08160
DB08161
DB08162
DB08163
DB08164
DB08165
DB08166
DB08167
DB08168
DB08169
DB08170
DB08171
DB08172
DB08173
DB08174
DB08175
DB08176
DB08177
DB08178
DB08179
DB08180
DB08181
DB08182
DB08183
DB08184
DB08185
DB08186
DB08187
DB08188
DB08190
DB08191
DB08192
DB08193
DB08194
DB08195
DB08196
DB08197
DB08198
DB08199
DB08200
DB08201
DB08202
DB08203
DB08204
DB08208
DB08209
DB08210
DB08211
DB08212
DB08213
DB08214
DB08215
DB08216
DB08217
DB08218
DB08219
DB08220
DB08221
DB08222
DB08224
DB08226
DB08227
DB08228
DB08229
DB08230
DB08231
DB08232
DB08233
DB08234
DB08235
DB08236
DB08237
DB08238
DB08239
DB08240
DB08241
DB08242
DB08244
DB08245
DB08246
DB08247
DB08248
DB08249
DB08250
DB08251
DB08252
DB08253
DB08254
DB08255
DB08256
DB08257
DB08258
DB08259
DB08260
DB08261
DB08262
DB08263
DB08264
DB08265
DB08266
DB08267
DB08268
DB08270
DB08271
DB08272
DB08273
DB08274
DB08275
DB08276
DB08277
DB08278
DB08279
DB08280
DB08281
DB08282
DB08283
DB08284
DB08285
DB08286
DB08287
DB08289
DB08291
DB08292
DB08293
DB08294
DB08295
DB08296
DB08297
DB08298
DB08299
DB08300
DB08301
DB08302
DB08303
DB08304
DB08305
DB08306
DB08307
DB08308
DB08309
DB08310
DB08312
DB08313
DB08314
DB08315
DB08316
DB08317
DB08318
DB08319
DB08320
DB08321
DB08322
DB08323
DB08324
DB08325
DB08326
DB08327
DB08328
DB08329
DB08330
DB08331
DB08332
DB08333
DB08334
DB08335
DB08336
DB08337
DB08338
DB08339
DB08340
DB08341
DB08342
DB08344
DB08345
DB08346
DB08347
DB08348
DB08349
DB08350
DB08351
DB08352
DB08353
DB08354
DB08355
DB08356
DB08357
DB08358
DB08359
DB08360
DB08361
DB08362
DB08363
DB08364
DB08365
DB08366
DB08367
DB08368
DB08369
DB08370
DB08371
DB08372
DB08374
DB08375
DB08376
DB08377
DB08378
DB08379
DB08381
DB08382
DB08383
DB08384
DB08385
DB08386
DB08387
DB08388
DB08389
DB08390
DB08391
DB08392
DB08393
DB08394
DB08395
DB08396
DB08397
DB08398
DB08399
DB08400
DB08401
DB08402
DB08403
DB08406
DB08407
DB08408
DB08409
DB08410
DB08411
DB08412
DB08413
DB08414
DB08416
DB08418
DB08419
DB08420
DB08421
DB08422
DB08423
DB08424
DB08425
DB08426
DB08427
DB08428
DB08429
DB08430
DB08431
DB08432
DB08433
DB08434
DB08435
DB08436
DB08437
DB08438
DB08439
DB08440
DB08441
DB08442
DB08443
DB08444
DB08445
DB08446
DB08447
DB08448
DB08449
DB08450
DB08451
DB08453
DB08454
DB08456
DB08457
DB08458
DB08459
DB08460
DB08461
DB08462
DB08463
DB08464
DB08465
DB08466
DB08468
DB08469
DB08470
DB08471
DB08472
DB08473
DB08474
DB08475
DB08476
DB08477
DB08478
DB08479
DB08480
DB08481
DB08482
DB08484
DB08485
DB08486
DB08487
DB08488
DB08489
DB08490
DB08491
DB08492
DB08493
DB08494
DB08495
DB08497
DB08498
DB08499
DB08500
DB08502
DB08503
DB08504
DB08505
DB08506
DB08507
DB08508
DB08509
DB08510
DB08511
DB08512
DB08513
DB08514
DB08515
DB08516
DB08517
DB08519
DB08520
DB08521
DB08522
DB08523
DB08524
DB08525
DB08526
DB08527
DB08528
DB08529
DB08530
DB08531
DB08532
DB08533
DB08534
DB08535
DB08536
DB08537
DB08538
DB08539
DB08540
DB08541
DB08542
DB08543
DB08544
DB08545
DB08546
DB08547
DB08548
DB08549
DB08550
DB08551
DB08552
DB08553
DB08554
DB08555
DB08556
DB08557
DB08558
DB08559
DB08560
DB08561
DB08562
DB08564
DB08565
DB08566
DB08567
DB08568
DB08569
DB08570
DB08571
DB08572
DB08573
DB08574
DB08575
DB08576
DB08577
DB08578
DB08579
DB08580
DB08581
DB08582
DB08583
DB08584
DB08587
DB08588
DB08589
DB08590
DB08591
DB08592
DB08593
DB08594
DB08595
DB08596
DB08597
DB08598
DB08599
DB08600
DB08601
DB08602
DB08603
DB08604
DB08605
DB08606
DB08607
DB08608
DB08609
DB08610
DB08611
DB08612
DB08613
DB08614
DB08615
DB08617
DB08618
DB08619
DB08620
DB08621
DB08622
DB08623
DB08624
DB08626
DB08627
DB08628
DB08629
DB08631
DB08632
DB08633
DB08634
DB08635
DB08636
DB08637
DB08638
DB08639
DB08640
DB08641
DB08642
DB08643
DB08644
DB08645
DB08646
DB08647
DB08648
DB08649
DB08650
DB08651
DB08652
DB08653
DB08654
DB08655
DB08656
DB08657
DB08658
DB08659
DB08660
DB08661
DB08662
DB08663
DB08664
DB08665
DB08666
DB08667
DB08668
DB08669
DB08670
DB08671
DB08672
DB08673
DB08674
DB08675
DB08676
DB08677
DB08678
DB08679
DB08680
DB08681
DB08682
DB08683
DB08684
DB08685
DB08686
DB08687
DB08688
DB08689
DB08690
DB08691
DB08692
DB08693
DB08694
DB08695
DB08696
DB08697
DB08698
DB08699
DB08700
DB08701
DB08702
DB08703
DB08704
DB08705
DB08706
DB08707
DB08708
DB08709
DB08710
DB08711
DB08712
DB08713
DB08714
DB08715
DB08717
DB08718
DB08719
DB08720
DB08721
DB08722
DB08723
DB08724
DB08725
DB08726
DB08727
DB08728
DB08729
DB08730
DB08731
DB08732
DB08733
DB08734
DB08737
DB08738
DB08739
DB08740
DB08741
DB08742
DB08743
DB08744
DB08745
DB08746
DB08747
DB08748
DB08749
DB08750
DB08751
DB08752
DB08753
DB08754
DB08755
DB08756
DB08757
DB08758
DB08759
DB08760
DB08761
DB08762
DB08763
DB08764
DB08765
DB08766
DB08767
DB08768
DB08770
DB08771
DB08772
DB08773
DB08774
DB08775
DB08776
DB08777
DB08778
DB08779
DB08780
DB08781
DB08782
DB08783
DB08784
DB08785
DB08786
DB08787
DB08788
DB08789
DB08790
DB08791
DB08795
DB08798
DB08799
DB08800
DB08801
DB08802
DB08804
DB08805
DB08806
DB08807
DB08808
DB08809
DB08810
DB08811
DB08815
DB08816
DB08818
DB08819
DB08820
DB08822
DB08827
DB08828
DB08836
DB08837
DB08838
DB08844
DB08846
DB08848
DB08860
DB08864
DB08865
DB08868
DB08873
DB08874
DB08877
DB08881
DB08882
DB08889
DB08890
DB08893
DB08896
DB08897
DB08899
DB08901
DB08906
DB08907
DB08908
DB08910
DB08911
DB08912
DB08915
DB08916
DB08918
DB08927
DB08930
DB08932
DB08933
DB08936
DB08954
DB08996
DB09014
DB09016
DB09018
DB09026
DB09028
DB09030
DB09038
DB09039
DB09040
DB09041
DB09047
DB09048
DB09049
DB09050
DB09053
DB09063
DB09069
DB09071
DB09073
DB09074
DB09075
DB09076
DB09078
DB09079
DB09080
DB09101
DB09202
DB09207
DB09217
DB09242
DB09272
