# Supplementary material for: Drug-target interaction prediction via class imbalance-aware ensemble learning
Source: BMC Bioinformatics. 2016 Dec 22;17(Suppl 19):509. doi: 10.1186/s12859-016-1377-y (PMC5259867; doi:10.1186/s12859-016-1377-y)
Supplement: Additional file 2 — Target IDs. This file contains the UniProt IDs of the targets used in this study. (23 kb TXT) [file 12859_2016_1377_MOESM2_ESM.txt]

A0R559
A1A2B5
A1AFW1
A2QLK4
A3FMN7
A5W4F4
A7B6P0
A7J8L3
A8MPY1
A9CJ63
A9JQL9
A9UF02
B0B3C9
B0Q840
B7JA91
B7JBP8
B8DCL9
B8DD61
C1KC03
D2YW37
F1L7U3
O00141
O00142
O00180
O00182
O00187
O00204
O00206
O00222
O00264
O00305
O00329
O00341
O00408
O00459
O00469
O00519
O00555
O00591
O00763
O00764
O05783
O05891
O05935
O06162
O06330
O06414
O06594
O06620
O06644
O06796
O06934
O07015
O07347
O07653
O07732
O07746
O08398
O08498
O14521
O14556
O14594
O14646
O14649
O14717
O14727
O14732
O14735
O14746
O14756
O14757
O14764
O14788
O14792
O14818
O14832
O14841
O14842
O14874
O14880
O14920
O14936
O14939
O14964
O14965
O14983
O15067
O15111
O15143
O15144
O15145
O15169
O15269
O15270
O15374
O15375
O15379
O15382
O15399
O15403
O15427
O15460
O15511
O15528
O15530
O15554
O15923
O24990
O25096
O25323
O25608
O25927
O25928
O31156
O31158
O31168
O31410
O31440
O31465
O31616
O32393
O32449
O32723
O33199
O33244
O33245
O33407
O33830
O33833
O34450
O34453
O34667
O34928
O35000
O39930
O43193
O43246
O43252
O43272
O43293
O43424
O43447
O43451
O43497
O43525
O43526
O43570
O43612
O43617
O43681
O43704
O43708
O43739
O43741
O43766
O43772
O43776
O43923
O52646
O52791
O52806
O53240
O53434
O53512
O60218
O60264
O60294
O60391
O60427
O60488
O60493
O60494
O60512
O60513
O60547
O60551
O60568
O60603
O60656
O60658
O60669
O60674
O60678
O60701
O60706
O60733
O60760
O60779
O60840
O60858
O60882
O60909
O60911
O60931
O60939
O66145
O66496
O66529
O67040
O67135
O67636
O67648
O67854
O67931
O67987
O68541
O68600
O68601
O68874
O69007
O69755
O70038
O75116
O75311
O75330
O75390
O75460
O75469
O75521
O75600
O75676
O75746
O75762
O75865
O75874
O75879
O75891
O75899
O75900
O75908
O75911
O75936
O75976
O76054
O76074
O76082
O76083
O82839
O85361
O85465
O87696
O87949
O91734
O92972
O94760
O94766
O94768
O94788
O94903
O94925
O94956
O95069
O95180
O95190
O95237
O95263
O95298
O95342
O95363
O95470
O95477
O95573
O95622
O95644
O95665
O95749
O95864
O95865
O95881
O95907
O95954
P00091
P00138
P00147
P00156
P00183
P00282
P00322
P00325
P00326
P00338
P00352
P00362
P00363
P00367
P00374
P00381
P00387
P00390
P00395
P00403
P00414
P00436
P00437
P00438
P00439
P00441
P00469
P00480
P00484
P00488
P00490
P00491
P00492
P00497
P00505
P00509
P00512
P00519
P00521
P00524
P00533
P00558
P00568
P00582
P00587
P00634
P00644
P00646
P00691
P00692
P00709
P00720
P00722
P00734
P00740
P00742
P00746
P00747
P00748
P00749
P00750
P00751
P00775
P00778
P00780
P00781
P00782
P00797
P00800
P00803
P00805
P00807
P00808
P00811
P00813
P00861
P00864
P00909
P00915
P00918
P00929
P00935
P00943
P00947
P00953
P00959
P00966
P00973
P01008
P01009
P01023
P01024
P01112
P01116
P01133
P01138
P01189
P01270
P01308
P01375
P01552
P01556
P01579
P01584
P01595
P01617
P01709
P01744
P01764
P01768
P01834
P01848
P01850
P01857
P01859
P01877
P01892
P02144
P02359
P02452
P02585
P02671
P02675
P02679
P02689
P02708
P02741
P02743
P02749
P02763
P02768
P02775
P02787
P02788
P02818
P02918
P02919
P02920
P02924
P02925
P02929
P02930
P02931
P02941
P02943
P02974
P03007
P03023
P03176
P03198
P03200
P03234
P03276
P03277
P03300
P03302
P03303
P03316
P03355
P03366
P03367
P03369
P03371
P03372
P03422
P03437
P03472
P03474
P03692
P03765
P03886
P03915
P03950
P03951
P03956
P03960
P03989
P04015
P04035
P04036
P04040
P04049
P04053
P04054
P04062
P04070
P04075
P04083
P04118
P04150
P04156
P04179
P04181
P04183
P04190
P04211
P04278
P04293
P04324
P04350
P04377
P04390
P04391
P04392
P04406
P04424
P04531
P04547
P04584
P04585
P04587
P04626
P04629
P04632
P04637
P04745
P04746
P04798
P04818
P04825
P04839
P04936
P04958
P04964
P05019
P05020
P05023
P05042
P05062
P05067
P05089
P05091
P05093
P05100
P05102
P05106
P05107
P05108
P05113
P05121
P05141
P05154
P05164
P05165
P05166
P05177
P05187
P05193
P05230
P05362
P05364
P05412
P05451
P05618
P05655
P05695
P05771
P05884
P05896
P05981
P06008
P06009
P06010
P06129
P06149
P06202
P06210
P06213
P06239
P06241
P06276
P06310
P06396
P06401
P06441
P06478
P06493
P06576
P06608
P06612
P06653
P06709
P06710
P06715
P06730
P06731
P06732
P06737
P06744
P06746
P06818
P06820
P06850
P06864
P06875
P06881
P06968
P06971
P06983
P06986
P06988
P06993
P07003
P07014
P07024
P07026
P07071
P07097
P07098
P07101
P07110
P07173
P07195
P07202
P07204
P07225
P07237
P07254
P07327
P07333
P07339
P07384
P07437
P07445
P07451
P07464
P07477
P07478
P07510
P07550
P07585
P07602
P07617
P07650
P07658
P07686
P07711
P07737
P07741
P07773
P07814
P07822
P07858
P07864
P07900
P07944
P07947
P07948
P07949
P07986
P07998
P08048
P08069
P08100
P08149
P08164
P08172
P08173
P08174
P08179
P08183
P08192
P08200
P08217
P08235
P08238
P08243
P08244
P08246
P08253
P08254
P08263
P08306
P08311
P08319
P08337
P08373
P08473
P08506
P08514
P08519
P08546
P08574
P08581
P08588
P08617
P08620
P08631
P08684
P08686
P08690
P08692
P08700
P08709
P08729
P08758
P08773
P08842
P08870
P08908
P08909
P08912
P08913
P09012
P09038
P09104
P09110
P09142
P09147
P09148
P09152
P09172
P09210
P09211
P09237
P09238
P09250
P09252
P09373
P09382
P09417
P09429
P09455
P09466
P09467
P09488
P09546
P09592
P09598
P09601
P09619
P09668
P09848
P09850
P09871
P09874
P09884
P09917
P09958
P09960
P0A006
P0A017
P0A076
P0A078
P0A079
P0A094
P0A0K8
P0A0N4
P0A0N5
P0A0Z8
P0A108
P0A110
P0A111
P0A112
P0A113
P0A115
P0A1F6
P0A1P6
P0A1V8
P0A1X2
P0A1X3
P0A2K1
P0A2W7
P0A2Y7
P0A333
P0A334
P0A3M5
P0A3M6
P0A3R9
P0A3S0
P0A433
P0A434
P0A444
P0A4L9
P0A4V4
P0A4Z6
P0A514
P0A538
P0A544
P0A546
P0A552
P0A560
P0A574
P0A578
P0A592
P0A5H3
P0A5I4
P0A5J4
P0A5N0
P0A5P0
P0A5R0
P0A5S4
P0A5Y6
P0A666
P0A674
P0A6C8
P0A6D3
P0A6E4
P0A6F3
P0A6G7
P0A6H7
P0A6I0
P0A6I3
P0A6I8
P0A6I9
P0A6J8
P0A6K3
P0A6L0
P0A6L6
P0A6M2
P0A6Q3
P0A6Q5
P0A6R0
P0A6T8
P0A6V7
P0A6V8
P0A6W9
P0A6Y5
P0A716
P0A721
P0A733
P0A745
P0A749
P0A751
P0A759
P0A789
P0A793
P0A794
P0A7D4
P0A7E1
P0A7G9
P0A7J6
P0A7R5
P0A7S3
P0A7S9
P0A7V3
P0A7V8
P0A7W7
P0A7X3
P0A7Z3
P0A7Z4
P0A805
P0A808
P0A820
P0A827
P0A872
P0A884
P0A8D6
P0A8M5
P0A8P1
P0A8Q0
P0A8Q3
P0A8T7
P0A8V2
P0A8V6
P0A8V9
P0A8X2
P0A910
P0A915
P0A917
P0A921
P0A927
P0A953
P0A955
P0A988
P0A9B2
P0A9D2
P0A9E0
P0A9J6
P0A9J8
P0A9M2
P0A9M5
P0A9S1
P0A9Z7
P0AA43
P0AAI5
P0AAJ3
P0AB71
P0AB74
P0AB77
P0AB80
P0AB87
P0AB91
P0ABA0
P0ABE7
P0ABF6
P0ABP8
P0ABQ0
P0ABQ4
P0AC13
P0AC41
P0AC44
P0AC47
P0ACB2
P0ACC1
P0ACC7
P0ACJ8
P0ACQ4
P0AD63
P0AD64
P0AD65
P0AD68
P0AD69
P0ADA1
P0ADY7
P0AE18
P0AE22
P0AE67
P0AEB2
P0AEB3
P0AEE5
P0AEG4
P0AEG6
P0AEK2
P0AEK4
P0AEK7
P0AER0
P0AES2
P0AES6
P0AET8
P0AEX9
P0AF12
P0AF14
P0AF93
P0AFB1
P0AFG8
P0AFI2
P0AFI5
P0AFI7
P0AFK9
P0AFL3
P0AFM2
P0AFU8
P0AG16
P0AG59
P0AG82
P0AGC3
P0AGE0
P0AGG2
P0AGJ9
P0C002
P0C0E6
P0C0F4
P0C0H6
P0C0J0
P0C0T5
P0C0X1
P0C0X2
P0C0X8
P0C0Y7
P0C0Y8
P0C0Y9
P0C188
P0C278
P0C2P0
P0C2S5
P0C6U8
P0C6X7
P0CG04
P0CG22
P0CG29
P0CG47
P0DMS8
P10109
P10114
P10153
P10186
P10253
P10275
P10276
P10384
P10398
P10415
P10478
P10515
P10600
P10606
P10613
P10614
P10620
P10632
P10635
P10636
P10644
P10696
P10721
P10724
P10745
P10768
P10802
P10826
P10827
P10828
P10844
P10845
P10875
P10915
P10930
P10943
P11021
P11086
P11124
P11137
P11142
P11168
P11172
P11177
P11217
P11226
P11229
P11230
P11274
P11309
P11310
P11349
P11350
P11362
P11387
P11388
P11409
P11411
P11413
P11439
P11444
P11473
P11474
P11485
P11488
P11498
P11509
P11511
P11546
P11586
P11678
P11712
P11717
P11741
P11759
P11766
P11797
P11802
P11922
P11926
P11998
P12070
P12081
P12104
P12235
P12236
P12256
P12259
P12268
P12271
P12277
P12314
P12429
P12461
P12488
P12497
P12499
P12528
P12532
P12564
P12676
P12724
P12758
P12821
P12823
P12851
P12883
P12915
P12931
P12995
P12996
P12998
P13000
P13001
P13009
P13036
P13051
P13073
P13100
P13196
P13254
P13299
P13376
P13507
P13551
P13569
P13611
P13631
P13632
P13639
P13650
P13661
P13674
P13702
P13716
P13726
P13866
P13900
P13901
P13922
P13929
P13945
P13956
P13995
P14060
P14061
P14090
P14147
P14169
P14174
P14193
P14207
P14210
P14262
P14324
P14385
P14410
P14416
P14489
P14550
P14555
P14618
P14625
P14649
P14677
P14679
P14735
P14751
P14756
P14770
P14779
P14780
P14867
P14868
P14900
P14920
P14927
P14941
P15034
P15043
P15056
P15085
P15086
P15104
P15121
P15144
P15151
P15259
P15273
P15289
P15291
P15309
P15382
P15474
P15502
P15531
P15538
P15555
P15559
P15587
P15636
P15692
P15770
P15813
P15917
P15925
P16006
P16050
P16066
P16070
P16083
P16088
P16099
P16100
P16109
P16112
P16113
P16115
P16118
P16152
P16184
P16218
P16219
P16220
P16233
P16234
P16304
P16384
P16389
P16435
P16442
P16444
P16455
P16471
P16502
P16544
P16581
P16608
P16753
P16860
P16930
P16932
P17050
P17117
P17169
P17174
P17213
P17252
P17291
P17297
P17302
P17315
P17405
P17412
P17413
P17443
P17538
P17540
P17584
P17596
P17600
P17612
P17658
P17707
P17735
P17752
P17787
P17802
P17812
P17900
P17931
P17948
P18031
P18089
P18314
P18357
P18405
P18505
P18507
P18509
P18548
P18825
P18843
P18846
P18858
P19021
P19079
P19080
P19099
P19105
P19113
P19235
P19320
P19367
P19424
P19429
P19438
P19440
P19531
P19571
P19622
P19624
P19634
P19711
P19784
P19793
P19801
P19821
P19835
P19838
P19883
P19926
P19938
P19961
P19971
P19992
P20061
P20083
P20132
P20231
P20248
P20261
P20276
P20309
P20339
P20472
P20581
P20586
P20594
P20618
P20645
P20648
P20674
P20701
P20711
P20810
P20813
P20815
P20823
P20839
P20906
P20932
P20941
P20964
P21281
P21283
P21340
P21397
P21404
P21462
P21549
P21554
P21589
P21638
P21673
P21695
P21728
P21731
P21796
P21802
P21817
P21912
P21917
P21918
P21926
P21964
P22001
P22033
P22061
P22073
P22088
P22102
P22188
P22234
P22256
P22262
P22266
P22303
P22340
P22364
P22413
P22455
P22459
P22460
P22513
P22557
P22607
P22619
P22629
P22637
P22694
P22695
P22748
P22749
P22830
P22869
P22888
P22891
P22894
P22906
P22939
P22983
P23008
P23141
P23181
P23219
P23222
P23234
P23258
P23280
P23284
P23367
P23368
P23378
P23381
P23415
P23416
P23434
P23458
P23467
P23469
P23526
P23677
P23743
P23786
P23837
P23919
P23921
P23945
P23946
P23975
P24024
P24046
P24093
P24182
P24183
P24228
P24289
P24298
P24300
P24347
P24385
P24386
P24425
P24530
P24557
P24630
P24666
P24670
P24752
P24941
P25006
P25021
P25024
P25052
P25053
P25084
P25092
P25098
P25100
P25101
P25103
P25116
P25275
P25311
P25524
P25553
P25705
P25774
P25779
P25786
P25787
P25788
P25789
P25910
P25924
P25963
P25971
P26137
P26196
P26276
P26281
P26358
P26391
P26392
P26393
P26394
P26396
P26397
P26439
P26440
P26447
P26514
P26572
P26602
P26639
P26640
P26660
P26661
P26662
P26663
P26664
P26676
P26827
P26841
P26918
P27017
P27142
P27169
P27302
P27338
P27361
P27487
P27623
P27693
P27695
P27696
P27707
P27708
P27797
P27815
P27816
P27828
P27907
P27914
P27915
P27958
P27986
P28062
P28065
P28066
P28070
P28072
P28074
P28161
P28221
P28222
P28223
P28248
P28305
P28329
P28335
P28472
P28476
P28482
P28566
P28593
P28702
P28720
P28790
P28793
P28838
P28845
P29074
P29166
P29208
P29218
P29274
P29275
P29317
P29323
P29371
P29395
P29422
P29460
P29466
P29474
P29475
P29498
P29508
P29597
P29600
P29717
P29723
P29768
P29813
P29894
P29899
P29957
P29972
P30012
P30043
P30044
P30049
P30084
P30085
P30153
P30291
P30305
P30405
P30411
P30418
P30419
P30518
P30520
P30531
P30532
P30536
P30542
P30556
P30559
P30613
P30825
P30872
P30874
P30901
P30920
P30926
P30939
P30967
P30968
P31012
P31013
P31040
P31057
P31101
P31133
P31142
P31150
P31151
P31153
P31213
P31224
P31243
P31323
P31327
P31350
P31434
P31572
P31639
P31644
P31645
P31677
P31723
P31749
P31751
P31930
P31937
P31939
P31949
P32019
P32055
P32056
P32119
P32169
P32170
P32173
P32238
P32239
P32297
P32320
P32322
P32396
P32397
P32418
P32427
P32722
P32745
P32754
P32884
P32890
P32929
P32947
P33038
P33121
P33151
P33221
P33247
P33260
P33261
P33316
P33402
P33447
P33517
P33527
P33590
P33673
P33905
P33981
P34024
P34096
P34896
P34897
P34903
P34913
P34969
P34972
P34995
P35030
P35080
P35218
P35219
P35222
P35228
P35241
P35243
P35270
P35346
P35348
P35354
P35367
P35368
P35372
P35398
P35408
P35462
P35498
P35499
P35520
P35557
P35558
P35568
P35610
P35625
P35749
P35754
P35869
P35914
P35916
P35961
P35963
P35968
P36021
P36204
P36275
P36405
P36419
P36507
P36542
P36544
P36673
P36683
P36871
P36873
P36888
P36896
P36897
P36924
P36946
P36952
P36959
P36969
P37001
P37023
P37062
P37063
P37088
P37093
P37173
P37231
P37288
P37330
P37551
P37610
P37672
P37698
P37700
P37747
P37957
P38424
P38435
P38489
P38516
P38606
P39023
P39045
P39075
P39086
P39126
P39265
P39304
P39377
P39593
P39594
P39621
P39639
P39646
P39662
P39767
P39805
P39841
P39900
P40238
P40261
P40306
P40394
P40406
P40429
P40616
P40859
P40871
P40925
P40926
P40943
P41007
P41020
P41021
P41022
P41052
P41091
P41143
P41145
P41146
P41180
P41231
P41235
P41240
P41250
P41252
P41407
P41439
P41594
P41595
P41743
P41789
P41972
P42085
P42126
P42216
P42261
P42262
P42263
P42321
P42328
P42330
P42336
P42338
P42345
P42357
P42443
P42512
P42574
P42593
P42684
P42685
P42768
P42790
P42892
P42898
P42971
P43003
P43004
P43005
P43007
P43088
P43099
P43115
P43116
P43119
P43133
P43155
P43166
P43235
P43403
P43405
P43457
P43490
P43522
P43681
P43700
P43702
P43777
P43813
P43876
P43889
P43912
P43985
P44096
P44160
P44345
P44469
P44490
P44783
P44801
P44868
P45059
P45066
P45124
P45381
P45452
P45494
P45510
P45563
P45568
P45799
P45844
P45877
P45880
P45954
P45983
P45984
P46059
P46072
P46098
P46439
P46459
P46597
P46721
P46828
P46859
P46881
P46883
P46925
P46926
P46976
P47205
P47228
P47229
P47712
P47869
P47870
P47895
P47898
P47901
P47929
P47985
P47989
P48029
P48039
P48048
P48051
P48058
P48065
P48066
P48067
P48068
P48147
P48163
P48167
P48169
P48181
P48443
P48449
P48506
P48507
P48544
P48547
P48549
P48552
P48632
P48637
P48651
P48728
P48735
P48736
P49019
P49069
P49137
P49146
P49247
P49286
P49302
P49327
P49336
P49354
P49356
P49366
P49368
P49411
P49424
P49585
P49588
P49589
P49591
P49619
P49720
P49721
P49747
P49759
P49761
P49773
P49788
P49789
P49841
P49862
P49888
P49902
P49913
P49916
P50052
P50135
P50225
P50281
P50406
P50416
P50440
P50579
P50597
P50607
P50613
P50740
P50747
P50750
P50859
P50870
P50897
P50921
P51003
P51149
P51151
P51161
P51168
P51170
P51172
P51178
P51511
P51512
P51570
P51580
P51584
P51606
P51649
P51659
P51681
P51691
P51692
P51698
P51787
P51788
P51800
P51812
P51843
P51852
P51857
P51955
P52026
P52045
P52197
P52209
P52270
P52333
P52477
P52569
P52647
P52664
P52699
P52700
P52732
P52758
P52788
P52848
P52895
P52961
P53350
P53355
P53554
P53582
P53597
P53608
P53609
P53611
P53667
P53674
P53778
P53779
P53848
P53985
P54219
P54278
P54284
P54289
P54317
P54368
P54455
P54577
P54687
P54716
P54750
P54760
P54802
P54819
P54965
P54997
P55011
P55017
P55038
P55055
P55072
P55157
P55196
P55210
P55263
P55407
P55408
P55769
P55809
P55882
P56220
P56282
P56524
P56601
P56653
P56690
P56696
P56740
P56817
P56868
P57059
P58758
P59676
P59796
P59846
P59998
P60174
P60176
P60327
P60339
P60472
P60568
P60723
P60725
P60757
P60844
P60900
P60953
P60981
P61073
P61158
P61160
P61177
P61278
P61313
P61320
P61322
P61457
P61497
P61587
P61626
P61713
P61769
P61888
P61889
P61949
P62136
P62158
P62219
P62258
P62330
P62491
P62508
P62580
P62593
P62594
P62617
P62619
P62623
P62658
P62661
P62662
P62663
P62669
P62714
P62750
P62826
P62829
P62837
P62873
P62913
P62917
P62937
P62942
P62993
P63092
P63096
P63151
P63185
P63208
P63316
P63509
P64143
P64170
P64767
P65389
P65728
P66010
P66034
P66952
P67775
P67910
P68133
P68344
P68363
P68366
P68371
P68400
P68638
P68771
P68826
P68871
P69054
P69167
P69441
P69488
P69681
P69795
P69903
P69905
P69908
P69923
P69924
P71119
P71278
P71447
P72024
P72030
P72059
P72161
P72181
P72524
P72525
P74334
P74645
P75430
P75792
P75914
P76045
P76216
P76270
P76577
P77150
P77173
P77390
P77398
P77425
P77444
P77541
P77674
P77836
P78330
P78334
P78348
P78352
P78362
P78368
P78527
P78536
P78540
P78559
P80040
P80099
P80188
P80192
P80357
P80373
P80374
P80376
P80377
P80380
P80404
P80561
P81006
P81180
P81989
P82251
P83223
P83453
P83689
P83696
P83786
P83787
P83788
P83791
P83792
P83793
P83794
P83812
P83844
P83849
P84077
P84098
P84124
P84139
P84141
P84147
P84887
P84888
P87066
P94182
P94548
P94690
P94692
P95276
P95468
P95780
P96113
P96222
P96275
P96420
P96558
P96618
P96622
P96850
P96851
P96945
P96965
P97084
P98002
P98066
P98164
P98170
P98194
P99999
Q00169
Q00266
Q00441
Q00534
Q00535
Q00536
Q00653
Q00740
Q00796
Q00975
Q00987
Q01043
Q01064
Q01082
Q01234
Q01581
Q01668
Q01693
Q01698
Q01726
Q01770
Q01782
Q01959
Q02127
Q02169
Q02192
Q02218
Q02338
Q02641
Q02750
Q02760
Q02761
Q02762
Q02763
Q02768
Q02809
Q02817
Q02834
Q02880
Q03013
Q03154
Q03181
Q03393
Q03403
Q03426
Q03721
Q03736
Q04095
Q04230
Q04416
Q04609
Q04707
Q04759
Q04760
Q04771
Q04782
Q04828
Q04830
Q04844
Q05315
Q05397
Q05486
Q05488
Q05514
Q05581
Q05586
Q05599
Q05603
Q05655
Q05901
Q05932
Q05940
Q06110
Q06124
Q06174
Q06187
Q06203
Q06278
Q06319
Q06432
Q06520
Q06528
Q06609
Q06AK7
Q07001
Q07021
Q07343
Q07412
Q07699
Q07785
Q07806
Q07817
Q07837
Q07864
Q07869
Q07982
Q08129
Q08188
Q08210
Q08257
Q08289
Q08345
Q08426
Q08460
Q08462
Q08493
Q08499
Q08638
Q08698
Q08751
Q08828
Q08881
Q09013
Q09428
Q09470
Q0P8G4
Q0S9X1
Q0WKM4
Q10588
Q11062
Q12756
Q12791
Q12797
Q12809
Q12866
Q12879
Q12882
Q13002
Q13085
Q13093
Q13126
Q13131
Q13133
Q13183
Q13200
Q13224
Q13231
Q13255
Q13258
Q13285
Q13315
Q13332
Q13362
Q13363
Q13370
Q13393
Q13423
Q13426
Q13427
Q13464
Q13509
Q13526
Q13547
Q13554
Q13555
Q13557
Q13564
Q13621
Q13627
Q13639
Q13698
Q13748
Q13882
Q13907
Q13936
Q13946
Q14003
Q14032
Q14145
Q14181
Q14289
Q14330
Q14353
Q14376
Q14432
Q14494
Q14500
Q14520
Q14524
Q14534
Q14541
Q14643
Q14654
Q14697
Q14721
Q14749
Q14831
Q14833
Q14914
Q14957
Q14994
Q15031
Q15046
Q15067
Q15075
Q15078
Q15102
Q15111
Q15118
Q15119
Q15120
Q15125
Q15274
Q15303
Q15375
Q15382
Q15418
Q15596
Q15648
Q15661
Q15758
Q15759
Q15788
Q15796
Q15822
Q15825
Q15842
Q15858
Q16099
Q16134
Q16206
Q16222
Q16322
Q16348
Q16445
Q16478
Q16515
Q16539
Q16558
Q16566
Q16568
Q16613
Q16620
Q16644
Q16647
Q16651
Q16654
Q16665
Q16678
Q16698
Q16706
Q16719
Q16739
Q16740
Q16760
Q16762
Q16769
Q16772
Q16773
Q16774
Q16775
Q16790
Q16798
Q16831
Q16832
Q16836
Q16850
Q16853
Q16873
Q16877
Q16878
Q16881
Q18BX5
Q1LCS4
Q23022
Q26966
Q27218
Q27738
Q27743
Q27796
Q2FGH1
Q2LU76
Q2M3G0
Q2QJL3
Q2RJ67
Q2TU84
Q2YY41
Q32P28
Q38087
Q3IWB0
Q3JP94
Q3JUV5
Q3JWH7
Q44048
Q44244
Q45135
Q45515
Q46079
Q460N3
Q46220
Q46393
Q46444
Q46604
Q46822
Q46856
Q46893
Q47066
Q47NK3
Q47Q21
Q48152
Q48255
Q48473
Q49184
Q494W8
Q4L5E3
Q4L5E4
Q4R2T2
Q4U2R8
Q4W8W1
Q4W9V8
Q4ZHU6
Q51504
Q51705
Q51782
Q51792
Q51793
Q51911
Q51948
Q51990
Q52369
Q52546
Q53119
Q53464
Q53547
Q53586
Q53591
Q53707
Q53728
Q53901
Q53908
Q53ET4
Q53H96
Q53ZE5
Q54089
Q54276
Q54331
Q54468
Q54527
Q54528
Q54873
Q54AI1
Q55793
Q55813
Q56148
Q56232
Q56268
Q56310
Q56313
Q56320
Q56691
Q56748
Q56839
Q57193
Q57254
Q57265
Q57366
Q57VC7
Q58L87
Q59288
Q59325
Q59334
Q59401
Q59560
Q59643
Q59675
Q59721
Q59771
Q59931
Q59961
Q59976
Q59EB3
Q59FW3
Q5EK40
Q5F2I3
Q5G940
Q5HEB7
Q5JTZ9
Q5JVS0
Q5KUI2
Q5KUI3
Q5KWF3
Q5L1E2
Q5L2G3
Q5LI27
Q5LRQ9
Q5MYR6
Q5PXQ6
Q5SHF5
Q5SHN3
Q5SHN7
Q5SHP7
Q5SHQ2
Q5SHQ5
Q5SHR6
Q5SID9
Q5SII2
Q5SIR5
Q5SJ28
Q5SJI0
Q5SKH7
Q5SKW1
Q5SL87
Q5SLP8
Q5T1J1
Q5T6L4
Q5UPJ7
Q60049
Q60053
Q60099
Q60FT7
Q64822
Q64823
Q65CX5
Q65HB5
Q66282
Q672W7
Q6A8X5
Q6FEW8
Q6GGU4
Q6GI75
Q6GII7
Q6IB77
Q6N063
Q6NS38
Q6NSD4
Q6NUM9
Q6NUS8
Q6NVY1
Q6NXR0
Q6P093
Q6PHW0
Q6PI48
Q6PKH6
Q6PYX1
Q6TGC4
Q6TME4
Q6UWM7
Q6UX15
Q6W5P4
Q6ZMR3
Q6ZZJ1
Q701N4
Q70AC7
Q70GK9
Q70I53
Q70KI2
Q71U36
Q72547
Q72EF3
Q72EF4
Q72JD8
Q72K87
Q72LA4
Q72LA5
Q72LA6
Q734I1
Q746J6
Q746L7
Q74EF5
Q75UV1
Q75WK2
Q75Y35
Q79FD7
Q79FX6
Q79FX8
Q79G13
Q79MP6
Q79ZY6
Q7ADF8
Q7AUG5
Q7B8V4
Q7BJM5
Q7BK04
Q7CL96
Q7CRA4
Q7D9R5
Q7DB61
Q7DC80
Q7DHH4
Q7K9G0
Q7KZA3
Q7L0J3
Q7L266
Q7L3T8
Q7L5Y9
Q7LG56
Q7MUW6
Q7NSZ5
Q7SI98
Q7SIA3
Q7SIA5
Q7SIB1
Q7SIE2
Q7SIE9
Q7SIG1
Q7WUJ1
Q7WYV4
Q7Z2H8
Q7Z2W7
Q7Z2Z2
Q7Z3Y4
Q7Z406
Q7Z4J2
Q7Z4W1
Q7ZJM1
Q819K2
Q819U0
Q81C15
Q81EW9
Q81L49
Q81R22
Q81VW8
Q81Y15
Q81ZL8
Q81ZY9
Q820S6
Q820T1
Q82122
Q82EE4
Q82IZ1
Q82ZJ0
Q836J0
Q837V6
Q83JC4
Q83LD8
Q83M58
Q83P33
Q83QN9
Q83WG3
Q840M4
Q84424
Q84CU3
Q84EX5
Q84FH6
Q84HQ2
Q84II6
Q86SZ2
Q86UW8
Q86VB7
Q86VU5
Q86W47
Q86WA6
Q86XF0
Q86YB8
Q873X9
Q87MW5
Q88016
Q88CZ6
Q88H32
Q88K39
Q89ZI2
Q8AAK6
Q8DNB6
Q8DNV6
Q8DP79
Q8DR59
Q8EBR3
Q8GB52
Q8GBW6
Q8GEZ8
Q8GI16
Q8GIQ0
Q8GJ44
Q8GMG0
Q8GN86
Q8GR70
Q8I372
Q8I814
Q8II92
Q8IU85
Q8IUR0
Q8IUZ5
Q8IVH4
Q8IVL5
Q8IVL6
Q8IVS2
Q8IWT1
Q8IYQ7
Q8IZS8
Q8KI25
Q8KN66
Q8KNZ7
Q8MU52
Q8N0U8
Q8N119
Q8N142
Q8N1C3
Q8N1Q1
Q8N543
Q8N5Z0
Q8N8N7
Q8N8R3
Q8NBN7
Q8NBQ5
Q8NEB9
Q8NER1
Q8NET8
Q8NFA2
Q8NFJ5
Q8NFW8
Q8NG66
Q8NMG3
Q8NW68
Q8NX63
Q8NX78
Q8P8J2
Q8P9V9
Q8RJN5
Q8RJN8
Q8RLY5
Q8RQE8
Q8RQE9
Q8RQP5
Q8T8E9
Q8TC12
Q8TCC7
Q8TCT1
Q8TCU5
Q8TD30
Q8TDS4
Q8TE23
Q8TED1
Q8TET4
Q8TF76
Q8UCK6
Q8V397
Q8VP84
Q8VTT5
Q8VUS7
Q8VUT0
Q8VVD2
Q8WTS6
Q8WTV0
Q8WU03
Q8WUI4
Q8WVQ1
Q8WWL2
Q8WWQ8
Q8WWT9
Q8WX39
Q8WY07
Q8X444
Q8XB74
Q8XJ01
Q8XL08
Q8Y7N7
Q8YSC4
Q8Z2X8
Q8ZIV7
Q8ZKF6
Q8ZKR2
Q8ZNF3
Q8ZPC0
Q8ZRP8
Q91RS4
Q92206
Q92569
Q92696
Q92731
Q92753
Q92769
Q92781
Q92793
Q92831
Q92876
Q92887
Q92930
Q92947
Q92952
Q92953
Q92993
Q93088
Q939D2
Q93CA2
Q93D82
Q93EK7
Q93LD7
Q93LE9
Q93PP9
Q93RD8
Q93TU6
Q93UV9
Q94M05
Q969G6
Q969I3
Q969P6
Q969V6
Q96A70
Q96AE4
Q96AZ6
Q96BH3
Q96BI3
Q96C36
Q96C86
Q96CD2
Q96DP5
Q96EM0
Q96EY8
Q96FI4
Q96FL8
Q96GD3
Q96GD4
Q96GR2
Q96HD9
Q96I59
Q96I99
Q96KS0
Q96L21
Q96LB9
Q96LZ3
Q96MA6
Q96NR8
Q96NX5
Q96PR1
Q96Q40
Q96Q83
Q96QT4
Q96QU6
Q96RD7
Q96RI1
Q96RJ0
Q96RP8
Q96RQ3
Q96RQ9
Q96S86
Q96SL4
Q96SW2
Q96T66
Q97E82
Q97NR6
Q97QE9
Q97R46
Q98GN8
Q99250
Q99259
Q99418
Q99436
Q99456
Q99460
Q99470
Q99497
Q99519
Q99542
Q99624
Q99643
Q99707
Q99714
Q99720
Q99735
Q99798
Q99808
Q99835
Q99873
Q99884
Q99928
Q99933
Q99AU2
Q99UY8
Q9A1B7
Q9A1X4
Q9A5I5
Q9AFC7
Q9AGP8
Q9AIU0
Q9AQS0
Q9BQB6
Q9BQE3
Q9BTZ2
Q9BVA1
Q9BVG9
Q9BVJ7
Q9BVM4
Q9BW91
Q9BW92
Q9BWD1
Q9BXA5
Q9BXI2
Q9BXJ7
Q9BY41
Q9BY49
Q9BY66
Q9BYC2
Q9BYF1
Q9BYV1
Q9BYZ2
Q9BZV2
Q9BZV3
Q9BZW2
Q9BZX2
Q9BZZ2
Q9F0I5
Q9F0J6
Q9F5I8
Q9FA38
Q9FBC5
Q9FCA6
Q9FD87
Q9GPQ4
Q9GZP0
Q9GZR5
Q9GZT4
Q9GZT9
Q9GZU7
Q9GZZ6
Q9H015
Q9H169
Q9H1R3
Q9H228
Q9H239
Q9H244
Q9H252
Q9H2G2
Q9H2M3
Q9H2S1
Q9H2X9
Q9H306
Q9H3N8
Q9H3S4
Q9H4B7
Q9H4G4
Q9H4M7
Q9H4Y5
Q9H598
Q9H6Z9
Q9HA77
Q9HAB3
Q9HAN9
Q9HB40
Q9HBH1
Q9HBH5
Q9HBL8
Q9HCC0
Q9HCD5
Q9HCP0
Q9HCR9
Q9HGT2
Q9HTN2
Q9HTQ2
Q9HU21
Q9HU22
Q9HUR5
Q9HVJ6
Q9HVZ0
Q9HYN5
Q9HZZ3
Q9I596
Q9I5F3
Q9I5I9
Q9I7A8
Q9JZW6
Q9K2N0
Q9K578
Q9K597
Q9KB30
Q9KEI9
Q9KFR4
Q9KG76
Q9KKU4
Q9KL51
Q9KM65
Q9KPI8
Q9KQN0
Q9KU37
Q9KVB4
Q9KWT5
Q9KWT6
Q9KWU1
Q9KX40
Q9L5C7
Q9L5C8
Q9L6V3
Q9L888
Q9L9D7
Q9LAK3
Q9LCC8
Q9LCV9
Q9N587
Q9NP56
Q9NP99
Q9NPA1
Q9NPA2
Q9NPB1
Q9NPC2
Q9NPD5
Q9NPH2
Q9NPJ3
Q9NQS7
Q9NQX3
Q9NR19
Q9NR33
Q9NR82
Q9NR96
Q9NR97
Q9NRE1
Q9NRF9
Q9NS18
Q9NS40
Q9NS75
Q9NS85
Q9NSA0
Q9NSA2
Q9NSD5
Q9NSD9
Q9NSE4
Q9NTG7
Q9NUB1
Q9NVH6
Q9NVS9
Q9NWM0
Q9NWT6
Q9NWZ3
Q9NWZ5
Q9NXA8
Q9NXE4
Q9NY46
Q9NY47
Q9NY59
Q9NY65
Q9NY72
Q9NYK1
Q9NYQ3
Q9NYR8
Q9NYX4
Q9NZ42
Q9NZD2
Q9NZK7
Q9NZV8
Q9P0X4
Q9P0Z9
Q9P289
Q9P2J5
Q9P2R7
Q9P2W7
Q9PM68
Q9PPP5
Q9QNF7
Q9R381
Q9R5V5
Q9RA63
Q9RBW8
Q9RC92
Q9REC4
Q9RHZ6
Q9RME2
Q9RN59
Q9RP17
Q9RRU8
Q9RUZ0
Q9RVD6
Q9RX51
Q9RYA6
Q9RYU4
Q9RZ04
Q9S400
Q9S427
Q9U8D3
Q9UBK8
Q9UBN7
Q9UBQ6
Q9UBS5
Q9UBT6
Q9UBX1
Q9UBX3
Q9UDR5
Q9UDX3
Q9UDX4
Q9UG56
Q9UGI5
Q9UGI6
Q9UGM1
Q9UGM6
Q9UGN5
Q9UHA3
Q9UHC3
Q9UHC9
Q9UHI5
Q9UHI7
Q9UHW9
Q9UHY7
Q9UI33
Q9UIC8
Q9UJ68
Q9UJ70
Q9UJM8
Q9UJS0
Q9UJT0
Q9UJT1
Q9UK17
Q9UK23
Q9UKG9
Q9UKL6
Q9UKM7
Q9UKQ2
Q9UKU7
Q9UKV0
Q9UKY3
Q9UL51
Q9UL54
Q9ULC6
Q9ULW8
Q9ULX7
Q9ULZ9
Q9UM07
Q9UM73
Q9UMX2
Q9UN19
Q9UN76
Q9UN88
Q9UNA0
Q9UNI1
Q9UNK4
Q9UNN8
Q9UNQ0
Q9UNX3
Q9UP95
Q9UPY5
Q9UQD0
Q9UQF2
Q9UQM7
Q9UQQ2
Q9WMX2
Q9WWU5
Q9WXN1
Q9WY54
Q9WYA5
Q9WYE2
Q9WYH8
Q9WYT0
Q9WYV8
Q9WZ57
Q9WZC2
Q9WZI0
Q9WZK0
Q9WZW1
Q9WZX6
Q9X0D0
Q9X0G9
Q9X0N8
Q9X0P2
Q9X0V0
Q9X108
Q9X112
Q9X180
Q9X1B3
Q9X1F8
Q9X1H9
Q9X1K9
Q9X266
Q9X278
Q9X2W8
Q9X519
Q9X5N2
Q9X6R4
Q9X6V3
Q9X6W0
Q9XB59
Q9XB61
Q9XBQ3
Q9Y233
Q9Y234
Q9Y257
Q9Y271
Q9Y275
Q9Y277
Q9Y285
Q9Y286
Q9Y289
Q9Y296
Q9Y2D0
Q9Y2I1
Q9Y2J8
Q9Y2Q0
Q9Y2Q3
Q9Y2U5
Q9Y2Z4
Q9Y345
Q9Y3I0
Q9Y3R4
Q9Y478
Q9Y4U1
Q9Y5K3
Q9Y5N1
Q9Y5R2
Q9Y5R8
Q9Y5Y4
Q9Y5Y6
Q9Y5Y9
Q9Y600
Q9Y619
Q9Y663
Q9Y666
Q9Y678
Q9Y691
Q9Y694
Q9Y697
Q9Y6F1
Q9Y6I3
Q9Y6K9
Q9Y6L6
Q9Y6L7
Q9Y6M4
Q9Y6Y9
Q9Z9H6
Q9ZAG3
Q9ZB17
Q9ZEU2
Q9ZF99
Q9ZGH3
Q9ZGI2
Q9ZHG9
Q9ZIV5
Q9ZLT0
