# Supplementary material for: Drug-target interaction prediction via class imbalance-aware ensemble learning
Source: BMC Bioinformatics. 2016 Dec 22;17(Suppl 19):509. doi: 10.1186/s12859-016-1377-y (PMC5259867; doi:10.1186/s12859-016-1377-y)
Supplement: Additional file 4 — List of drug features. This file contains the names of the drug features used in this study. More details on the features can be found at: http://bioconductor.org/packages/release/bioc/html/Rcpi.html (1 kb TXT) [file 12859_2016_1377_MOESM4_ESM.txt]

ALogP
ALogp2
AMR
apol
nA
nR
nN
nD
nC
nQ
nE
nG
nH
nI
nP
nL
nK
nM
nS
nT
nV
nAtom
ATSc1
ATSc2
ATSc3
ATSc4
ATSc5
ATSm1
ATSm2
ATSm3
ATSm4
ATSm5
ATSp1
ATSp2
ATSp3
ATSp4
ATSp5
BCUTw.1l
BCUTw.1h
BCUTc.1l
BCUTc.1h
BCUTp.1l
BCUTp.1h
bpol
nB
C1SP1
C2SP1
C1SP2
C2SP2
C3SP2
C1SP3
C2SP3
C3SP3
C4SP3
SCH.3
SCH.4
SCH.5
SCH.6
SCH.7
VCH.3
VCH.4
VCH.5
VCH.6
VCH.7
SC.3
SC.4
SC.5
SC.6
VC.3
VC.4
VC.5
VC.6
SPC.4
SPC.5
SPC.6
VPC.4
VPC.5
VPC.6
SP.0
SP.1
SP.2
SP.3
SP.4
SP.5
SP.6
SP.7
VP.0
VP.1
VP.2
VP.3
VP.4
VP.5
VP.6
VP.7
ECCEN
FMF
fragC
nHBAcc
nHBDon
HybRatio
Kier2
Kier3
khs.ssssBe
khs.sssB
khs.ssssB
khs.sCH3
khs.dCH2
khs.ssCH2
khs.tCH
khs.dsCH
khs.aaCH
khs.sssCH
khs.tsC
khs.dssC
khs.aasC
khs.aaaC
khs.ssssC
khs.sNH3
khs.sNH2
khs.ssNH2
khs.dNH
khs.ssNH
khs.aaNH
khs.tN
khs.sssNH
khs.dsN
khs.aaN
khs.sssN
khs.ddsN
khs.aasN
khs.ssssN
khs.sOH
khs.dO
khs.ssO
khs.aaO
khs.sF
khs.ssssSi
khs.dsssP
khs.sssssP
khs.sSH
khs.dS
khs.ssS
khs.aaS
khs.dssS
khs.ddssS
khs.sCl
khs.ssAsH
khs.sssAs
khs.sssdAs
khs.sSeH
khs.dSe
khs.ssSe
khs.dssSe
khs.sBr
khs.sI
nAtomLC
nAtomP
nAtomLAC
MDEC.11
MDEC.12
MDEC.13
MDEC.14
MDEC.22
MDEC.23
MDEC.24
MDEC.33
MDEC.34
MDEC.44
MDEO.11
MDEO.12
MDEO.22
MDEN.11
MDEN.12
MDEN.13
MDEN.22
MDEN.23
MDEN.33
MLogP
PetitjeanNumber
topoShape
nRotB
TopoPSA
VAdjMat
MW
WTPT.1
WTPT.2
WTPT.3
WTPT.4
WTPT.5
WPATH
WPOL
XLogP
Zagreb
