# Supplementary material for: Drug-target interaction prediction via class imbalance-aware ensemble learning
Source: BMC Bioinformatics. 2016 Dec 22;17(Suppl 19):509. doi: 10.1186/s12859-016-1377-y (PMC5259867; doi:10.1186/s12859-016-1377-y)
Supplement: Additional file 5 — List of target features. This file contains the names of the target features used in this study. More details on the features can be found at: http://bidd2.nus.edu.sg/prof/manual/prof.htm (16 kb TXT) [file 12859_2016_1377_MOESM5_ESM.txt]

[G1.1.1.10]
[G1.1.1.11]
[G1.1.1.12]
[G1.1.1.13]
[G1.1.1.14]
[G1.1.1.15]
[G1.1.1.16]
[G1.1.1.17]
[G1.1.1.18]
[G1.1.1.19]
[G1.1.1.1]
[G1.1.1.20]
[G1.1.1.2]
[G1.1.1.3]
[G1.1.1.4]
[G1.1.1.5]
[G1.1.1.6]
[G1.1.1.7]
[G1.1.1.8]
[G1.1.1.9]
[G2.1.1.100]
[G2.1.1.101]
[G2.1.1.102]
[G2.1.1.103]
[G2.1.1.104]
[G2.1.1.105]
[G2.1.1.106]
[G2.1.1.107]
[G2.1.1.108]
[G2.1.1.109]
[G2.1.1.10]
[G2.1.1.110]
[G2.1.1.111]
[G2.1.1.112]
[G2.1.1.113]
[G2.1.1.114]
[G2.1.1.115]
[G2.1.1.116]
[G2.1.1.117]
[G2.1.1.118]
[G2.1.1.119]
[G2.1.1.11]
[G2.1.1.120]
[G2.1.1.121]
[G2.1.1.122]
[G2.1.1.123]
[G2.1.1.124]
[G2.1.1.125]
[G2.1.1.126]
[G2.1.1.127]
[G2.1.1.128]
[G2.1.1.129]
[G2.1.1.12]
[G2.1.1.130]
[G2.1.1.131]
[G2.1.1.132]
[G2.1.1.133]
[G2.1.1.134]
[G2.1.1.135]
[G2.1.1.136]
[G2.1.1.137]
[G2.1.1.138]
[G2.1.1.139]
[G2.1.1.13]
[G2.1.1.140]
[G2.1.1.141]
[G2.1.1.142]
[G2.1.1.143]
[G2.1.1.144]
[G2.1.1.145]
[G2.1.1.146]
[G2.1.1.147]
[G2.1.1.148]
[G2.1.1.149]
[G2.1.1.14]
[G2.1.1.150]
[G2.1.1.151]
[G2.1.1.152]
[G2.1.1.153]
[G2.1.1.154]
[G2.1.1.155]
[G2.1.1.156]
[G2.1.1.157]
[G2.1.1.158]
[G2.1.1.159]
[G2.1.1.15]
[G2.1.1.160]
[G2.1.1.161]
[G2.1.1.162]
[G2.1.1.163]
[G2.1.1.164]
[G2.1.1.165]
[G2.1.1.166]
[G2.1.1.167]
[G2.1.1.168]
[G2.1.1.169]
[G2.1.1.16]
[G2.1.1.170]
[G2.1.1.171]
[G2.1.1.172]
[G2.1.1.173]
[G2.1.1.174]
[G2.1.1.175]
[G2.1.1.176]
[G2.1.1.177]
[G2.1.1.178]
[G2.1.1.179]
[G2.1.1.17]
[G2.1.1.180]
[G2.1.1.181]
[G2.1.1.182]
[G2.1.1.183]
[G2.1.1.184]
[G2.1.1.185]
[G2.1.1.186]
[G2.1.1.187]
[G2.1.1.188]
[G2.1.1.189]
[G2.1.1.18]
[G2.1.1.190]
[G2.1.1.191]
[G2.1.1.192]
[G2.1.1.193]
[G2.1.1.194]
[G2.1.1.195]
[G2.1.1.196]
[G2.1.1.197]
[G2.1.1.198]
[G2.1.1.199]
[G2.1.1.19]
[G2.1.1.1]
[G2.1.1.200]
[G2.1.1.201]
[G2.1.1.202]
[G2.1.1.203]
[G2.1.1.204]
[G2.1.1.205]
[G2.1.1.206]
[G2.1.1.207]
[G2.1.1.208]
[G2.1.1.209]
[G2.1.1.20]
[G2.1.1.210]
[G2.1.1.211]
[G2.1.1.212]
[G2.1.1.213]
[G2.1.1.214]
[G2.1.1.215]
[G2.1.1.216]
[G2.1.1.217]
[G2.1.1.218]
[G2.1.1.219]
[G2.1.1.21]
[G2.1.1.220]
[G2.1.1.221]
[G2.1.1.222]
[G2.1.1.223]
[G2.1.1.224]
[G2.1.1.225]
[G2.1.1.226]
[G2.1.1.227]
[G2.1.1.228]
[G2.1.1.229]
[G2.1.1.22]
[G2.1.1.230]
[G2.1.1.231]
[G2.1.1.232]
[G2.1.1.233]
[G2.1.1.234]
[G2.1.1.235]
[G2.1.1.236]
[G2.1.1.237]
[G2.1.1.238]
[G2.1.1.239]
[G2.1.1.23]
[G2.1.1.240]
[G2.1.1.241]
[G2.1.1.242]
[G2.1.1.243]
[G2.1.1.244]
[G2.1.1.245]
[G2.1.1.246]
[G2.1.1.247]
[G2.1.1.248]
[G2.1.1.249]
[G2.1.1.24]
[G2.1.1.250]
[G2.1.1.251]
[G2.1.1.252]
[G2.1.1.253]
[G2.1.1.254]
[G2.1.1.255]
[G2.1.1.256]
[G2.1.1.257]
[G2.1.1.258]
[G2.1.1.259]
[G2.1.1.25]
[G2.1.1.260]
[G2.1.1.261]
[G2.1.1.262]
[G2.1.1.263]
[G2.1.1.264]
[G2.1.1.265]
[G2.1.1.266]
[G2.1.1.267]
[G2.1.1.268]
[G2.1.1.269]
[G2.1.1.26]
[G2.1.1.270]
[G2.1.1.271]
[G2.1.1.272]
[G2.1.1.273]
[G2.1.1.274]
[G2.1.1.275]
[G2.1.1.276]
[G2.1.1.277]
[G2.1.1.278]
[G2.1.1.279]
[G2.1.1.27]
[G2.1.1.280]
[G2.1.1.281]
[G2.1.1.282]
[G2.1.1.283]
[G2.1.1.284]
[G2.1.1.285]
[G2.1.1.286]
[G2.1.1.287]
[G2.1.1.288]
[G2.1.1.289]
[G2.1.1.28]
[G2.1.1.290]
[G2.1.1.291]
[G2.1.1.292]
[G2.1.1.293]
[G2.1.1.294]
[G2.1.1.295]
[G2.1.1.296]
[G2.1.1.297]
[G2.1.1.298]
[G2.1.1.299]
[G2.1.1.29]
[G2.1.1.2]
[G2.1.1.300]
[G2.1.1.301]
[G2.1.1.302]
[G2.1.1.303]
[G2.1.1.304]
[G2.1.1.305]
[G2.1.1.306]
[G2.1.1.307]
[G2.1.1.308]
[G2.1.1.309]
[G2.1.1.30]
[G2.1.1.310]
[G2.1.1.311]
[G2.1.1.312]
[G2.1.1.313]
[G2.1.1.314]
[G2.1.1.315]
[G2.1.1.316]
[G2.1.1.317]
[G2.1.1.318]
[G2.1.1.319]
[G2.1.1.31]
[G2.1.1.320]
[G2.1.1.321]
[G2.1.1.322]
[G2.1.1.323]
[G2.1.1.324]
[G2.1.1.325]
[G2.1.1.326]
[G2.1.1.327]
[G2.1.1.328]
[G2.1.1.329]
[G2.1.1.32]
[G2.1.1.330]
[G2.1.1.331]
[G2.1.1.332]
[G2.1.1.333]
[G2.1.1.334]
[G2.1.1.335]
[G2.1.1.336]
[G2.1.1.337]
[G2.1.1.338]
[G2.1.1.339]
[G2.1.1.33]
[G2.1.1.340]
[G2.1.1.341]
[G2.1.1.342]
[G2.1.1.343]
[G2.1.1.344]
[G2.1.1.345]
[G2.1.1.346]
[G2.1.1.347]
[G2.1.1.348]
[G2.1.1.349]
[G2.1.1.34]
[G2.1.1.350]
[G2.1.1.351]
[G2.1.1.352]
[G2.1.1.353]
[G2.1.1.354]
[G2.1.1.355]
[G2.1.1.356]
[G2.1.1.357]
[G2.1.1.358]
[G2.1.1.359]
[G2.1.1.35]
[G2.1.1.360]
[G2.1.1.361]
[G2.1.1.362]
[G2.1.1.363]
[G2.1.1.364]
[G2.1.1.365]
[G2.1.1.366]
[G2.1.1.367]
[G2.1.1.368]
[G2.1.1.369]
[G2.1.1.36]
[G2.1.1.370]
[G2.1.1.371]
[G2.1.1.372]
[G2.1.1.373]
[G2.1.1.374]
[G2.1.1.375]
[G2.1.1.376]
[G2.1.1.377]
[G2.1.1.378]
[G2.1.1.379]
[G2.1.1.37]
[G2.1.1.380]
[G2.1.1.381]
[G2.1.1.382]
[G2.1.1.383]
[G2.1.1.384]
[G2.1.1.385]
[G2.1.1.386]
[G2.1.1.387]
[G2.1.1.388]
[G2.1.1.389]
[G2.1.1.38]
[G2.1.1.390]
[G2.1.1.391]
[G2.1.1.392]
[G2.1.1.393]
[G2.1.1.394]
[G2.1.1.395]
[G2.1.1.396]
[G2.1.1.397]
[G2.1.1.398]
[G2.1.1.399]
[G2.1.1.39]
[G2.1.1.3]
[G2.1.1.400]
[G2.1.1.40]
[G2.1.1.41]
[G2.1.1.42]
[G2.1.1.43]
[G2.1.1.44]
[G2.1.1.45]
[G2.1.1.46]
[G2.1.1.47]
[G2.1.1.48]
[G2.1.1.49]
[G2.1.1.4]
[G2.1.1.50]
[G2.1.1.51]
[G2.1.1.52]
[G2.1.1.53]
[G2.1.1.54]
[G2.1.1.55]
[G2.1.1.56]
[G2.1.1.57]
[G2.1.1.58]
[G2.1.1.59]
[G2.1.1.5]
[G2.1.1.60]
[G2.1.1.61]
[G2.1.1.62]
[G2.1.1.63]
[G2.1.1.64]
[G2.1.1.65]
[G2.1.1.66]
[G2.1.1.67]
[G2.1.1.68]
[G2.1.1.69]
[G2.1.1.6]
[G2.1.1.70]
[G2.1.1.71]
[G2.1.1.72]
[G2.1.1.73]
[G2.1.1.74]
[G2.1.1.75]
[G2.1.1.76]
[G2.1.1.77]
[G2.1.1.78]
[G2.1.1.79]
[G2.1.1.7]
[G2.1.1.80]
[G2.1.1.81]
[G2.1.1.82]
[G2.1.1.83]
[G2.1.1.84]
[G2.1.1.85]
[G2.1.1.86]
[G2.1.1.87]
[G2.1.1.88]
[G2.1.1.89]
[G2.1.1.8]
[G2.1.1.90]
[G2.1.1.91]
[G2.1.1.92]
[G2.1.1.93]
[G2.1.1.94]
[G2.1.1.95]
[G2.1.1.96]
[G2.1.1.97]
[G2.1.1.98]
[G2.1.1.99]
[G2.1.1.9]
[G3.1.1.1.10]
[G3.1.1.1.11]
[G3.1.1.1.12]
[G3.1.1.1.13]
[G3.1.1.1.14]
[G3.1.1.1.15]
[G3.1.1.1.16]
[G3.1.1.1.17]
[G3.1.1.1.18]
[G3.1.1.1.19]
[G3.1.1.1.1]
[G3.1.1.1.20]
[G3.1.1.1.21]
[G3.1.1.1.22]
[G3.1.1.1.23]
[G3.1.1.1.24]
[G3.1.1.1.25]
[G3.1.1.1.26]
[G3.1.1.1.27]
[G3.1.1.1.28]
[G3.1.1.1.29]
[G3.1.1.1.2]
[G3.1.1.1.30]
[G3.1.1.1.3]
[G3.1.1.1.4]
[G3.1.1.1.5]
[G3.1.1.1.6]
[G3.1.1.1.7]
[G3.1.1.1.8]
[G3.1.1.1.9]
[G3.1.2.1.10]
[G3.1.2.1.11]
[G3.1.2.1.12]
[G3.1.2.1.13]
[G3.1.2.1.14]
[G3.1.2.1.15]
[G3.1.2.1.16]
[G3.1.2.1.17]
[G3.1.2.1.18]
[G3.1.2.1.19]
[G3.1.2.1.1]
[G3.1.2.1.20]
[G3.1.2.1.21]
[G3.1.2.1.22]
[G3.1.2.1.23]
[G3.1.2.1.24]
[G3.1.2.1.25]
[G3.1.2.1.26]
[G3.1.2.1.27]
[G3.1.2.1.28]
[G3.1.2.1.29]
[G3.1.2.1.2]
[G3.1.2.1.30]
[G3.1.2.1.3]
[G3.1.2.1.4]
[G3.1.2.1.5]
[G3.1.2.1.6]
[G3.1.2.1.7]
[G3.1.2.1.8]
[G3.1.2.1.9]
[G3.1.4.1.10]
[G3.1.4.1.11]
[G3.1.4.1.12]
[G3.1.4.1.13]
[G3.1.4.1.14]
[G3.1.4.1.15]
[G3.1.4.1.16]
[G3.1.4.1.17]
[G3.1.4.1.18]
[G3.1.4.1.19]
[G3.1.4.1.1]
[G3.1.4.1.20]
[G3.1.4.1.21]
[G3.1.4.1.22]
[G3.1.4.1.23]
[G3.1.4.1.24]
[G3.1.4.1.25]
[G3.1.4.1.26]
[G3.1.4.1.27]
[G3.1.4.1.28]
[G3.1.4.1.29]
[G3.1.4.1.2]
[G3.1.4.1.30]
[G3.1.4.1.3]
[G3.1.4.1.4]
[G3.1.4.1.5]
[G3.1.4.1.6]
[G3.1.4.1.7]
[G3.1.4.1.8]
[G3.1.4.1.9]
[G3.2.1.1.10]
[G3.2.1.1.11]
[G3.2.1.1.12]
[G3.2.1.1.13]
[G3.2.1.1.14]
[G3.2.1.1.15]
[G3.2.1.1.16]
[G3.2.1.1.17]
[G3.2.1.1.18]
[G3.2.1.1.19]
[G3.2.1.1.1]
[G3.2.1.1.20]
[G3.2.1.1.21]
[G3.2.1.1.22]
[G3.2.1.1.23]
[G3.2.1.1.24]
[G3.2.1.1.25]
[G3.2.1.1.26]
[G3.2.1.1.27]
[G3.2.1.1.28]
[G3.2.1.1.29]
[G3.2.1.1.2]
[G3.2.1.1.30]
[G3.2.1.1.3]
[G3.2.1.1.4]
[G3.2.1.1.5]
[G3.2.1.1.6]
[G3.2.1.1.7]
[G3.2.1.1.8]
[G3.2.1.1.9]
[G3.2.2.1.10]
[G3.2.2.1.11]
[G3.2.2.1.12]
[G3.2.2.1.13]
[G3.2.2.1.14]
[G3.2.2.1.15]
[G3.2.2.1.16]
[G3.2.2.1.17]
[G3.2.2.1.18]
[G3.2.2.1.19]
[G3.2.2.1.1]
[G3.2.2.1.20]
[G3.2.2.1.21]
[G3.2.2.1.22]
[G3.2.2.1.23]
[G3.2.2.1.24]
[G3.2.2.1.25]
[G3.2.2.1.26]
[G3.2.2.1.27]
[G3.2.2.1.28]
[G3.2.2.1.29]
[G3.2.2.1.2]
[G3.2.2.1.30]
[G3.2.2.1.3]
[G3.2.2.1.4]
[G3.2.2.1.5]
[G3.2.2.1.6]
[G3.2.2.1.7]
[G3.2.2.1.8]
[G3.2.2.1.9]
[G3.2.4.1.10]
[G3.2.4.1.11]
[G3.2.4.1.12]
[G3.2.4.1.13]
[G3.2.4.1.14]
[G3.2.4.1.15]
[G3.2.4.1.16]
[G3.2.4.1.17]
[G3.2.4.1.18]
[G3.2.4.1.19]
[G3.2.4.1.1]
[G3.2.4.1.20]
[G3.2.4.1.21]
[G3.2.4.1.22]
[G3.2.4.1.23]
[G3.2.4.1.24]
[G3.2.4.1.25]
[G3.2.4.1.26]
[G3.2.4.1.27]
[G3.2.4.1.28]
[G3.2.4.1.29]
[G3.2.4.1.2]
[G3.2.4.1.30]
[G3.2.4.1.3]
[G3.2.4.1.4]
[G3.2.4.1.5]
[G3.2.4.1.6]
[G3.2.4.1.7]
[G3.2.4.1.8]
[G3.2.4.1.9]
[G3.3.1.1.10]
[G3.3.1.1.11]
[G3.3.1.1.12]
[G3.3.1.1.13]
[G3.3.1.1.14]
[G3.3.1.1.15]
[G3.3.1.1.16]
[G3.3.1.1.17]
[G3.3.1.1.18]
[G3.3.1.1.19]
[G3.3.1.1.1]
[G3.3.1.1.20]
[G3.3.1.1.21]
[G3.3.1.1.22]
[G3.3.1.1.23]
[G3.3.1.1.24]
[G3.3.1.1.25]
[G3.3.1.1.26]
[G3.3.1.1.27]
[G3.3.1.1.28]
[G3.3.1.1.29]
[G3.3.1.1.2]
[G3.3.1.1.30]
[G3.3.1.1.3]
[G3.3.1.1.4]
[G3.3.1.1.5]
[G3.3.1.1.6]
[G3.3.1.1.7]
[G3.3.1.1.8]
[G3.3.1.1.9]
[G3.3.2.1.10]
[G3.3.2.1.11]
[G3.3.2.1.12]
[G3.3.2.1.13]
[G3.3.2.1.14]
[G3.3.2.1.15]
[G3.3.2.1.16]
[G3.3.2.1.17]
[G3.3.2.1.18]
[G3.3.2.1.19]
[G3.3.2.1.1]
[G3.3.2.1.20]
[G3.3.2.1.21]
[G3.3.2.1.22]
[G3.3.2.1.23]
[G3.3.2.1.24]
[G3.3.2.1.25]
[G3.3.2.1.26]
[G3.3.2.1.27]
[G3.3.2.1.28]
[G3.3.2.1.29]
[G3.3.2.1.2]
[G3.3.2.1.30]
[G3.3.2.1.3]
[G3.3.2.1.4]
[G3.3.2.1.5]
[G3.3.2.1.6]
[G3.3.2.1.7]
[G3.3.2.1.8]
[G3.3.2.1.9]
[G3.3.4.1.10]
[G3.3.4.1.11]
[G3.3.4.1.12]
[G3.3.4.1.13]
[G3.3.4.1.14]
[G3.3.4.1.15]
[G3.3.4.1.16]
[G3.3.4.1.17]
[G3.3.4.1.18]
[G3.3.4.1.19]
[G3.3.4.1.1]
[G3.3.4.1.20]
[G3.3.4.1.21]
[G3.3.4.1.22]
[G3.3.4.1.23]
[G3.3.4.1.24]
[G3.3.4.1.25]
[G3.3.4.1.26]
[G3.3.4.1.27]
[G3.3.4.1.28]
[G3.3.4.1.29]
[G3.3.4.1.2]
[G3.3.4.1.30]
[G3.3.4.1.3]
[G3.3.4.1.4]
[G3.3.4.1.5]
[G3.3.4.1.6]
[G3.3.4.1.7]
[G3.3.4.1.8]
[G3.3.4.1.9]
[G4.1.1.1]
[G4.1.1.2]
[G4.1.1.3]
[G4.1.16.1]
[G4.1.16.2]
[G4.1.16.3]
[G4.1.17.1]
[G4.1.17.2]
[G4.1.17.3]
[G4.1.18.1]
[G4.1.18.2]
[G4.1.18.3]
[G4.1.19.1]
[G4.1.19.2]
[G4.1.19.3]
[G4.1.2.1]
[G4.1.2.2]
[G4.1.2.3]
[G4.1.20.1]
[G4.1.20.2]
[G4.1.20.3]
[G4.1.21.1]
[G4.1.21.2]
[G4.1.21.3]
[G4.1.22.1]
[G4.1.22.2]
[G4.1.22.3]
[G4.1.23.1]
[G4.1.23.2]
[G4.1.23.3]
[G4.1.24.1]
[G4.1.24.2]
[G4.1.24.3]
[G4.1.3.1]
[G4.1.3.2]
[G4.1.3.3]
[G4.1.4.1]
[G4.1.4.2]
[G4.1.4.3]
[G4.1.5.1]
[G4.1.5.2]
[G4.1.5.3]
[G4.1.6.1]
[G4.1.6.2]
[G4.1.6.3]
[G4.1.7.1]
[G4.1.7.2]
[G4.1.7.3]
[G4.1.8.1]
[G4.1.8.2]
[G4.1.8.3]
[G4.2.1.1]
[G4.2.1.2]
[G4.2.1.3]
[G4.2.16.1]
[G4.2.16.2]
[G4.2.16.3]
[G4.2.17.1]
[G4.2.17.2]
[G4.2.17.3]
[G4.2.18.1]
[G4.2.18.2]
[G4.2.18.3]
[G4.2.19.1]
[G4.2.19.2]
[G4.2.19.3]
[G4.2.2.1]
[G4.2.2.2]
[G4.2.2.3]
[G4.2.20.1]
[G4.2.20.2]
[G4.2.20.3]
[G4.2.21.1]
[G4.2.21.2]
[G4.2.21.3]
[G4.2.22.1]
[G4.2.22.2]
[G4.2.22.3]
[G4.2.23.1]
[G4.2.23.2]
[G4.2.23.3]
[G4.2.24.1]
[G4.2.24.2]
[G4.2.24.3]
[G4.2.3.1]
[G4.2.3.2]
[G4.2.3.3]
[G4.2.4.1]
[G4.2.4.2]
[G4.2.4.3]
[G4.2.5.1]
[G4.2.5.2]
[G4.2.5.3]
[G4.2.6.1]
[G4.2.6.2]
[G4.2.6.3]
[G4.2.7.1]
[G4.2.7.2]
[G4.2.7.3]
[G4.2.8.1]
[G4.2.8.2]
[G4.2.8.3]
[G4.3.1.10]
[G4.3.1.11]
[G4.3.1.12]
[G4.3.1.13]
[G4.3.1.14]
[G4.3.1.15]
[G4.3.1.1]
[G4.3.1.2]
[G4.3.1.3]
[G4.3.1.4]
[G4.3.1.5]
[G4.3.1.6]
[G4.3.1.7]
[G4.3.1.8]
[G4.3.1.9]
[G4.3.16.10]
[G4.3.16.11]
[G4.3.16.12]
[G4.3.16.13]
[G4.3.16.14]
[G4.3.16.15]
[G4.3.16.1]
[G4.3.16.2]
[G4.3.16.3]
[G4.3.16.4]
[G4.3.16.5]
[G4.3.16.6]
[G4.3.16.7]
[G4.3.16.8]
[G4.3.16.9]
[G4.3.17.10]
[G4.3.17.11]
[G4.3.17.12]
[G4.3.17.13]
[G4.3.17.14]
[G4.3.17.15]
[G4.3.17.1]
[G4.3.17.2]
[G4.3.17.3]
[G4.3.17.4]
[G4.3.17.5]
[G4.3.17.6]
[G4.3.17.7]
[G4.3.17.8]
[G4.3.17.9]
[G4.3.18.10]
[G4.3.18.11]
[G4.3.18.12]
[G4.3.18.13]
[G4.3.18.14]
[G4.3.18.15]
[G4.3.18.1]
[G4.3.18.2]
[G4.3.18.3]
[G4.3.18.4]
[G4.3.18.5]
[G4.3.18.6]
[G4.3.18.7]
[G4.3.18.8]
[G4.3.18.9]
[G4.3.19.10]
[G4.3.19.11]
[G4.3.19.12]
[G4.3.19.13]
[G4.3.19.14]
[G4.3.19.15]
[G4.3.19.1]
[G4.3.19.2]
[G4.3.19.3]
[G4.3.19.4]
[G4.3.19.5]
[G4.3.19.6]
[G4.3.19.7]
[G4.3.19.8]
[G4.3.19.9]
[G4.3.2.10]
[G4.3.2.11]
[G4.3.2.12]
[G4.3.2.13]
[G4.3.2.14]
[G4.3.2.15]
[G4.3.2.1]
[G4.3.2.2]
[G4.3.2.3]
[G4.3.2.4]
[G4.3.2.5]
[G4.3.2.6]
[G4.3.2.7]
[G4.3.2.8]
[G4.3.2.9]
[G4.3.20.10]
[G4.3.20.11]
[G4.3.20.12]
[G4.3.20.13]
[G4.3.20.14]
[G4.3.20.15]
[G4.3.20.1]
[G4.3.20.2]
[G4.3.20.3]
[G4.3.20.4]
[G4.3.20.5]
[G4.3.20.6]
[G4.3.20.7]
[G4.3.20.8]
[G4.3.20.9]
[G4.3.21.10]
[G4.3.21.11]
[G4.3.21.12]
[G4.3.21.13]
[G4.3.21.14]
[G4.3.21.15]
[G4.3.21.1]
[G4.3.21.2]
[G4.3.21.3]
[G4.3.21.4]
[G4.3.21.5]
[G4.3.21.6]
[G4.3.21.7]
[G4.3.21.8]
[G4.3.21.9]
[G4.3.22.10]
[G4.3.22.11]
[G4.3.22.12]
[G4.3.22.13]
[G4.3.22.14]
[G4.3.22.15]
[G4.3.22.1]
[G4.3.22.2]
[G4.3.22.3]
[G4.3.22.4]
[G4.3.22.5]
[G4.3.22.6]
[G4.3.22.7]
[G4.3.22.8]
[G4.3.22.9]
[G4.3.23.10]
[G4.3.23.11]
[G4.3.23.12]
[G4.3.23.13]
[G4.3.23.14]
[G4.3.23.15]
[G4.3.23.1]
[G4.3.23.2]
[G4.3.23.3]
[G4.3.23.4]
[G4.3.23.5]
[G4.3.23.6]
[G4.3.23.7]
[G4.3.23.8]
[G4.3.23.9]
[G4.3.24.10]
[G4.3.24.11]
[G4.3.24.12]
[G4.3.24.13]
[G4.3.24.14]
[G4.3.24.15]
[G4.3.24.1]
[G4.3.24.2]
[G4.3.24.3]
[G4.3.24.4]
[G4.3.24.5]
[G4.3.24.6]
[G4.3.24.7]
[G4.3.24.8]
[G4.3.24.9]
[G4.3.3.10]
[G4.3.3.11]
[G4.3.3.12]
[G4.3.3.13]
[G4.3.3.14]
[G4.3.3.15]
[G4.3.3.1]
[G4.3.3.2]
[G4.3.3.3]
[G4.3.3.4]
[G4.3.3.5]
[G4.3.3.6]
[G4.3.3.7]
[G4.3.3.8]
[G4.3.3.9]
[G4.3.4.10]
[G4.3.4.11]
[G4.3.4.12]
[G4.3.4.13]
[G4.3.4.14]
[G4.3.4.15]
[G4.3.4.1]
[G4.3.4.2]
[G4.3.4.3]
[G4.3.4.4]
[G4.3.4.5]
[G4.3.4.6]
[G4.3.4.7]
[G4.3.4.8]
[G4.3.4.9]
[G4.3.5.10]
[G4.3.5.11]
[G4.3.5.12]
[G4.3.5.13]
[G4.3.5.14]
[G4.3.5.15]
[G4.3.5.1]
[G4.3.5.2]
[G4.3.5.3]
[G4.3.5.4]
[G4.3.5.5]
[G4.3.5.6]
[G4.3.5.7]
[G4.3.5.8]
[G4.3.5.9]
[G4.3.6.10]
[G4.3.6.11]
[G4.3.6.12]
[G4.3.6.13]
[G4.3.6.14]
[G4.3.6.15]
[G4.3.6.1]
[G4.3.6.2]
[G4.3.6.3]
[G4.3.6.4]
[G4.3.6.5]
[G4.3.6.6]
[G4.3.6.7]
[G4.3.6.8]
[G4.3.6.9]
[G4.3.7.10]
[G4.3.7.11]
[G4.3.7.12]
[G4.3.7.13]
[G4.3.7.14]
[G4.3.7.15]
[G4.3.7.1]
[G4.3.7.2]
[G4.3.7.3]
[G4.3.7.4]
[G4.3.7.5]
[G4.3.7.6]
[G4.3.7.7]
[G4.3.7.8]
[G4.3.7.9]
[G4.3.8.10]
[G4.3.8.11]
[G4.3.8.12]
[G4.3.8.13]
[G4.3.8.14]
[G4.3.8.15]
[G4.3.8.1]
[G4.3.8.2]
[G4.3.8.3]
[G4.3.8.4]
[G4.3.8.5]
[G4.3.8.6]
[G4.3.8.7]
[G4.3.8.8]
[G4.3.8.9]
[G5.1.1.10]
[G5.1.1.11]
[G5.1.1.12]
[G5.1.1.13]
[G5.1.1.14]
[G5.1.1.15]
[G5.1.1.16]
[G5.1.1.17]
[G5.1.1.18]
[G5.1.1.19]
[G5.1.1.1]
[G5.1.1.20]
[G5.1.1.21]
[G5.1.1.22]
[G5.1.1.23]
[G5.1.1.24]
[G5.1.1.25]
[G5.1.1.26]
[G5.1.1.27]
[G5.1.1.28]
[G5.1.1.29]
[G5.1.1.2]
[G5.1.1.30]
[G5.1.1.3]
[G5.1.1.4]
[G5.1.1.5]
[G5.1.1.6]
[G5.1.1.7]
[G5.1.1.8]
[G5.1.1.9]
[G5.1.2.10]
[G5.1.2.11]
[G5.1.2.12]
[G5.1.2.13]
[G5.1.2.14]
[G5.1.2.15]
[G5.1.2.16]
[G5.1.2.17]
[G5.1.2.18]
[G5.1.2.19]
[G5.1.2.1]
[G5.1.2.20]
[G5.1.2.21]
[G5.1.2.22]
[G5.1.2.23]
[G5.1.2.24]
[G5.1.2.25]
[G5.1.2.26]
[G5.1.2.27]
[G5.1.2.28]
[G5.1.2.29]
[G5.1.2.2]
[G5.1.2.30]
[G5.1.2.31]
[G5.1.2.32]
[G5.1.2.33]
[G5.1.2.34]
[G5.1.2.35]
[G5.1.2.36]
[G5.1.2.37]
[G5.1.2.38]
[G5.1.2.39]
[G5.1.2.3]
[G5.1.2.40]
[G5.1.2.41]
[G5.1.2.42]
[G5.1.2.43]
[G5.1.2.44]
[G5.1.2.45]
[G5.1.2.46]
[G5.1.2.47]
[G5.1.2.48]
[G5.1.2.49]
[G5.1.2.4]
[G5.1.2.50]
[G5.1.2.5]
[G5.1.2.6]
[G5.1.2.7]
[G5.1.2.8]
[G5.1.2.9]
[G5.2.1.10]
[G5.2.1.11]
[G5.2.1.12]
[G5.2.1.13]
[G5.2.1.14]
[G5.2.1.15]
[G5.2.1.16]
[G5.2.1.17]
[G5.2.1.18]
[G5.2.1.19]
[G5.2.1.1]
[G5.2.1.20]
[G5.2.1.21]
[G5.2.1.22]
[G5.2.1.23]
[G5.2.1.24]
[G5.2.1.25]
[G5.2.1.26]
[G5.2.1.27]
[G5.2.1.28]
[G5.2.1.29]
[G5.2.1.2]
[G5.2.1.30]
[G5.2.1.3]
[G5.2.1.4]
[G5.2.1.5]
[G5.2.1.6]
[G5.2.1.7]
[G5.2.1.8]
[G5.2.1.9]
[G5.2.2.10]
[G5.2.2.11]
[G5.2.2.12]
[G5.2.2.13]
[G5.2.2.14]
[G5.2.2.15]
[G5.2.2.16]
[G5.2.2.17]
[G5.2.2.18]
[G5.2.2.19]
[G5.2.2.1]
[G5.2.2.20]
[G5.2.2.21]
[G5.2.2.22]
[G5.2.2.23]
[G5.2.2.24]
[G5.2.2.25]
[G5.2.2.26]
[G5.2.2.27]
[G5.2.2.28]
[G5.2.2.29]
[G5.2.2.2]
[G5.2.2.30]
[G5.2.2.31]
[G5.2.2.32]
[G5.2.2.33]
[G5.2.2.34]
[G5.2.2.35]
[G5.2.2.36]
[G5.2.2.37]
[G5.2.2.38]
[G5.2.2.39]
[G5.2.2.3]
[G5.2.2.40]
[G5.2.2.41]
[G5.2.2.42]
[G5.2.2.43]
[G5.2.2.44]
[G5.2.2.45]
[G5.2.2.46]
[G5.2.2.47]
[G5.2.2.48]
[G5.2.2.49]
[G5.2.2.4]
[G5.2.2.50]
[G5.2.2.5]
[G5.2.2.6]
[G5.2.2.7]
[G5.2.2.8]
[G5.2.2.9]
[G7.1.1.10]
[G7.1.1.11]
[G7.1.1.12]
[G7.1.1.13]
[G7.1.1.14]
[G7.1.1.15]
[G7.1.1.16]
[G7.1.1.17]
[G7.1.1.18]
[G7.1.1.19]
[G7.1.1.1]
[G7.1.1.20]
[G7.1.1.21]
[G7.1.1.22]
[G7.1.1.23]
[G7.1.1.24]
[G7.1.1.25]
[G7.1.1.26]
[G7.1.1.27]
[G7.1.1.28]
[G7.1.1.29]
[G7.1.1.2]
[G7.1.1.30]
[G7.1.1.31]
[G7.1.1.32]
[G7.1.1.33]
[G7.1.1.34]
[G7.1.1.35]
[G7.1.1.36]
[G7.1.1.37]
[G7.1.1.38]
[G7.1.1.39]
[G7.1.1.3]
[G7.1.1.40]
[G7.1.1.41]
[G7.1.1.42]
[G7.1.1.43]
[G7.1.1.44]
[G7.1.1.45]
[G7.1.1.46]
[G7.1.1.47]
[G7.1.1.48]
[G7.1.1.49]
[G7.1.1.4]
[G7.1.1.50]
[G7.1.1.51]
[G7.1.1.52]
[G7.1.1.53]
[G7.1.1.54]
[G7.1.1.55]
[G7.1.1.56]
[G7.1.1.57]
[G7.1.1.58]
[G7.1.1.59]
[G7.1.1.5]
[G7.1.1.60]
[G7.1.1.61]
[G7.1.1.62]
[G7.1.1.63]
[G7.1.1.64]
[G7.1.1.65]
[G7.1.1.66]
[G7.1.1.67]
[G7.1.1.68]
[G7.1.1.69]
[G7.1.1.6]
[G7.1.1.70]
[G7.1.1.71]
[G7.1.1.72]
[G7.1.1.73]
[G7.1.1.74]
[G7.1.1.75]
[G7.1.1.76]
[G7.1.1.77]
[G7.1.1.78]
[G7.1.1.79]
[G7.1.1.7]
[G7.1.1.80]
[G7.1.1.8]
[G7.1.1.9]
[G9.1]
[G9.2]
[G9.3]
