# Supplementary material for: Drug-target interaction prediction via class imbalance-aware ensemble learning
Source: BMC Bioinformatics. 2016 Dec 22;17(Suppl 19):509. doi: 10.1186/s12859-016-1377-y (PMC5259867; doi:10.1186/s12859-016-1377-y)
Supplement: Additional file 6 — Drug feature vectors. This file contains the feature vectors for the drugs. (6180 kb TXT) [file 12859_2016_1377_MOESM6_ESM.txt]

0.74017	0.01967	0.24839	0.23409	0.23077	0	0	0	0	0	0	0.23077	0	0	0.66667	0.2	0.11111	0	0.33333	0	0	0.2175	0.10824	0.82296	0.8234	0.23203	0.6729	0.12927	0.19594	0.17034	0.13158	0.16472	0.22753	0.21242	0.18478	0.17516	0.19745	0.0025891	0.034035	0.47153	0.48932	0.30576	0.69104	0.20224	0.21053	0	0	0.19672	0.31429	0.25
0.77503	0.0099534	0.20324	0.18898	0.17949	0.16667	0.5	0	0.16667	0.14286	0	0.20513	0	0	0.33333	0	0	0	0	0	0	0.17125	0.088254	0.86253	0.82758	0.21878	0.68505	0.12001	0.1735	0.13972	0.11433	0.15246	0.19913	0.1829	0.15402	0.15524	0.17932	0.0025891	0.17294	0.53328	0.39693	0.31408	0.76867	0.15571	0.16886	0	0	0.18033	0.28571	0.16667
0.77162	0.010758	0.29128	0.26601	0.25641	0.16667	0	0	0	0	0	0.25641	0	0	0.33333	0.2	0	0	0.16667	0	0	0.24125	0.10624	0.8224	0.82811	0.23286	0.66607	0.15124	0.21815	0.18675	0.15115	0.18255	0.26097	0.24186	0.20715	0.20454	0.22459	0.0025891	0.19902	0.47153	0.40126	0.30689	0.68891	0.21569	0.23465	0	0	0.21311	0.54286	0.5
0.84958	0.00017337	0.25819	0.25141	0.15385	0	0	0	0	0	0	0.17949	0	0	0	0.4	0	0	0	0	0.4	0.24375	0.089449	0.82397	0.82363	0.26837	0.62096	0.11722	0.17233	0.15182	0.14639	0.19953	0.24027	0.22292	0.19626	0.21491	0.25203	0.0017376	0.033992	0.47867	0.31874	0.44164	0.75066	0.26223	0.1864	0	0	0.18033	0.057143	0
0.76321	0.01288	0.20109	0.18744	0.20513	0	0.5	0	0.33333	0.14286	0	0.23077	0	0	0.33333	0	0.11111	0	0	0	0	0.17	0.084837	0.87593	0.81945	0.22308	0.68756	0.11626	0.1686	0.13482	0.1152	0.15305	0.19825	0.18249	0.15414	0.15657	0.181	0.0025891	0.17294	0.53986	0.3969	0.3139	0.77094	0.15531	0.16447	0	0	0.18033	0.28571	0.16667
0.79337	0.0061565	0.21689	0.18973	0.17949	0	0	0	0.33333	0	0	0.17949	0	0	0	0	0.11111	0	0.16667	0.25	0	0.17	0.069826	0.90655	0.81452	0.21194	0.71766	0.11284	0.16677	0.13329	0.11716	0.15082	0.20323	0.18808	0.16017	0.16229	0.18131	0.0026412	0.17294	0.47096	0.30881	0.3618	0.75018	0.15161	0.16447	0	0	0.13115	0.42857	0.33333
0.83887	0.00065599	0.043929	0.035165	0	0	0	0	0	0	0	0	0	0	0	0	0	0	0	0	0	0.03125	0.029281	0.92733	0.85012	0.1713	0.78451	0.031511	0.04973	0.034483	0.023348	0.02517	0.023778	0.021978	0.018955	0.016866	0.011906	0.0026586	0.16425	0.49241	0.62194	0.16842	0.53117	0.04198	0.035088	0	0	0.032787	0.057143	0.16667
0.83527	0.00088729	0.26454	0.25528	0	0	0	0	0	0	0	0	0	0	0	0	0	0	0	0	0	0.22625	0.020701	0.96091	0.83373	0.17726	0.79176	0.16433	0.2321	0.21312	0.18583	0.26715	0.3098	0.31334	0.32058	0.3439	0.4012	0.0025891	0.034131	0.55418	0.37369	0.34461	0.62894	0.24277	0.2193	0	0	0.11475	0.31429	0.33333
0.82023	0.0022332	0.086367	0.073563	0.025641	0	0	0	0	0	0.14286	0.051282	0	0	0	0	0	0	0	0	0	0.0675	0.041377	0.92057	0.83639	0.1839	0.78591	0.046486	0.07009	0.061536	0.047404	0.049477	0.073078	0.06816	0.059138	0.054609	0.048241	0.0026412	0.03394	0.58702	0.40149	0.29146	0.58721	0.058677	0.074561	0	0	0.081967	0.17143	0.083333
0.82983	0.0013039	0.030515	0.024233	0.025641	0	0	0	0	0	0	0.025641	0	0	0	0	0	0	0	0	0	0.02375	0.014919	0.97116	0.83232	0.17816	0.78886	0.015915	0.022954	0.018467	0.01031	0.0092283	0.017486	0.015356	0.01201	0.0074717	0.0060539	0.0025977	0.033992	0.57921	0.47966	0.30824	0.47636	0.021587	0.024123	0	0	0.032787	0.028571	0
0.8071	0.003908	0.070662	0.066079	0.025641	0	0	0	0	0	0	0.025641	0	0	0	0	0	1	0	0	0	0.06125	0.040021	0.92942	0.82659	0.17923	0.80016	0.046477	0.069497	0.058401	0.04897	0.052401	0.069822	0.066089	0.059913	0.053085	0.050804	0.0013901	0.17294	0.48392	0.40147	0.32248	0.67522	0.064239	0.063596	0	0	0.04918	0.028571	0
0.85476	5.1187e-005	0.014376	0.010469	0	0	0	0	0	0	0	0	0	0	0	0	0	0	0	0	0	0.01125	0.014746	0.97967	0.82387	0.18175	0.79229	0.009564	0.011016	0.0089978	0.0052207	0	0.0045667	0.0034548	0.0022687	0.0011272	0	0.0025977	0.033992	0.59873	0.54432	0.25708	0.2958	0.011204	0.010965	0	0	0.016393	0.028571	0
0.86246	3.198e-006	0.039448	0.029701	0.025641	0	0	0	0	0	0	0.025641	0	0	0	0	0	0	0	0	0	0.0275	0.010025	0.98238	0.82934	0.17825	0.79281	0.01625	0.02357	0.018623	0.012551	0.0096875	0.021697	0.018966	0.014649	0.011248	0.0079117	0.0025977	0.033992	0.57921	0.47962	0.31211	0.52192	0.021954	0.026316	0	0	0.016393	0.14286	0.083333
0.84538	0.00032589	0.042468	0.04196	0	0	0	0	0	0	0	0	0	0	0	0	0	0	0	0	0	0.03875	0.01839	0.95523	0.84023	0.17726	0.7868	0.029732	0.040418	0.035068	0.021615	0.018413	0.039564	0.037064	0.032417	0.022429	0.01656	0.0026412	0.17294	0.58797	0.37316	0.28685	0.70493	0.040988	0.037281	0	0	0.016393	0	0
0.84128	0.00052035	0.023237	0.022464	0	0	0	0	0	0	0	0	0	0	0	0	0	0	0	0	0	0.025	0.0084866	0.97708	0.83106	0.18367	0.78823	0.0093377	0.012854	0.009437	0.0038261	0.0038728	0.010908	0.0086624	0.0064172	0.0025822	0.0014162	0.0026586	0.033922	0.42373	0.10227	0.31723	0.49433	0.03197	0.013158	0	0	0	0	0
0.82662	0.0015871	0.025917	0.027001	0.025641	0	0	0	0	0	0	0.025641	0	0	0	0	0.11111	0	0	0	0	0.02875	0.011067	0.98008	0.82932	0.17967	0.79378	0.014287	0.018364	0.013256	0.0093295	0.0067802	0.014499	0.011597	0.0076958	0.0059406	0.0042281	0.0025977	0.033992	0.57904	0.47918	0.30253	0.45082	0.026622	0.019737	0	0	0.016393	0	0
0.83371	0.00099868	0.029167	0.029726	0.025641	0.16667	0	0	0	0	0	0.025641	0	0	0	0	0	0	0	0	0	0.03125	0.01418	0.96933	0.83338	0.17943	0.791	0.017543	0.022954	0.017786	0.01129	0.0090405	0.018304	0.0149	0.010304	0.0078819	0.0062497	0.0025977	0.033992	0.57839	0.4787	0.30392	0.45491	0.027797	0.024123	0	0	0.016393	0	0
0.83897	0.00064999	0.029135	0.023293	0	0	0	0	0	0	0	0	0	0	0	0	0	0	0	0	0	0.02375	0.026036	0.97091	0.8198	0.1813	0.79058	0.019528	0.026316	0.023794	0.020422	0.014843	0.017782	0.016457	0.014371	0.010963	0.006686	0.0026586	0.033948	0.42786	0.43899	0.3232	0.48394	0.020702	0.026316	0	0	0.016393	0.057143	0
0.81821	0.0024606	0.043922	0.046372	0	0	0	0	0	0	0	0	0	0	0	0	0	0	0	0	0	0.04875	0.0078048	0.98199	0.83394	0.17325	0.79581	0.018083	0.025714	0.014433	0.010081	0.01071	0.023958	0.018619	0.011149	0.0093466	0.008762	0.0026325	0.016622	0.52813	0.028509	0.37526	0.42806	0.050637	0.028509	0	0	0	0	0
0.84405	0.00038376	0.021203	0.017483	0.025641	0	0	0.5	0	0	0	0.025641	0	0	0	0	0	0	0	0	0	0.01875	0.018201	0.97292	0.83315	0.17565	0.7757	0.014513	0.017442	0.014669	0.0089077	0.0081745	0.0099334	0.0081561	0.0058573	0.0039957	0.0025229	0.0025977	0.033992	0.57915	0.47987	0.28387	0.42733	0.015871	0.017544	0	0	0.032787	0	0
0.83021	0.001272	0.023591	0.023169	0.025641	0	0	0	0	0	0	0.025641	0	0	0	0	0	0	0	0	0	0.025	0.011076	0.98022	0.82969	0.1804	0.79135	0.01309	0.016527	0.012145	0.0084892	0.0058111	0.012288	0.0097974	0.0065224	0.0048622	0.0031103	0.0025977	0.033992	0.57904	0.47918	0.30044	0.4447	0.022725	0.017544	0	0	0.016393	0	0
0.83553	0.0008695	0.023706	0.02251	0.025641	0	0	0	0	0.14286	0	0.025641	0	0	0	0	0	0	0	0	0	0.02375	0.015912	0.97411	0.83031	0.18185	0.78832	0.015214	0.018975	0.01535	0.0096093	0.007102	0.013144	0.010746	0.0075976	0.0054964	0.0037533	0.0025977	0.033992	0.57839	0.47871	0.30138	0.44747	0.020538	0.019737	0	0	0.032787	0	0
0.81864	0.0024119	0.058498	0.049273	0	0	0	0	0	0	0	0	0	0	0	0	0	0	0	0	0	0.045	0.046482	0.8929	0.84536	0.17934	0.78741	0.042541	0.069925	0.055566	0.039599	0.04217	0.043321	0.042666	0.040472	0.034745	0.031156	0.0025891	0.16425	0.48354	0.62164	0.16483	0.59361	0.058533	0.054825	0	0	0.032787	0.028571	0
0.8597	2.0128e-006	0.064148	0.063653	0	0	0	0	0	0	0	0	0	0	0	0	0	0	0	0	0	0.06125	0.0083392	0.9806	0.83345	0.1772	0.79212	0.025396	0.036124	0.022697	0.014842	0.016149	0.03737	0.02968	0.018621	0.015896	0.015496	0.0025891	0.033992	0.57278	0.45757	0.27914	0.46441	0.060134	0.041667	0	0	0.016393	0.17143	0
0.84101	0.00053459	0.017613	0.01431	0.025641	0	0	0	0	0	0	0.025641	0	0	0	0	0	0	0.16667	0	0	0.01625	0.014189	0.98173	0.82794	0.17209	0.79951	0.011192	0.013158	0.010109	0.0072739	0.0034392	0.0069422	0.0054812	0.0036534	0.0022929	0.00058773	0.0025977	0.033992	0.47263	0.48211	0.28066	0.38665	0.014164	0.013158	0	0	0.016393	0	0
0.85181	0.000112	0.02867	0.024573	0.025641	0	0	0	0	0	0	0.025641	0	0	0	0	0	0.5	0	0	0	0.02375	0.011035	0.97991	0.83009	0.17831	0.78912	0.019995	0.022357	0.013815	0.009753	0.0091553	0.016199	0.012643	0.0082353	0.0062076	0.0041857	0.0025977	0.17294	0.57913	0.47921	0.31117	0.52218	0.026016	0.017544	0	0	0.016393	0	0
0.85543	4.0602e-005	0.040731	0.030695	0.025641	0	0	0	0	0	0	0.025641	0	0	0	0	0	0	0	0	0	0.02875	0.01228	0.97993	0.82864	0.17837	0.7946	0.018374	0.026017	0.021582	0.01479	0.010979	0.023247	0.020579	0.016416	0.012866	0.008918	0.0025977	0.033992	0.53425	0.47963	0.31246	0.52596	0.021954	0.028509	0	0	0.016393	0.14286	0.083333
0.87033	0.00011961	0.096316	0.095832	0	0	0	0	0	0	0	0	0	0	0	0	0	0	0	0	0	0.09125	0.0097318	0.9859	0.83123	0.17357	0.7947	0.038293	0.060617	0.055884	0.042848	0.045	0.091311	0.087355	0.081248	0.074778	0.067545	0.00086881	0.033913	0.47471	0.2073	0.42283	0.77734	0.085694	0.070175	0	0	0.016393	0.057143	0.25
0.84733	0.00024915	0.043583	0.034521	0.051282	0	0	0	0.33333	0	0	0.051282	0	0	0	0	0	0	0	0	0	0.03125	0.021323	0.97256	0.82323	0.17493	0.79808	0.0356	0.044325	0.029117	0.024744	0.026933	0.032872	0.027338	0.019333	0.015973	0.01248	0.0025977	0.17294	0.57925	0.48032	0.33544	0.66113	0.028494	0.028509	0	0	0.032787	0	0
0.8558	3.5302e-005	0.018809	0.015295	0	0	0	0	0	0	0	0	0	0	0	0	0	0	0	0	0	0.01625	0.015984	0.97072	0.83717	0.17697	0.77219	0.012885	0.0153	0.012078	0.0053175	0.0051637	0.0074128	0.0058129	0.0037967	0.002253	0.001528	0.0025977	0.033992	0.57287	0.45816	0.26895	0.35245	0.015099	0.015351	0	0	0.032787	0	0
0.83553	0.00086959	0.076344	0.062638	0	0	0	0	0	0	0	0	0	0	0	0	0	0	0	0	0	0.0575	0.037945	0.94269	0.82586	0.17096	0.80625	0.039208	0.059683	0.055189	0.04901	0.052379	0.068884	0.067246	0.063587	0.064247	0.060051	0.0013901	0.03394	0.47304	0.45094	0.32744	0.71841	0.051772	0.063596	0	0	0.032787	0.14286	0.16667
0.82405	0.001834	0.038075	0.034798	0.025641	0	0	0	0	0	0	0.025641	0	0	0	0	0	0	0.16667	0.25	0	0.03625	0.028891	0.97498	0.8199	0.17993	0.78064	0.02355	0.02999	0.024476	0.022059	0.024258	0.023592	0.020725	0.016398	0.015093	0.013378	0.0026586	0.033948	0.42721	0.26678	0.31389	0.52985	0.033803	0.030702	0	0	0.032787	0	0
0.84046	0.00056468	0.023529	0.021315	0.025641	0	0	0	0	0	0.14286	0.025641	0	0	0	0	0	0	0	0	0	0.0225	0.017777	0.96978	0.83129	0.18242	0.78769	0.01571	0.01928	0.01578	0.0097479	0.0072628	0.012152	0.0099714	0.007059	0.0051165	0.003383	0.0025977	0.033992	0.57902	0.47922	0.28254	0.44214	0.019766	0.019737	0	0	0.032787	0	0
0.82666	0.0015832	0.052434	0.047128	0.051282	0	0	0	0.16667	0.14286	0	0.076923	0	0	0	0	0	0	0	0	0	0.045	0.034135	0.94764	0.82666	0.19207	0.76374	0.037733	0.043159	0.034958	0.028067	0.031004	0.037179	0.031934	0.02439	0.022338	0.021121	0.0025977	0.17294	0.5783	0.47881	0.28697	0.62344	0.045175	0.041667	0	0	0.065574	0	0
0.83961	0.0006125	0.064429	0.061603	0.025641	0	0	0	0	0	0	0.025641	0	0	0	0	0	0	0.16667	0	0	0.06	0.053772	0.87688	0.85406	0.1787	0.77259	0.045993	0.068391	0.050096	0.035302	0.041257	0.032738	0.027882	0.021087	0.018985	0.019114	0.0025977	0.16425	0.57895	0.62537	0.22347	0.48328	0.079373	0.052632	0	0	0.04918	0	0
0.84605	0.00029814	0.012788	0.0094837	0	0	0	0	0	0	0	0.025641	0	0	0	0	0	0	0	0	0	0.01125	0.010276	0.98173	0.82833	0.17991	0.79229	0.0078707	0.0088739	0.0062239	0.0026106	0	0.0036496	0.0025687	0.0014093	0.00055378	0	0.0025977	0.033992	0.57796	0.47507	0.24553	0.28401	0.010269	0.0087719	0	0	0.016393	0	0
0.87748	0.00037026	0.095437	0.094838	0	0	0	0	0	0	0	0	0	0	0	0	0	0	0	0	0	0.09	0.0063678	0.98882	0.83114	0.17664	0.79245	0.036169	0.05817	0.052924	0.039489	0.040698	0.089142	0.084951	0.078545	0.071563	0.06458	0.00086881	0.033905	0.47469	0.18313	0.41738	0.77713	0.085694	0.067982	0	0	0.016393	0.057143	0.25
0.83807	0.00070452	0.035699	0.026862	0	0	0	0	0	0	0	0	0	0	0	0	0	0	0	0	0	0.025	0.015252	0.97643	0.83355	0.17566	0.77848	0.017177	0.024487	0.019796	0.017822	0.016299	0.021372	0.019504	0.016552	0.014579	0.0086967	0.0026586	0.033931	0.47678	0.20404	0.31614	0.52514	0.021587	0.026316	0	0	0.032787	0.057143	0.16667
0.85083	0.00013738	0.022917	0.019873	0	0	0	0	0	0	0	0.025641	0	0	0	0	0	0	0	0	0	0.02125	0.014045	0.96427	0.83509	0.18502	0.77727	0.013521	0.017443	0.014086	0.0082108	0.0074239	0.012177	0.0099251	0.0072031	0.0049804	0.003104	0.0025022	0.033905	0.52479	0.37385	0.29029	0.46364	0.021587	0.017544	0	0	0.016393	0	0
0.85695	2.1276e-005	0.026757	0.024812	0.025641	0	0	0	0	0	0	0.025641	0	0	0	0.2	0	0	0	0	0	0.02625	0.0098431	0.98172	0.82941	0.17926	0.79223	0.012659	0.016222	0.013071	0.00835	0.0067802	0.013281	0.010783	0.0076842	0.0052567	0.0037309	0.0025977	0.033992	0.57912	0.47919	0.30461	0.45695	0.02585	0.017544	0	0	0.016393	0	0
0.84853	0.00020691	0.048212	0.03625	0.025641	0	0	0	0	0	0	0.025641	0	0	0	0	0.11111	0	0	0	0	0.0325	0.011462	0.9799	0.82989	0.17893	0.79205	0.020272	0.03153	0.026951	0.018852	0.015824	0.032944	0.030895	0.027087	0.021274	0.016239	0.0025977	0.033992	0.57919	0.47963	0.31729	0.58452	0.025077	0.035088	0	0	0.032787	0.14286	0.16667
0.85313	8.1824e-005	0.022509	0.016909	0.025641	0	0	0	0.16667	0	0	0.025641	0	0	0	0	0	0	0	0	0	0.01625	0.010662	0.9828	0.82898	0.17659	0.79494	0.017601	0.015616	0.011594	0.0097084	0.0068929	0.010736	0.0082773	0.0053794	0.0035343	0.0010366	0.0025977	0.17294	0.57934	0.48021	0.31036	0.48288	0.018225	0.013158	0	0	0.016393	0	0
0.81301	0.0030967	0.056383	0.047883	0	0	0	0	0	0	0	0	0	0	0	0	0	0	0	0	0	0.0425	0.016397	0.96302	0.83932	0.16418	0.81083	0.031133	0.044092	0.037572	0.026891	0.025517	0.048404	0.045009	0.039407	0.03214	0.025951	0.0026325	0.17294	0.4693	0.1865	0.35107	0.68169	0.044227	0.041667	0	0	0.04918	0.057143	0.083333
0.88768	0.00096615	0.099417	0.096025	0	0	0	0	0	0	0	0	0	0	0	0	0	0	0	0	0	0.09	0.0035938	0.99105	0.83222	0.17667	0.79235	0.035242	0.05756	0.050708	0.040891	0.040376	0.092109	0.08758	0.080382	0.074818	0.066618	0.00086881	0.033896	0.47529	0.1831	0.4174	0.78222	0.085694	0.067982	0	0	0.016393	0.11429	0.25
0.85929	3.5655e-006	0.070033	0.071317	0	0	0	0	0	0	0	0	0	0	0	0	0	0	0	0	0	0.06875	0.0083392	0.9806	0.83345	0.1772	0.79218	0.02779	0.039799	0.024918	0.016523	0.018087	0.041849	0.03332	0.020973	0.018054	0.017746	0.0025891	0.033992	0.57278	0.45758	0.27921	0.46548	0.067925	0.046053	0	0	0.016393	0.17143	0
0.83174	0.0011488	0.028162	0.02853	0.025641	0	0	0	0	0	0	0.025641	0	0	0	0	0	0	0	0	0	0.03	0.018204	0.96057	0.83514	0.1789	0.79134	0.018039	0.023259	0.018216	0.011429	0.0092013	0.017054	0.01392	0.0096435	0.0074365	0.0058104	0.0025977	0.033992	0.57912	0.47921	0.3025	0.45314	0.027557	0.024123	0	0	0.016393	0	0
0.84088	0.00054179	0.021276	0.018141	0.025641	0	0	0	0	0	0	0.025641	0	0	0	0	0	0	0.16667	0.25	0	0.02	0.013734	0.98248	0.82756	0.1733	0.79835	0.012389	0.014995	0.012698	0.0090942	0.006021	0.0095494	0.0077966	0.0056643	0.0038594	0.0015329	0.0025977	0.033992	0.47813	0.48248	0.2954	0.42989	0.01806	0.015351	0	0	0.016393	0	0
0.79599	0.0056886	0.11243	0.099821	0	0	0	0	0	0	0	0	0	0	0	0	0	0	0	0	0	0.09	0.087314	0.80511	0.86987	0.14547	0.82374	0.081794	0.13496	0.11291	0.09211	0.0997	0.08691	0.08461	0.078817	0.069679	0.064139	0.0026586	0.16426	0.44442	0.64041	0.19778	0.60866	0.11708	0.10526	0	0	0.081967	0.057143	0.083333
0.81678	0.0026282	0.085824	0.07026	0.025641	0	0	0	0	0	0.14286	0.025641	0	0	0	0	0	0	0	0	0	0.0625	0.044191	0.91697	0.83322	0.1852	0.78906	0.046486	0.07009	0.061536	0.047404	0.049477	0.068813	0.064027	0.055378	0.051203	0.045549	0.0026412	0.03394	0.58702	0.41314	0.29145	0.55742	0.053238	0.074561	0	0	0.098361	0.2	0.083333
0.8873	0.00093895	0.079109	0.068014	0	0	0	0	0	0	0	0	0	0	0	0	0	0	0	0	0	0.06375	0.0086735	0.98017	0.83342	0.17782	0.79003	0.02779	0.039799	0.024918	0.016523	0.018087	0.042614	0.033917	0.021337	0.018376	0.018064	0.0025891	0.033992	0.57278	0.45758	0.2802	0.46712	0.060134	0.046053	0	0	0.016393	0.28571	0
0.84725	0.00025203	0.016512	0.013316	0.025641	0	0	0	0	0	0	0.025641	0	0	0	0	0	0	0	0	0	0.015	0.0098497	0.98177	0.82941	0.17918	0.79229	0.0090678	0.010711	0.0086294	0.0048493	0	0.0058945	0.004475	0.0029083	0.0014182	0	0.0025977	0.033992	0.57906	0.4788	0.27514	0.37048	0.014164	0.010965	0	0	0.016393	0	0
0.85376	6.9167e-005	0.0232	0.02098	0.025641	0	0	0	0	0	0	0.025641	0	0	0	0	0	0	0	0	0.2	0.0225	0.0098378	0.98168	0.82941	0.17933	0.79215	0.011462	0.014385	0.011961	0.0084892	0.0051637	0.011074	0.0089969	0.0065404	0.0044513	0.0018143	0.0025977	0.033992	0.57919	0.4795	0.30461	0.45695	0.021954	0.015351	0	0	0.016393	0	0
0.90814	0.0030083	0.077324	0.06702	0	0	0	0	0	0	0	0	0	0	0	0	0	0	0	0	0	0.0625	0.0040169	0.98764	0.83322	0.17765	0.79184	0.025665	0.039189	0.031461	0.023806	0.023902	0.056916	0.050723	0.042195	0.037288	0.031288	0.0017376	0.033896	0.47622	0.10092	0.32919	0.6997	0.058428	0.046053	0	0	0	0.17143	0.33333
0.9029	0.0023779	0.1033	0.10415	0	0	0	0	0	0	0	0	0	0	0	0	0	0	0	0	0	0.1	0.0077465	0.98367	0.83358	0.17698	0.78573	0.038564	0.060617	0.052552	0.042844	0.042955	0.081978	0.074947	0.065584	0.062314	0.055446	0.0017376	0.033905	0.53523	0.11127	0.46721	0.64373	0.10079	0.070175	0	0	0	0.057143	0.33333
0.84897	0.00019257	0.037532	0.028514	0	0	0	0	0	0	0	0	0	0	0	0	0	0	0	0	0	0.0275	0.013169	0.97727	0.83358	0.17692	0.78052	0.017177	0.024487	0.019796	0.017822	0.016299	0.021937	0.019961	0.016934	0.015057	0.0091347	0.0025891	0.033913	0.4757	0.16692	0.35223	0.53108	0.023775	0.026316	0	0	0.016393	0.057143	0.16667
0.85824	9.6713e-006	0.037647	0.03582	0	0	0	0	0	0	0	0	0	0	0	0	0	0	0	0	0	0.03125	0.0088168	0.98121	0.83314	0.17683	0.79295	0.030489	0.040658	0.026416	0.010927	0.011633	0.031605	0.027235	0.020138	0.01087	0.0095254	0.0026846	0.17294	0.58802	0.35356	0.28657	0.692	0.033035	0.026316	0	0	0.016393	0	0
0.84532	0.0003282	0.025659	0.024812	0.025641	0	0	0	0	0	0	0.025641	0	0.16667	0	0	0	0	0	0	0.2	0.02625	0.0098378	0.98168	0.82941	0.17933	0.79215	0.012659	0.016222	0.013071	0.01017	0.0072628	0.013715	0.011292	0.0082695	0.0064168	0.0033263	0.0025977	0.033992	0.57919	0.47952	0.31197	0.49232	0.02585	0.017544	0	0	0.016393	0	0
0.85315	8.1379e-005	0.061265	0.050726	0.051282	0	0	0.5	0	0	0	0.051282	0	0	0	0	0	0	0	0	0	0.0475	0.029291	0.94874	0.83562	0.18057	0.76297	0.030236	0.043155	0.035084	0.026757	0.029971	0.040754	0.036455	0.029429	0.02674	0.025631	0.0025891	0.033992	0.57326	0.46018	0.2961	0.59829	0.043591	0.046053	0	0	0.04918	0.14286	0.083333
0.88296	0.00065561	0.093791	0.093845	0	0	0	0	0	0	0	0	0	0	0	0	0	0	0	0	0	0.08875	0.0034718	0.99104	0.83232	0.17666	0.79245	0.034045	0.055723	0.048487	0.03837	0.039407	0.087256	0.08292	0.075982	0.070397	0.063257	0.00086881	0.033896	0.47529	0.18309	0.41738	0.77658	0.085694	0.065789	0	0	0.016393	0.057143	0.25
0.87704	0.0003506	0.042938	0.03022	0	0	0	0	0	0	0	0	0	0	0	0	0	0	0	0	0	0.025	0.010184	0.9831	0.83363	0.1767	0.78245	0.017016	0.026939	0.023684	0.019599	0.016789	0.029595	0.028056	0.025174	0.02206	0.014129	0.0025977	0.033992	0.52086	0.36715	0.40903	0.57406	0.018995	0.030702	0	0	0	0.2	0.25
0.81463	0.0028905	0.074042	0.065879	0	0	0	0	0	0	0	0	0	0	0	0	0	0	0	0	0	0.0575	0.074463	0.80094	0.89904	0.11749	0.85632	0.071208	0.12041	0.093982	0.074237	0.082067	0.046574	0.04584	0.043457	0.03775	0.035306	0.0026586	0.16427	0.44454	0.65253	0.12244	0.59408	0.099319	0.072368	0	0	0.032787	0.028571	0
0.84368	0.00040092	0.019481	0.019328	0.025641	0	0	0	0	0	0	0.025641	0	0	0.33333	0	0	0	0	0	0	0.02	0.01107	0.97704	0.82898	0.18346	0.78865	0.011462	0.016527	0.013256	0.0065298	0.0051637	0.011541	0.01009	0.0077628	0.0034231	0.0019995	0.0026499	0.033905	0.58975	0.37784	0.30201	0.44431	0.020411	0.017544	0	0	0.016393	0	0
0.82902	0.0013731	0.028216	0.019488	0	0	0	0	0	0	0	0	0	0	0	0	0	0	0	0	0	0.0175	0.012319	0.96124	0.84305	0.17157	0.79497	0.013726	0.022956	0.019363	0.011968	0.0083133	0.017865	0.016686	0.014494	0.0096842	0.0050573	0.0025977	0.016665	0.67374	0.24648	0.46369	0.49434	0.016793	0.024123	0	0	0.032787	0.028571	0
0.83912	0.00064079	0.02138	0.018678	0.025641	0	0.5	0	0	0	0	0.025641	0	0	0	0	0	0	0	0	0	0.02	0.01628	0.97675	0.83177	0.17618	0.77881	0.014017	0.017137	0.014239	0.008769	0.0078262	0.01093	0.0089411	0.0064158	0.0043899	0.0028907	0.0025977	0.033992	0.57852	0.47934	0.29815	0.43798	0.016643	0.017544	0	0	0.032787	0	0
0.83726	0.00075484	0.083922	0.084478	0	0	0	0	0	0	0	0	0	0	0	0	0	0	0	0	0	0.08125	0.029057	0.95476	0.83673	0.16342	0.80962	0.042002	0.061831	0.053895	0.043117	0.053376	0.075499	0.071009	0.06313	0.062196	0.061367	0.0017376	0.033948	0.4735	0.36222	0.28952	0.74825	0.07694	0.067982	0	0	0.032787	0.085714	0.083333
0.86769	6.1806e-005	0.063304	0.054474	0	0	0	0	0	0	0	0	0	0	0	0	0	0	0	0	0	0.0525	0.024554	0.95381	0.83076	0.17828	0.7958	0.034046	0.047079	0.039879	0.028321	0.030699	0.039613	0.035139	0.028109	0.026397	0.024697	0.0026672	0.060056	0.49068	0.60453	0.26334	0.59423	0.05298	0.048246	0	0	0	0.14286	0.16667
0.86741	5.6829e-005	0.10083	0.083715	0.025641	0	0	0	0	0	0	0.025641	0	0	0	0	0	0	0	0	0.2	0.075	0.019627	0.95798	0.83457	0.18456	0.77617	0.042842	0.067801	0.056338	0.045034	0.059255	0.081214	0.076196	0.066798	0.065293	0.068234	0.0025891	0.033992	0.57939	0.48077	0.36943	0.68203	0.064597	0.074561	0	0	0.04918	0.22857	0.33333
0.84978	0.00016728	0.086743	0.081911	0.076923	0	0	0	0	0	0	0.076923	0	0	0.33333	0.2	0	0	0	0	0	0.07625	0.030901	0.93816	0.82764	0.20233	0.76551	0.041009	0.063973	0.055069	0.043231	0.049563	0.073601	0.069607	0.061947	0.055686	0.055188	0.0017376	0.033931	0.59005	0.38237	0.3544	0.66587	0.075561	0.070175	0	0	0.04918	0.14286	0.083333
0.8743	0.00024151	0.073896	0.059032	0	0	0	0	0	0	0	0	0	0	0	0	0	0	0	0	0	0.05375	0.010045	0.9866	0.8256	0.18078	0.79289	0.029644	0.044693	0.038485	0.030423	0.025189	0.050738	0.046471	0.03951	0.035028	0.029175	0.0013901	0.033922	0.53748	0.13879	0.39055	0.60859	0.042848	0.050439	0	0	0	0.28571	0.16667
0.8544	5.7245e-005	0.088157	0.082224	0	0	0	0	0	0	0	0	0	0	0	0	0	0	0	0	0	0.07625	0.034665	0.95368	0.82174	0.18306	0.79325	0.04407	0.070248	0.07468	0.067732	0.084082	0.10494	0.10998	0.11931	0.12483	0.11984	0.0026586	0.06003	0.43899	0.2609	0.37149	0.82025	0.072758	0.076754	0	0	0	0.14286	0.083333
0.865	2.2468e-005	0.046315	0.035408	0	0	0	0	0	0	0	0	0	0	0	0	0	0	0	0	0	0.03125	0.010348	0.9795	0.83414	0.17669	0.78711	0.027877	0.03083	0.026105	0.018402	0.018198	0.029992	0.026779	0.02167	0.018371	0.014365	0.0013901	0.19902	0.58732	0.35449	0.31097	0.58805	0.024649	0.030702	0	0	0.016393	0.14286	0.083333
0.86742	5.7048e-005	0.038453	0.029365	0	0	0	0	0	0	0	0	0	0	0	0	0	0	0	0	0	0.0275	0.0012305	0.99294	0.83308	0.17706	0.79236	0.012002	0.018676	0.013694	0.007702	0.0071057	0.019503	0.016673	0.012462	0.0087464	0.0061654	0.0013901	0.016561	0.59611	0.12662	0.45128	0.51634	0.024144	0.02193	0	0	0	0.14286	0.083333
0.84071	0.00055086	0.16029	0.14085	0.10256	0	0	0.5	0	0	0	0.10256	0	0	0	0	0.11111	0.5	0	0	0	0.1275	0.060918	0.88896	0.84606	0.18602	0.74397	0.082938	0.11908	0.096138	0.074753	0.092808	0.13094	0.11949	0.10018	0.095753	0.10293	0.0025891	0.17294	0.54124	0.46399	0.31804	0.67914	0.12073	0.12281	0	0	0.11475	0.28571	0.25
0.84874	0.00020017	0.038912	0.033734	0	0	0	0	0	0	0	0	0	0	0	0	0	0	0	0	0	0.03125	0.0070475	0.97954	0.83493	0.175	0.79879	0.014827	0.025409	0.019801	0.012322	0.011331	0.026722	0.024613	0.020817	0.014909	0.011181	0.0013901	0.016569	0.64873	0.15521	0.51666	0.58446	0.033146	0.028509	0	0	0.032787	0.057143	0.083333
0.85845	8.1998e-006	0.04039	0.039435	0	0	0	0	0	0	0	0	0	0	0	0	0	0	0	0	0	0.03625	0.011448	0.97283	0.83139	0.18246	0.78873	0.023855	0.035827	0.034117	0.020074	0.017718	0.039511	0.038825	0.037527	0.027439	0.016659	0.0026412	0.17294	0.53825	0.13193	0.55954	0.68925	0.044113	0.032895	0	0	0	0	0
0.88142	0.00056697	0.070351	0.048719	0	0	0	0	0	0	0	0.025641	0	0	0	0	0	0	0	0	0	0.0375	0.017797	0.96776	0.8249	0.18673	0.79087	0.045921	0.051865	0.048388	0.043549	0.045779	0.061219	0.058967	0.053768	0.056076	0.049522	0.0013901	0.19903	0.52722	0.34933	0.39203	0.72453	0.026207	0.050439	0	0	0.016393	0.31429	0.16667
0.85917	4.1396e-006	0.068697	0.058513	0	0	0	0	0	0	0	0	0	0	0	0	0	0	0	0	0	0.05625	0.024106	0.95477	0.82917	0.17874	0.80111	0.028878	0.04285	0.032867	0.023096	0.021527	0.039553	0.034313	0.026512	0.022422	0.01957	0.0013901	0.033922	0.48141	0.35737	0.3191	0.52541	0.058399	0.046053	0	0	0.016393	0.14286	0.083333
0.85405	6.3619e-005	0.081812	0.072894	0.025641	0	0	0	0	0	0	0.051282	0	0	0	0	0	0	0	0	0	0.065	0.020701	0.96091	0.83373	0.17726	0.79176	0.038323	0.057486	0.047551	0.036902	0.04228	0.058087	0.052768	0.043504	0.040388	0.041164	0.0025891	0.034131	0.55418	0.37369	0.34461	0.62894	0.065946	0.063596	0	0	0.081967	0.17143	0.083333
0.86772	6.2445e-005	0.02908	0.024033	0	0	0	0	0	0	0	0	0	0	0	0	0	0	0	0	0	0.02125	0.0047821	0.98806	0.83404	0.17419	0.79435	0.020533	0.018893	0.014378	0.01088	0.012439	0.016152	0.013292	0.0099114	0.007602	0.004095	0	0.19902	0.4558	0.29778	0.39442	0.54429	0.018277	0.017544	0.5	0.25	0.016393	0.028571	0
0.85221	0.0001024	0.049177	0.040354	0.051282	0	0	0	0	0	0	0.025641	0	0	0	0	0	0	0	0	0	0.04	0.014523	0.97936	0.82667	0.17916	0.79664	0.025447	0.032801	0.029352	0.024538	0.019639	0.032277	0.029481	0.025636	0.022211	0.016649	0.0025977	0.033992	0.44017	0.48523	0.069361	0.60598	0.027103	0.035088	0	0	0.016393	0.14286	0.083333
0.87805	0.00039601	0.041937	0.033198	0	0	0	0	0	0	0	0	0	0	0	0	0	0	0	0	0	0.03125	0.0011445	0.99325	0.83302	0.17705	0.79235	0.013199	0.020513	0.017211	0.0085421	0.0090439	0.023336	0.020359	0.016422	0.01073	0.0088581	0.0013901	0.016561	0.60013	0.12647	0.50961	0.53823	0.028038	0.024123	0	0	0	0.14286	0.083333
0.86638	4.0214e-005	0.078375	0.064789	0	0	0	0	0	0	0	0	0	0	0	0	0	0	0	0	0	0.0575	0.0088985	0.98187	0.83222	0.1777	0.79199	0.028921	0.047454	0.041698	0.035847	0.043277	0.068316	0.06703	0.064641	0.06427	0.059575	0.0013901	0.033896	0.62021	0.28807	0.45138	0.82259	0.048449	0.054825	0	0	0.016393	0.22857	0.33333
0.8587	6.6164e-006	0.062154	0.056526	0	0	0	0	0	0	0	0	0	0	0	0	0	0	0	0	0	0.05375	0.013113	0.97076	0.8343	0.17518	0.79406	0.02463	0.039488	0.033122	0.027441	0.029763	0.049048	0.046124	0.04153	0.039452	0.035264	0.0026325	0.033905	0.48994	0.12174	0.39192	0.70878	0.055631	0.04386	0	0	0	0.14286	0.083333
0.82081	0.0021702	0.048892	0.04097	0	0	0	0	0	0	0	0	0	0	0	0	0	0	0	0	0	0.03875	0.032497	0.94259	0.82854	0.1787	0.79871	0.028208	0.044682	0.040879	0.034074	0.032468	0.040961	0.040238	0.0381	0.032518	0.027952	0.0026586	0.033931	0.44498	0.20255	0.33685	0.59211	0.038139	0.046053	0	0	0.032787	0.028571	0
0.86193	1.3778e-006	0.073331	0.065183	0	0	0	0	0	0	0	0	0	0	0	0	0	0	0	0	0	0.0625	0.019675	0.96674	0.82327	0.18326	0.80007	0.029147	0.045914	0.032007	0.023096	0.022496	0.042806	0.037667	0.0273	0.023153	0.020894	0.0013901	0.033913	0.48126	0.2445	0.40629	0.51889	0.064483	0.050439	0	0	0	0.14286	0.083333
0.83414	0.00096749	0.063199	0.046447	0	0	0	0	0	0	0	0	0	0	0	0	0	0	0	0	0	0.04125	0.02369	0.9552	0.83442	0.17416	0.79466	0.033044	0.051212	0.044522	0.030257	0.042052	0.046962	0.044942	0.040783	0.034818	0.037268	0.0013901	0.060038	0.49476	0.18865	0.31451	0.69365	0.039415	0.052632	0	0	0	0.14286	0.083333
0.89498	0.0015652	0.10089	0.082191	0	0	0	0	0	0	0	0	0	0	0	0	0	0	0	0	0	0.07125	0.027105	0.95048	0.83604	0.1742	0.78759	0.049111	0.073478	0.070998	0.05334	0.050649	0.086116	0.082584	0.076521	0.069423	0.059156	0.0026586	0.17294	0.48689	0.36345	0.41254	0.67206	0.068064	0.074561	0	0	0.016393	0.2	0.41667
0.84086	0.0005428	0.06406	0.062353	0	0	0	0	0	0	0	0	0	0	0	0	0	0	0	0	0	0.06125	0.026444	0.94643	0.83746	0.18196	0.76235	0.030506	0.044992	0.037551	0.031005	0.036539	0.050019	0.045734	0.039235	0.038726	0.038247	0.0018245	0.033922	0.5185	0.39566	0.34875	0.64682	0.064773	0.048246	0	0	0.032787	0.028571	0.083333
0.8302	0.001273	0.14502	0.14793	0	0	0	0	0	0	0	0	0	0	0	0	0	0	0	0	0	0.14625	0.072122	0.89309	0.81665	0.17338	0.83549	0.073134	0.10987	0.10618	0.10188	0.12241	0.14248	0.13652	0.12823	0.13772	0.15183	0.0026586	0.034001	0.44632	0.36526	0.42566	0.75231	0.15791	0.11623	0	0	0.016393	0.028571	0
0.81939	0.0023266	0.25945	0.25272	0	0	0	0	0	0	0	0	0	0	0	0	0	0	0	0	0	0.225	0.020701	0.96091	0.83373	0.17726	0.79176	0.16362	0.23296	0.2072	0.18524	0.26618	0.30592	0.30935	0.31635	0.33847	0.39299	0.0025891	0.034131	0.55418	0.37369	0.34461	0.62894	0.24331	0.21711	0	0	0.11475	0.31429	0.33333
0.84895	0.00019334	0.039725	0.030782	0	0	0	0	0	0	0	0.025641	0	0	0	0	0	0	0	0	0	0.02875	0.021648	0.93504	0.85774	0.15711	0.80197	0.019937	0.032134	0.029875	0.025287	0.023053	0.03052	0.029585	0.028158	0.024564	0.017202	0.0026325	0.033905	0.69679	0.39676	0.39638	0.57285	0.035823	0.032895	0	0	0.032787	0.028571	0
0.83172	0.0011501	0.059702	0.059645	0	0	0	0	0	0	0	0	0	0	0	0	0	0	0	0	0	0.06125	0.032235	0.92532	0.84053	0.18945	0.74356	0.028112	0.041007	0.033174	0.018569	0.021627	0.036048	0.030264	0.023471	0.015844	0.015337	0.0026325	0.033922	0.49277	0.35954	0.34103	0.51748	0.078075	0.041667	0	0	0.032787	0	0
0.8344	0.00094912	0.10353	0.086129	0	0	0	0	0	0	0	0.025641	0	0	0	0	0	0	0	0	0	0.0775	0.032665	0.93576	0.8341	0.1815	0.79083	0.052733	0.088632	0.074725	0.062166	0.070264	0.10149	0.098443	0.093265	0.091955	0.089433	0.0026412	0.17294	0.56285	0.40164	0.41826	0.78511	0.089195	0.078947	0	0	0.032787	0.22857	0.083333
0.8591	4.4643e-006	0.096812	0.077608	0	0	0	0	0	0	0	0	0	0	0	0	0	0	0	0	0	0.06875	0.025268	0.95208	0.83123	0.18416	0.78486	0.054914	0.090545	0.058583	0.037859	0.043767	0.075439	0.066835	0.056743	0.044459	0.04224	0.0013901	0.17294	0.56446	0.29088	0.5183	0.60173	0.084953	0.065789	0	0	0	0.31429	0.083333
0.86197	1.4888e-006	0.055048	0.042694	0	0	0	0	0	0	0	0	0	0	0	0	0	0	0	0	0	0.03625	0.008701	0.97126	0.84095	0.17367	0.79371	0.030907	0.038485	0.034433	0.026523	0.027458	0.043114	0.040223	0.035425	0.032884	0.028269	0.0013901	0.19902	0.67216	0.27018	0.46015	0.65927	0.028419	0.039474	0	0	0.016393	0.17143	0.16667
0.85022	0.00015431	0.13408	0.1143	0	0	0	0	0	0	0	0	0	0	0	0	0	0	0	0	0	0.10375	0.060668	0.87903	0.83498	0.19223	0.75916	0.061477	0.1013	0.08905	0.081913	0.097723	0.12497	0.12447	0.12118	0.12513	0.12366	0.0018245	0.033966	0.50286	0.40304	0.38841	0.72412	0.10991	0.10746	0	0	0.032787	0.31429	0.25
0.8294	0.0013405	0.15069	0.1546	0	0	0	0	0	0	0	0	0	0	0	0	0	0	0	0	0	0.15375	0.07098	0.88667	0.81403	0.17876	0.83564	0.073835	0.11202	0.1071	0.10138	0.12301	0.147	0.14018	0.13081	0.13948	0.15434	0.0026586	0.033992	0.44693	0.36569	0.4257	0.75286	0.16947	0.11842	0	0	0.016393	0	0
0.88212	0.00060641	0.064071	0.047385	0	0	0	0	0	0	0	0	0	0	0	0	0	0	0	0	0	0.0375	0.0054635	0.98286	0.8345	0.17483	0.79749	0.03695	0.045541	0.039322	0.027611	0.023264	0.052297	0.049155	0.042931	0.033559	0.025962	0.0026759	0.19902	0.6578	0.136	0.55125	0.66415	0.035604	0.041667	0	0	0.016393	0.2	0.16667
0.83945	0.00062172	0.08608	0.081271	0	0	0	0	0	0	0	0	0	0	0	0	0	0	0	0	0	0.0725	0.019931	0.96313	0.82621	0.18174	0.80135	0.037527	0.064285	0.058961	0.049045	0.052524	0.085423	0.084427	0.081283	0.075817	0.065805	0.0013901	0.033913	0.51461	0.41623	0.4665	0.73945	0.068251	0.072368	0	0	0.016393	0.28571	0.16667
0.88204	0.000602	0.10307	0.084796	0	0	0	0	0	0	0	0	0	0	0	0	0	0	0	0	0	0.0725	0.014219	0.96734	0.8353	0.17666	0.79229	0.03949	0.068575	0.06341	0.049849	0.051029	0.097662	0.098084	0.096232	0.090541	0.07965	0.0018245	0.033913	0.55658	0.39848	0.3289	0.78573	0.059653	0.078947	0	0	0.016393	0.28571	0.5
0.83753	0.00073829	0.055876	0.045372	0	0	0	0	0	0	0	0.025641	0	0	0	0	0	0	0	0	0	0.04375	0.025364	0.95555	0.82945	0.18063	0.78073	0.025718	0.037644	0.029291	0.024611	0.025128	0.034813	0.031294	0.025845	0.024229	0.020965	0.0013901	0.033922	0.48589	0.2901	0.34406	0.5863	0.043591	0.039474	0	0	0.016393	0.14286	0.083333
0.8355	0.00087173	0.13147	0.12589	0.025641	0	0	0	0	0	0	0.025641	0	0	0	0	0	0	0	0	0	0.11625	0.033457	0.95372	0.83092	0.17997	0.76548	0.066892	0.10675	0.086324	0.066287	0.07581	0.12505	0.11704	0.10096	0.095961	0.09987	0.0018245	0.17294	0.47923	0.29659	0.45806	0.76599	0.11821	0.10307	0	0	0.04918	0.17143	0.083333
0.8473	0.00025016	0.078702	0.05795	0	0	0	0	0	0	0	0	0	0	0	0	0	0	0	0	0	0.05	0.039292	0.91587	0.83382	0.18589	0.78408	0.046657	0.069899	0.058624	0.04555	0.053181	0.064363	0.061306	0.055378	0.050162	0.046151	0.0013901	0.17294	0.55993	0.48203	0.21601	0.69826	0.057419	0.061404	0	0	0.016393	0.28571	0
0.84736	0.00024787	0.078122	0.061069	0	0	0	0	0	0	0	0	0	0	0	0	0	0	0	0	0	0.05375	0.020218	0.95699	0.84407	0.15257	0.82755	0.04017	0.065016	0.050545	0.040518	0.048083	0.065963	0.061035	0.053843	0.048667	0.048997	0.0013901	0.17294	0.71543	0.39196	0.43336	0.77019	0.058075	0.054825	0	0	0.032787	0.22857	0.083333
0.88261	0.00063472	0.078599	0.063002	0	0	0	0	0	0	0	0	0	0	0	0	0	0	0	0	0	0.055	0.017263	0.96554	0.83375	0.1782	0.78885	0.031916	0.051275	0.044223	0.035563	0.038512	0.062563	0.060469	0.056653	0.053837	0.050812	0.0013901	0.06003	0.53466	0.20367	0.31867	0.76895	0.051159	0.057018	0.5	0	0	0.22857	0.33333
0.86414	1.3968e-005	0.091873	0.075388	0	0	0	0	0	0	0	0	0	0	0	0	0	0	0	0	0	0.065	0.011957	0.97875	0.83214	0.17616	0.79122	0.041973	0.072166	0.056754	0.040053	0.040379	0.082061	0.077768	0.070447	0.059286	0.053172	0.0013901	0.17294	0.64168	0.24088	0.51862	0.7006	0.066877	0.065789	0	0	0.016393	0.28571	0.25
0.86863	8.0257e-005	0.045358	0.035923	0	0	0	0	0	0	0	0	0	0	0	0	0	0	0	0	0	0.03375	0.0081724	0.96906	0.84505	0.16819	0.79649	0.016455	0.025714	0.01804	0.01288	0.010335	0.025499	0.021788	0.016225	0.013229	0.0097604	0.0026325	0.016622	0.64181	0.1958	0.42274	0.52063	0.033917	0.028509	0	0	0	0.14286	0.083333
0.83096	0.0012111	0.081581	0.072002	0	0	0	0	0	0	0	0	0	0	0	0	0	0	0	0	0	0.065	0.031574	0.94959	0.82778	0.17424	0.79989	0.041115	0.067186	0.058771	0.053182	0.06734	0.082189	0.082974	0.078178	0.079725	0.080441	0.0025891	0.06003	0.5622	0.50476	0.35501	0.71751	0.063943	0.072368	0	0	0.032787	0.17143	0.16667
0.84968	0.00017025	0.077064	0.075854	0	0	0	0	0	0	0	0	0	0	0	0	0	0	0	0	0	0.0725	0.020102	0.95876	0.82662	0.19136	0.77798	0.032739	0.051426	0.043603	0.038729	0.042458	0.064043	0.059393	0.052282	0.050733	0.046813	0.0013901	0.033913	0.50852	0.40956	0.44764	0.7292	0.076042	0.057018	0	0	0.016393	0.14286	0.083333
0.84739	0.00024694	0.055628	0.047675	0	0	0	0	0	0	0	0	0	0	0	0	0	0	0	0	0	0.04625	0.011111	0.98325	0.82612	0.18397	0.78892	0.023162	0.033672	0.028491	0.023515	0.022926	0.036813	0.033159	0.027658	0.025331	0.022184	0.0013901	0.033913	0.48622	0.15404	0.39149	0.60066	0.042075	0.037281	0	0	0	0.14286	0.083333
0.8644	1.6394e-005	0.10133	0.092061	0	0	0	0	0	0	0	0	0	0	0	0	0	0	0	0	0	0.08375	0.029791	0.92193	0.86319	0.14645	0.81511	0.053995	0.086751	0.070371	0.055867	0.058439	0.091729	0.085006	0.074844	0.065735	0.058655	0.0025891	0.17294	0.55439	0.4298	0.41557	0.71208	0.089931	0.078947	0	0	0.016393	0.14286	0.25
0.85372	6.994e-005	0.08047	0.075082	0	0	0	0	0	0	0	0	0	0	0	0	0	0	0	0	0	0.07	0.028994	0.97351	0.81881	0.18675	0.7855	0.042546	0.063975	0.067993	0.071877	0.079048	0.095915	0.10011	0.10832	0.11798	0.10641	0.0017376	0.060038	0.47932	0.2569	0.36412	0.79639	0.062233	0.070175	0	0	0	0.14286	0.083333
0.83036	0.0012596	0.035106	0.041214	0	0	0	0	0	0	0	0	0	0	0	0	0	0	0	0	0	0.04125	0.019014	0.95565	0.83333	0.18082	0.79232	0.020703	0.033055	0.029255	0.017404	0.015552	0.030113	0.02756	0.023946	0.017902	0.013954	0.0026672	0.033922	0.52854	0.22692	0.4284	0.54421	0.043831	0.035088	0	0	0	0	0
0.85968	2.0666e-006	0.084425	0.084671	0	0	0	0	0	0	0	0	0	0	0	0	0	0	0	0	0	0.08	0.025486	0.95194	0.8396	0.16602	0.8003	0.03895	0.061221	0.054268	0.043399	0.049294	0.078627	0.074847	0.067823	0.066455	0.063744	0.0017376	0.033931	0.47577	0.36307	0.32967	0.75657	0.080353	0.067982	0	0	0.032787	0.085714	0.083333
0.89419	0.0014937	0.018429	0.012981	0	0	0	0	0	0	0	0	0	0	0	0	0	0	0	0	0	0.01375	0.030283	0.92982	0.83952	0.18025	0.78012	0.030722	0.026684	0.031238	0.023282	0.017158	0.0070239	0.0059908	0.0047513	0.0033244	0.0019669	0.0026846	0.19902	0.73168	0.56769	0.18593	0.34062	0.018772	0.019737	0	0	0	0	0
0.86268	4.1692e-006	0.10677	0.082898	0.025641	0	0	0	0.16667	0	0	0.051282	0	0	0	0	0	0	0	0	0	0.07	0.03747	0.92479	0.83704	0.19091	0.76392	0.069893	0.095077	0.083346	0.061533	0.075972	0.10329	0.099098	0.086209	0.076505	0.076448	0.0025891	0.17295	0.59256	0.51339	0.39694	0.7673	0.075035	0.08114	0	0	0.065574	0.057143	0.083333
0.85326	7.9197e-005	0.034073	0.032476	0	0	0	0	0	0	0	0	0	0	0	0	0	0	0	0	0	0.03375	0.0091347	0.97999	0.83464	0.17746	0.78535	0.015053	0.019896	0.015108	0.0092404	0.01227	0.018655	0.015417	0.011132	0.0085978	0.0079854	0.0025977	0.033992	0.57283	0.4579	0.30019	0.53555	0.033641	0.02193	0	0	0.016393	0	0
0.87809	0.00039802	0.071134	0.050676	0	0	0	0	0	0	0	0.025641	0	0	0	0	0	0	0	0	0	0.04125	0.017649	0.96315	0.82658	0.18968	0.78331	0.036688	0.048585	0.044054	0.039748	0.04205	0.059736	0.057614	0.052857	0.0564	0.050424	0.0013901	0.19902	0.52724	0.35277	0.41836	0.71552	0.033653	0.050439	0	0	0.016393	0.31429	0.16667
0.85005	0.00015943	0.062682	0.046999	0	0	0	0	0	0	0	0	0	0	0	0	0	0	0	0	0	0.0375	0.021186	0.95868	0.84185	0.1712	0.79229	0.061679	0.079656	0.062543	0.058213	0.069979	0.07641	0.074162	0.072943	0.070508	0.060094	0.0026846	0.19903	0.66565	0.44485	0.51233	0.82327	0.049522	0.046053	0	0	0	0.17143	0
0.85104	0.00013166	0.03365	0.02303	0	0	0	0	0	0	0	0	0	0	0	0	0	0	0	0	0	0.02125	0.011262	0.97875	0.83591	0.16961	0.79911	0.01598	0.022343	0.019361	0.013996	0.013498	0.018386	0.016542	0.013733	0.010719	0.0062039	0.0025977	0.033992	0.5359	0.50172	0.3178	0.4843	0.014164	0.024123	0	0	0.016393	0.14286	0.083333
0.87491	0.00026419	0.078654	0.062407	0	0	0	0	0	0	0	0	0	0	0	0	0	0	0	0	0	0.05625	0.022358	0.95949	0.81669	0.19709	0.78772	0.030345	0.050198	0.039591	0.031867	0.034927	0.053863	0.049974	0.042543	0.040627	0.039839	0.0013901	0.033913	0.51298	0.15619	0.40494	0.65741	0.056211	0.054825	0	0	0	0.31429	0.083333
0.85418	6.1237e-005	0.050394	0.036321	0	0	0	0	0	0	0	0	0	0	0	0	0	0	0	0	0	0.03	0.014472	0.97523	0.83404	0.16958	0.80121	0.020973	0.033367	0.027632	0.021841	0.021554	0.037908	0.035535	0.031051	0.028032	0.021918	0.0013901	0.033896	0.69525	0.33585	0.35747	0.66133	0.023939	0.037281	0.5	0	0.04918	0.11429	0.25
0.84793	0.00022754	0.040069	0.038367	0	0	0	0	0	0	0	0	0	0	0	0	0	0	0	0	0	0.0375	0.019379	0.9613	0.84819	0.14982	0.81159	0.021199	0.030608	0.028394	0.027156	0.03077	0.033527	0.031523	0.02898	0.029049	0.021125	0.0025977	0.033992	0.54407	0.41056	0.34484	0.70404	0.038633	0.032895	0	0	0.032787	0	0
0.84507	0.00033888	0.058986	0.048354	0	0	0	0	0	0	0	0	0	0	0	0	0	0	0	0	0	0.04125	0.015624	0.96133	0.84118	0.16758	0.80062	0.026192	0.045611	0.038237	0.036447	0.042785	0.055444	0.055192	0.049492	0.055372	0.050642	0.0013901	0.033896	0.69408	0.32493	0.43599	0.68856	0.03838	0.050439	0	0	0.081967	0.11429	0.16667
0.88295	0.00065473	0.091673	0.063507	0	0	0	0	0	0	0	0	0	0	0	0	0	0	0	0	0	0.0475	0.015709	0.97237	0.83292	0.17247	0.79727	0.069875	0.06924	0.06178	0.048766	0.064868	0.070593	0.065397	0.055923	0.048804	0.044003	0.0013901	0.19904	0.73768	0.24116	0.50489	0.68066	0.037605	0.061404	0	0	0.032787	0.31429	0.16667
0.85175	0.00011339	0.084905	0.077229	0	0	0	0	0	0	0	0	0	0	0	0	0	0	0	0	0	0.07	0.023175	0.97663	0.82132	0.18314	0.79246	0.046986	0.063585	0.065766	0.065586	0.078022	0.10241	0.106	0.11254	0.11981	0.1109	0.0017376	0.19902	0.47425	0.25681	0.36564	0.83565	0.060642	0.067982	0	0	0	0.14286	0.083333
0.86938	9.6621e-005	0.045046	0.040547	0	0	0	0	0	0	0	0	0	0	0	0	0	0	0	0	0	0.03875	0.019531	0.96196	0.84865	0.14784	0.81359	0.022396	0.032445	0.029505	0.025475	0.030774	0.035925	0.033396	0.030057	0.028788	0.024563	0.0025977	0.033992	0.54409	0.41064	0.34533	0.70988	0.038633	0.035088	0	0	0.04918	0.028571	0
0.834	0.00097761	0.051654	0.041852	0	0	0	0	0	0	0	0	0	0	0	0	0	0	0	0	0	0.0375	0.0288	0.93706	0.84108	0.1665	0.81377	0.036513	0.047658	0.045566	0.033628	0.038129	0.043848	0.042757	0.040163	0.033618	0.030104	0.0025891	0.19902	0.47326	0.35297	0.33482	0.60317	0.036939	0.046053	0	0	0.032787	0.028571	0
0.87217	0.00017086	0.10343	0.085287	0	0	0	0	0	0	0	0.025641	0	0	0	0	0	0	0	0	0	0.07875	0.031377	0.94192	0.81393	0.20754	0.78633	0.041711	0.066727	0.054086	0.043021	0.043807	0.071855	0.065702	0.05535	0.049972	0.043802	0.0026412	0.033922	0.48137	0.29668	0.38954	0.6044	0.081035	0.072368	0	0	0.016393	0.28571	0.16667
0.85104	0.00013166	0.03365	0.02303	0	0	0	0	0	0	0	0	0	0	0	0	0	0	0	0	0	0.02125	0.01123	0.97862	0.83636	0.17094	0.79083	0.01598	0.022343	0.019361	0.013996	0.013123	0.018464	0.016631	0.013813	0.010806	0.0063471	0.0013901	0.033913	0.53581	0.40208	0.32274	0.49368	0.014164	0.024123	0	0	0.016393	0.14286	0.083333
0.87369	0.00021994	0.075853	0.066433	0	0	0	0	0	0	0	0	0	0	0	0	0	0	0	0	0	0.05875	0.010558	0.9757	0.83245	0.17499	0.80155	0.02849	0.049901	0.04219	0.031223	0.029602	0.062909	0.060127	0.054021	0.04821	0.040654	0.0026325	0.033896	0.5262	0.14158	0.52664	0.68389	0.055631	0.057018	0	0	0	0.28571	0.16667
0.88008	0.0004954	0.096708	0.07351	0	0	0	0	0	0	0	0	0	0	0	0	0	0	0	0	0	0.06	0.017272	0.96262	0.83307	0.18038	0.78868	0.052337	0.072681	0.064391	0.048591	0.049275	0.086146	0.083154	0.076154	0.064924	0.055614	0.0013901	0.19902	0.64642	0.28315	0.35377	0.67928	0.057998	0.070175	0	0	0.032787	0.25714	0.25
0.85254	9.4807e-005	0.084705	0.071803	0	0	0	0	0	0	0	0	0	0	0	0	0	0	0	0	0	0.065	0.017821	0.96481	0.83169	0.17686	0.79722	0.033871	0.056939	0.050762	0.043311	0.04723	0.079926	0.079191	0.076602	0.074893	0.069362	0.0026586	0.033922	0.42466	0.28262	0.35229	0.72508	0.062523	0.063596	0	0	0.032787	0.14286	0.33333
0.85865	6.9409e-006	0.10629	0.093689	0	0	0	0	0	0	0	0	0	0	0	0	0	0	0	0	0	0.08625	0.023991	0.93847	0.85048	0.15881	0.81787	0.043112	0.071325	0.061275	0.051943	0.062917	0.098065	0.095306	0.089416	0.090378	0.091935	0.0017376	0.033905	0.62991	0.38537	0.42446	0.74289	0.088409	0.078947	0	0	0.04918	0.14286	0.25
0.83794	0.00071223	0.048833	0.040671	0	0	0	0	0	0	0	0	0	0	0	0	0	0	0	0	0	0.03375	0.02947	0.94358	0.84203	0.15842	0.81738	0.15789	0.055827	0.05611	0.05665	0.044683	0.046457	0.043513	0.038677	0.032624	0.026018	0.0025977	0.99904	0.47326	0.49474	0.33706	0.79309	0.039349	0.039474	0	0	0.032787	0.028571	0
0.84962	0.00017215	0.060978	0.042023	0	0	0	0	0	0	0	0	0	0	0	0	0	0	0	0	0	0.035	0.0076328	0.9859	0.83325	0.17714	0.79159	0.030002	0.049206	0.039362	0.03025	0.025515	0.050207	0.046995	0.04232	0.03741	0.028907	0.0013901	0.17294	0.64033	0.28003	0.46872	0.72556	0.032556	0.039474	0	0	0	0.34286	0
0.8721	0.00016867	0.12043	0.095128	0	0	0	0	0	0	0	0	0	0	0	0	0	0	0	0	0	0.0825	0.036858	0.92756	0.82175	0.19052	0.79818	0.066096	0.088334	0.079528	0.060069	0.0783	0.096732	0.092144	0.083669	0.075762	0.073368	0.0013901	0.19903	0.56621	0.28961	0.49187	0.70782	0.085046	0.087719	0	0	0	0.31429	0.083333
0.87813	0.00039964	0.061259	0.044971	0.051282	0	0	0	0	0	0	0.025641	0	0	0	0	0	0	0	0	0	0.0375	0.014814	0.96447	0.84182	0.16722	0.79786	0.025061	0.04102	0.036664	0.029587	0.035949	0.050181	0.04906	0.046112	0.043236	0.040267	0.0013901	0.033905	0.68893	0.38351	0.37014	0.77486	0.029135	0.046053	0	0	0.016393	0.28571	0.16667
0.86128	1.7298e-007	0.077914	0.075019	0	0	0	0	0	0	0	0	0	0	0	0	0	0	0	0	0	0.07	0.013134	0.98279	0.82923	0.17815	0.79451	0.032308	0.053268	0.053294	0.047328	0.056514	0.088088	0.090191	0.093756	0.095467	0.088551	0.0017376	0.033913	0.47466	0.20789	0.39035	0.80457	0.065737	0.061404	0	0	0	0.085714	0.083333
0.8286	0.0014094	0.090371	0.076104	0	0	0	0	0	0	0	0	0	0	0	0	0	0	0	0	0	0.06875	0.035835	0.96903	0.83331	0.15577	0.78181	0.046185	0.070399	0.070364	0.074138	0.10007	0.10383	0.10678	0.11065	0.12549	0.12781	0.0026586	0.033966	0.4305	0.31907	0.4015	0.78525	0.054214	0.076754	0	0	0.016393	0.22857	0.33333
0.88562	0.00082313	0.072928	0.055394	0	0	0	0	0	0	0	0	0	0	0	0	0	0	0	0	0	0.04875	0.0046326	0.98907	0.8324	0.17668	0.7919	0.025396	0.039799	0.032567	0.026324	0.027778	0.052519	0.048682	0.041922	0.040689	0.03732	0.0013901	0.033905	0.53256	0.14947	0.38689	0.70885	0.038952	0.046053	0	0	0	0.28571	0.33333
0.80015	0.0049821	0.11971	0.10764	0.025641	0	0	0	0	0	0	0.025641	0	0	0	0	0.11111	0	0	0	0	0.1	0.048988	0.94162	0.83342	0.15775	0.79275	0.062069	0.093048	0.088831	0.088228	0.10997	0.12759	0.12759	0.12747	0.14139	0.14347	0.0026325	0.033974	0.48961	0.37781	0.3064	0.78669	0.085539	0.10088	0	0	0.032787	0.22857	0.33333
0.88627	0.00086745	0.091985	0.065074	0	0	0	0	0	0	0	0	0	0	0	0	0	0	0	0	0	0.05125	0.0071021	0.9764	0.8377	0.17468	0.79538	0.039622	0.056551	0.048964	0.04287	0.06279	0.083962	0.083133	0.079199	0.083723	0.093508	0.0013901	0.19902	0.73807	0.15061	0.57137	0.96947	0.039737	0.061404	0	0	0.032787	0.42857	0.25
0.84624	0.00029073	0.03594	0.025637	0	0	0	0	0	0	0	0	0	0	0	0	0	0	0	0	0	0.0225	0.0075892	0.98232	0.83431	0.17708	0.79204	0.02282	0.036856	0.024856	0.015405	0.011142	0.027242	0.024199	0.020966	0.014979	0.0087218	0.0026846	0.17296	0.64205	0.44233	0.46263	0.65157	0.024767	0.024123	0	0	0	0.17143	0
0.8399	0.00059576	0.017035	0.013853	0.025641	0	0	0	0	0	0	0.025641	0	0	0	0	0	0	0.16667	0	0	0.015	0.012708	0.98629	0.82217	0.18192	0.79229	0.010696	0.015707	0.012453	0.0063638	0	0.0083574	0.0072718	0.0056426	0.0021568	0	0.0025977	0.033992	0.55212	0.43505	0.30613	0.39465	0.014454	0.015351	0	0	0.016393	0	0
0.86984	0.00010742	0.051072	0.03571	0	0	0	0	0	0	0	0.025641	0	0	0	0	0	0	0	0	0	0.0275	0.015597	0.96234	0.84144	0.16828	0.79942	0.039439	0.042986	0.041757	0.038529	0.030484	0.044605	0.043452	0.040842	0.034836	0.025331	0.0026846	0.19903	0.68625	0.30001	0.35136	0.65432	0.023891	0.039474	0	0	0.016393	0.14286	0.083333
0.8772	0.00035753	0.036903	0.027454	0	0	0	0	0	0	0	0	0	0	0	0	0	0	0	0	0	0.025	0.013958	0.96766	0.84004	0.17507	0.77902	0.035578	0.030889	0.020642	0.01733	0.020515	0.019281	0.015694	0.010712	0.0095911	0.0083864	0.0026846	0.19903	0.69851	0.40767	0.25503	0.46973	0.02479	0.024123	0	0	0	0	0
0.85464	5.3112e-005	0.056947	0.043024	0	0	0	0	0	0	0	0	0	0	0	0	0	0	0	0	0	0.0375	0.011803	0.97815	0.83716	0.17027	0.79598	0.032557	0.05379	0.042126	0.031717	0.030682	0.048057	0.044768	0.040664	0.033403	0.027208	0.0017376	0.17294	0.64204	0.33628	0.46695	0.70294	0.04027	0.041667	0	0	0.016393	0.2	0.083333
0.8605	2.3428e-007	0.064763	0.055339	0	0	0	0	0	0	0	0	0	0	0	0	0	0	0	0	0	0.05375	0.019979	0.96469	0.8242	0.18322	0.79981	0.025556	0.038566	0.028307	0.020017	0.019589	0.036236	0.031279	0.023919	0.019979	0.017281	0.0013901	0.033913	0.48116	0.12966	0.34729	0.51067	0.056692	0.041667	0	0	0	0.14286	0.083333
0.87607	0.00030961	0.077289	0.05494	0	0	0	0	0	0	0	0	0	0	0	0	0	0	0	0	0	0.045	0.025188	0.94954	0.84811	0.15789	0.81393	0.03509	0.05632	0.051674	0.044791	0.046914	0.063207	0.06165	0.057533	0.05627	0.047932	0.0013901	0.03394	0.53481	0.40916	0.40501	0.62894	0.033611	0.061404	0	0	0.032787	0.34286	0.33333
0.85855	7.5812e-006	0.099864	0.074575	0.025641	0	0	0	0.16667	0	0	0.051282	0	0	0	0	0	0	0	0	0	0.06125	0.039664	0.92893	0.83079	0.18866	0.78428	0.069623	0.094255	0.08279	0.064538	0.079653	0.1005	0.097517	0.0861	0.078672	0.078674	0.0025891	0.17295	0.59258	0.51339	0.36996	0.76297	0.063236	0.078947	0	0	0.065574	0.085714	0.083333
0.85837	8.7738e-006	0.063082	0.056069	0	0	0	0	0	0	0	0	0	0	0	0	0	0	0	0	0	0.0525	0.010644	0.97575	0.83355	0.17761	0.79406	0.024133	0.038878	0.030963	0.022263	0.023577	0.045452	0.041572	0.035177	0.030185	0.026932	0.0013901	0.033896	0.64181	0.28295	0.35596	0.61182	0.053152	0.04386	0	0	0.016393	0.11429	0.16667
0.89546	0.0016096	0.09825	0.070815	0	0	0	0	0	0	0	0	0	0	0	0	0	0	0	0	0	0.05875	0.019572	0.95774	0.834	0.17873	0.79312	0.043935	0.060521	0.049855	0.044366	0.051078	0.075446	0.071377	0.063419	0.063278	0.061068	0.0013901	0.19902	0.55439	0.1551	0.38181	0.80725	0.051888	0.063596	0	0	0	0.45714	0.33333
0.8661	3.6291e-005	0.082236	0.065468	0	0	0	0	0	0	0	0	0	0	0	0	0	0	0	0	0	0.05875	0.026821	0.94524	0.84507	0.16502	0.81487	0.037849	0.06019	0.053185	0.043958	0.060914	0.073507	0.071938	0.068156	0.070134	0.074618	0.0017376	0.033931	0.61781	0.40103	0.40306	0.81942	0.055729	0.063596	0	0	0.032787	0.2	0.25
0.84137	0.00051539	0.025786	0.020066	0	0	0	0	0	0	0	0	0	0	0	0	0	0	0	0	0	0.02	0.0036434	0.99256	0.83214	0.176	0.79224	0.01047	0.016274	0.011101	0.0046202	0.0045472	0.012435	0.010503	0.0076064	0.0036794	0.0025685	0.0025977	0.016657	0.59113	0.12403	0.38528	0.44914	0.017528	0.017544	0	0	0.016393	0.057143	0
0.84174	0.00049637	0.056498	0.054054	0	0	0	0	0	0	0	0	0	0	0	0	0	0	0	0	0	0.0525	0.046063	0.9041	0.82892	0.19377	0.77454	0.041118	0.068773	0.061763	0.037554	0.047191	0.053385	0.052103	0.053403	0.044296	0.042367	0.0026672	0.17294	0.52975	0.45884	0.50082	0.64132	0.071741	0.052632	0	0	0	0	0
0.86319	6.9562e-006	0.091953	0.06967	0.025641	0	0	0	0.16667	0	0	0.051282	0	0	0	0	0	0	0	0	0	0.0575	0.042384	0.92053	0.82783	0.20965	0.74744	0.06517	0.085584	0.073132	0.067392	0.074193	0.091228	0.088369	0.078381	0.07588	0.074857	0.0025891	0.17295	0.54842	0.51298	0.33439	0.78284	0.063236	0.070175	0.5	0	0.04918	0.028571	0.083333
0.86771	6.2262e-005	0.10728	0.0826	0	0	0	0	0	0	0	0.025641	0	0	0	0	0	0	0	0	0	0.0725	0.019741	0.9649	0.82835	0.18196	0.78914	0.04447	0.072085	0.064077	0.048861	0.064097	0.087776	0.08465	0.078366	0.073646	0.076711	0.0026586	0.033931	0.44727	0.41736	0.3745	0.68244	0.059399	0.078947	0	0	0.04918	0.28571	0.33333
0.86174	9.2312e-007	0.096732	0.069781	0	0	0	0	0	0	0	0	0	0	0	0	0	0	0	0	0	0.0575	0.018537	0.96437	0.8322	0.17753	0.79606	0.044527	0.076039	0.05742	0.044855	0.051111	0.082953	0.079422	0.073827	0.069889	0.067502	0.0013901	0.17294	0.5592	0.28952	0.4257	0.71965	0.056659	0.067982	0	0	0	0.48571	0.16667
0.84767	0.00023676	0.035173	0.02695	0	0	0	0	0	0	0	0.025641	0	0	0	0	0	0	0	0	0	0.025	0.020651	0.94018	0.85645	0.15413	0.80917	0.01874	0.029992	0.027654	0.022627	0.019502	0.026593	0.025626	0.023946	0.020115	0.013286	0.0025977	0.033992	0.58856	0.49697	0.39142	0.52962	0.029577	0.030702	0	0	0.032787	0.028571	0
0.8246	0.0017793	0.099329	0.094259	0.051282	0	0	0	0	0	0	0.051282	0	0	0	0.2	0	0	0	0	0	0.0875	0.032138	0.93344	0.83837	0.18526	0.77112	0.056054	0.089198	0.073054	0.061726	0.077161	0.10397	0.098672	0.090119	0.088736	0.090433	0.0018245	0.17294	0.58986	0.3785	0.36001	0.80443	0.090943	0.08114	0	0	0.032787	0.14286	0.083333
0.87044	0.00012242	0.095221	0.065477	0.025641	0	0	0	0	0	0	0.025641	0	0	0	0	0	0	0	0	0	0.0425	0.017701	0.97357	0.82618	0.1797	0.792	0.42859	0.10017	0.10567	0.1139	0.21482	0.094394	0.087215	0.076113	0.070637	0.061369	0.0025891	0.99913	0.53616	0.4797	0.32966	0.93632	0.046502	0.052632	0	0	0.016393	0.31429	0.083333
0.86385	1.1617e-005	0.086855	0.072462	0	0	0	0	0	0	0	0	0	0	0	0	0	0	0	0	0	0.06625	0.013361	0.97687	0.83131	0.17203	0.79251	0.031746	0.050206	0.04262	0.037246	0.047392	0.070484	0.066394	0.05968	0.062069	0.06219	0.0017376	0.033896	0.65018	0.2903	0.4588	0.84466	0.06289	0.057018	0	0	0.032787	0.25714	0.083333
0.88252	0.00062953	0.058918	0.050056	0	0	0	0	0	0	0	0.025641	0	0	0	0	0	0	0	0	0	0.0475	0.010929	0.9737	0.8301	0.18496	0.78862	0.021739	0.033367	0.026521	0.020931	0.021313	0.037964	0.033692	0.02754	0.024711	0.020544	0.0017376	0.033896	0.65555	0.29656	0.40842	0.60244	0.049258	0.037281	0	0	0.016393	0.11429	0.16667
0.83385	0.00098816	0.031909	0.030581	0	0	0	0	0	0	0	0	0	0	0	0	0	0	0	0	0	0.02875	0.029406	0.96633	0.82869	0.16094	0.79697	0.03561	0.055603	0.045324	0.039414	0.030556	0.010907	0.0097913	0.0086843	0.0079931	0.0052891	0.0026846	0.16428	0.52133	0.58245	0.21006	0.37247	0.050313	0.026316	0	0	0	0	0
0.88598	0.00084768	0.083099	0.06996	0	0	0	0	0	0	0	0	0	0	0	0	0	0	0	0	0	0.06125	0.011573	0.97404	0.83274	0.17544	0.80241	0.03892	0.053487	0.046339	0.035064	0.035048	0.065684	0.061556	0.054545	0.049336	0.045142	0.0013901	0.19902	0.5256	0.1573	0.50665	0.74963	0.058326	0.057018	0	0	0	0.28571	0.16667
0.77076	0.010966	0.11009	0.10691	0	0	0	0	0	0	0	0	0	0	0	0	0	0	0	0	0	0.1075	0.0894	0.90372	0.77789	0.20776	0.77859	0.069389	0.10098	0.094695	0.095042	0.098062	0.10109	0.098197	0.091589	0.09453	0.087804	0.0026586	0.034044	0.4392	0.25638	0.3491	0.63348	0.10199	0.10307	0	0	0	0.028571	0.083333
0.85511	4.5506e-005	0.064481	0.060357	0	0	0	0	0	0	0	0	0	0	0	0	0	0	0	0	0	0.0575	0.01317	0.97151	0.83294	0.17587	0.79942	0.025827	0.041325	0.034232	0.027162	0.030572	0.05169	0.048232	0.042813	0.040369	0.037929	0.0018245	0.033905	0.48187	0.18064	0.3805	0.72246	0.059527	0.046053	0	0	0	0.14286	0.083333
0.85499	0.00031557	0.069475	0.092027	0	0	0	0	0	0	0	0	0	0	0	0	0	0	0	0	0	0.05625	0.020701	0.96091	0.83373	0.17726	0.79176	0.044687	0.069607	0.056239	0.042289	0.043279	0.07414	0.073598	0.073181	0.067971	0.058359	0.0025891	0.034131	0.55418	0.37369	0.34461	0.62894	0.059263	0.059211	0	0	0	0.14286	0.16667
0.86398	1.2688e-005	0.1016	0.091268	0	0	0	0	0	0	0	0	0	0	0	0	0	0	0	0	0	0.08625	0.038167	0.93175	0.83339	0.17726	0.78313	0.052454	0.074222	0.067008	0.046704	0.050956	0.071486	0.064806	0.053901	0.047155	0.044371	0.0026672	0.060056	0.47393	0.60472	0.26412	0.64187	0.083129	0.078947	0	0	0.016393	0.25714	0.083333
0.84176	0.00049509	0.095509	0.095242	0	0	0	0	0	0	0	0	0	0	0	0	0	0	0	0	0	0.0875	0.042478	0.93809	0.82097	0.18789	0.79459	0.050982	0.082491	0.086918	0.080767	0.092478	0.11981	0.1256	0.13681	0.14481	0.14044	0.0025891	0.06003	0.48016	0.45706	0.29735	0.83778	0.085669	0.089912	0	0	0.016393	0.14286	0.083333
0.88352	0.00068936	0.068674	0.054409	0	0	0	0	0	0	0	0	0	0	0	0	0	0	0	0	0	0.04875	0.0085815	0.97963	0.8337	0.17366	0.80036	0.023702	0.038573	0.029422	0.022821	0.022983	0.044112	0.039797	0.032592	0.029805	0.027135	0.0013901	0.033896	0.57731	0.14936	0.41254	0.62331	0.045488	0.04386	0	0	0	0.28571	0.16667
0.70518	0.032725	0.25731	0.24174	0.076923	0	0	0	0	0	0	0.12821	0	0	0	0	0	0	0.33333	0.5	0	0.22375	0.14942	0.78412	0.79343	0.22513	0.72355	0.16332	0.23173	0.20144	0.17232	0.21678	0.25307	0.23814	0.21167	0.20773	0.22679	0.0026759	0.17295	0.47142	0.46104	0.30466	0.7422	0.22264	0.22149	0	0	0.22951	0.11429	0.083333
0.85929	3.5655e-006	0.059362	0.046094	0	0	0	0	0	0	0	0.025641	0	0	0	0	0	0	0	0	0	0.04125	0.017674	0.95383	0.83809	0.17935	0.79032	0.023864	0.038261	0.031051	0.023332	0.027714	0.039824	0.036924	0.031735	0.027616	0.026141	0.0013901	0.033905	0.62562	0.42038	0.37951	0.62482	0.04216	0.041667	0	0	0.032787	0.17143	0.083333
0.84869	0.00020165	0.094678	0.076602	0.025641	0	0	0	0	0	0.14286	0.025641	0	0	0	0	0	0	0	0	0	0.06625	0.03735	0.92685	0.84049	0.18328	0.77173	0.052527	0.075005	0.068618	0.05204	0.053984	0.08397	0.079328	0.070268	0.062416	0.060265	0.0025891	0.17294	0.57917	0.48021	0.29298	0.72439	0.061968	0.074561	0	0	0.098361	0.2	0.16667
0.87889	0.00043582	0.075475	0.070722	0	0	0	0	0	0	0	0	0	0	0	0	0	0	0	0	0	0.06375	0.00868	0.9849	0.83138	0.17727	0.79244	0.030184	0.050821	0.049593	0.045647	0.048125	0.084203	0.08575	0.087962	0.090013	0.079506	0.0018245	0.033905	0.50387	0.20782	0.37768	0.81433	0.05624	0.059211	0.5	0.25	0.016393	0.057143	0.16667
0.85774	1.3602e-005	0.066295	0.054743	0	0	0	0	0	0	0	0	0	0	0	0	0	0	0	0	0	0.04875	0.016169	0.97322	0.82334	0.18955	0.78645	0.02795	0.049284	0.049032	0.045405	0.047146	0.070921	0.074451	0.079185	0.081454	0.069306	0.0026586	0.033931	0.44312	0.16389	0.44235	0.80835	0.043945	0.054825	0	0	0	0.17143	0.16667
0.86083	9.7022e-009	0.063512	0.059901	0.025641	0	0	0	0	0	0	0.025641	0	0	0	0	0	0	0	0	0	0.05625	0.010665	0.97424	0.83059	0.18439	0.78866	0.02533	0.040715	0.033368	0.027511	0.028579	0.05041	0.046361	0.039641	0.036989	0.032133	0.0017376	0.033896	0.66119	0.30103	0.44111	0.63059	0.057047	0.046053	0	0	0.016393	0.11429	0.16667
0.85724	1.8251e-005	0.065839	0.063733	0.025641	0	0	0	0	0	0	0.025641	0	0	0	0	0	0	0	0	0	0.06	0.010665	0.97424	0.83059	0.18439	0.78865	0.026527	0.042552	0.034479	0.028351	0.02971	0.05294	0.048521	0.041218	0.038644	0.03418	0.0017376	0.033896	0.66121	0.30105	0.42635	0.63603	0.060943	0.048246	0	0	0.016393	0.11429	0.16667
0.86779	6.3688e-005	0.078675	0.068181	0	0	0	0	0	0	0	0	0	0	0	0	0	0	0	0	0	0.0625	0.012604	0.97127	0.83003	0.17924	0.80145	0.030485	0.053621	0.04447	0.032228	0.029928	0.062461	0.05879	0.051658	0.04487	0.036907	0.0026412	0.016613	0.64059	0.15123	0.5455	0.609	0.06552	0.059211	0	0	0.032787	0.14286	0.083333
0.82057	0.0021969	0.046875	0.041629	0	0	0	0	0	0	0	0.025641	0	0	0	0	0	0	0	0	0	0.04	0.024342	0.94542	0.84314	0.16652	0.79663	0.026083	0.039788	0.033699	0.025988	0.02647	0.037731	0.035352	0.031058	0.026386	0.022156	0.0025891	0.033913	0.46759	0.41219	0.34271	0.58338	0.039151	0.041667	0	0	0.032787	0.028571	0
0.83197	0.0011304	0.052034	0.044112	0	0	0	0	0	0	0	0	0	0	0	0	0	0	0	0	0	0.04	0.032805	0.92795	0.82816	0.19503	0.78149	0.034971	0.057337	0.042222	0.027054	0.028002	0.03341	0.031495	0.027984	0.022938	0.019656	0.0026846	0.16428	0.527	0.55834	0.18249	0.55791	0.055119	0.04386	0	0	0.032787	0.028571	0
0.8732	0.00020367	0.088261	0.069146	0.051282	0	0	0	0.33333	0	0	0.051282	0	0	0	0	0	0	0	0	0.2	0.0575	0.033429	0.95278	0.83168	0.17716	0.77853	0.059807	0.077312	0.077245	0.060829	0.083741	0.08601	0.086249	0.081152	0.072866	0.070138	0.0025891	0.19902	0.57969	0.48224	0.37851	0.74901	0.0533	0.072368	0	0	0.04918	0.2	0.16667
0.85585	3.4701e-005	0.032272	0.030825	0	0	0	0	0	0	0	0	0	0	0	0	0	0	0	0	0	0.03125	0.0090168	0.97926	0.8342	0.17675	0.79319	0.015053	0.021733	0.017329	0.012319	0.0093621	0.020565	0.018179	0.014426	0.011177	0.0061768	0.0025977	0.033992	0.57391	0.46149	0.31776	0.50455	0.029745	0.024123	0	0	0.016393	0	0
0.83286	0.001062	0.09606	0.080892	0.025641	0	0	0	0	0	0	0.051282	0	0	0.33333	0	0	0.5	0	0	0	0.07125	0.038147	0.93507	0.83004	0.18568	0.77445	0.054221	0.078677	0.072906	0.060562	0.071799	0.094598	0.093475	0.085629	0.07734	0.076005	0.0025891	0.17294	0.47559	0.51438	0.32662	0.81929	0.065458	0.078947	0	0	0.065574	0.2	0.083333
0.88267	0.00063867	0.073513	0.071381	0	0	0	0	0	0	0	0	0	0	0	0	0	0	0	0	0	0.065	0.0037901	0.98955	0.83306	0.17635	0.79345	0.028059	0.048374	0.046635	0.043408	0.045543	0.082893	0.084202	0.085998	0.087926	0.077239	0.0018245	0.033896	0.50437	0.17415	0.4469	0.8142	0.058428	0.057018	0.5	0.25	0.016393	0.028571	0.16667
0.85694	2.1383e-005	0.043706	0.040547	0	0	0	0	0	0	0	0	0	0	0	0	0	0	0	0	0	0.03875	0.019529	0.96194	0.84863	0.14792	0.81351	0.022396	0.032445	0.029505	0.027996	0.033678	0.037104	0.034828	0.031839	0.032368	0.025849	0.0025977	0.033992	0.54416	0.41097	0.34715	0.73147	0.038633	0.035088	0	0	0.04918	0.028571	0
0.91707	0.0042536	0.090475	0.075082	0	0	0	0	0	0	0	0	0	0	0	0	0	0	0	0	0	0.06625	0.0082266	0.9792	0.83458	0.17663	0.79219	0.032578	0.052658	0.050458	0.041449	0.041989	0.081485	0.079383	0.076938	0.075189	0.066468	0.0017376	0.033905	0.59509	0.39842	0.32281	0.73367	0.05624	0.061404	0	0	0.032787	0.17143	0.58333
0.83398	0.00097934	0.080278	0.080281	0	0	0	0	0	0	0	0	0	0	0	0	0	0	0	0	0	0.07625	0.014608	0.97062	0.83427	0.17697	0.78769	0.041702	0.065939	0.043171	0.030808	0.035045	0.063267	0.054885	0.043869	0.037392	0.036038	0.0013901	0.17294	0.4833	0.28925	0.41277	0.60249	0.086353	0.057018	0	0	0	0.14286	0.083333
0.83253	0.0010874	0.17086	0.15059	0	0	0	0	0	0	0	0	0	0	0	0	0	0	0	0	0	0.13625	0.047944	0.92796	0.82392	0.16601	0.8249	0.074083	0.12489	0.12359	0.12437	0.17088	0.2203	0.23139	0.2482	0.28191	0.32872	0.0026586	0.033957	0.48128	0.38007	0.4431	0.98315	0.12794	0.13816	0	0	0.032787	0.34286	0.33333
0.86254	3.5655e-006	0.068518	0.050244	0	0	0	0	0	0	0	0	0	0	0	0	0	0	0	0	0	0.04	0.018487	0.96368	0.84111	0.16708	0.80273	0.047075	0.065849	0.056141	0.049665	0.05429	0.069065	0.067563	0.065952	0.06035	0.053976	0.0013901	0.19902	0.52259	0.32771	0.40962	0.77603	0.035415	0.052632	0	0	0.016393	0.25714	0.25
0.86677	4.6153e-005	0.052488	0.038416	0	0	0	0	0	0	0	0	0	0	0	0	0	0	0	0	0	0.03125	0.017388	0.96682	0.8265	0.18554	0.78944	0.037067	0.055539	0.047455	0.03224	0.026868	0.050102	0.047397	0.043869	0.033455	0.026958	0.0026846	0.17296	0.56171	0.47208	0.40483	0.79549	0.039664	0.037281	0	0	0	0.17143	0
0.85112	0.00012951	0.043626	0.042199	0	0	0	0	0	0	0	0	0	0	0	0	0	0	0	0	0	0.04125	0.019379	0.9613	0.84819	0.14982	0.81159	0.022396	0.032445	0.029505	0.027996	0.032709	0.036399	0.034079	0.031027	0.031385	0.024367	0.0025977	0.033992	0.54407	0.41057	0.34575	0.71483	0.042529	0.035088	0	0	0.032787	0	0
0.85659	2.5243e-005	0.029859	0.030288	0	0	0	0	0	0	0	0	0	0	0	0	0	0	0	0	0	0.03125	0.0077958	0.98093	0.83428	0.17649	0.79225	0.013425	0.017754	0.012703	0.0095185	0.010009	0.015849	0.012848	0.0088534	0.0074843	0.0058406	0.0025977	0.033992	0.57397	0.46147	0.32324	0.5117	0.032868	0.019737	0	0	0.016393	0	0
0.86492	2.1612e-005	0.06769	0.055947	0	0	0	0	0	0	0	0	0	0	0	0	0	0	0	0	0	0.05125	0.019055	0.94464	0.84637	0.17356	0.78935	0.027886	0.046221	0.0391	0.024222	0.024868	0.050712	0.047784	0.04241	0.033992	0.031001	0.0013901	0.033905	0.63043	0.46482	0.29984	0.62833	0.051898	0.050439	0	0	0.016393	0.11429	0.25
0.85803	1.1245e-005	0.035764	0.025868	0	0	0	0	0	0	0	0	0	0	0	0	0	0	0	0	0	0.02375	0.0088825	0.98078	0.83409	0.17646	0.79059	0.015053	0.02204	0.017821	0.01036	0.0088793	0.01867	0.016289	0.012762	0.0092386	0.0060697	0.0013901	0.033905	0.53382	0.27184	0.3255	0.49595	0.020411	0.024123	0	0	0.016393	0.17143	0
0.85319	8.0648e-005	0.098713	0.077252	0	0	0	0	0	0	0	0	0	0	0	0	0	0	0	0	0	0.0675	0.035512	0.92965	0.82799	0.18326	0.79579	0.052245	0.073524	0.061749	0.05186	0.049196	0.074083	0.069604	0.060908	0.057328	0.0511	0.0013901	0.19902	0.50138	0.288	0.35466	0.63788	0.069281	0.074561	0	0	0.016393	0.31429	0.083333
0.85855	7.5812e-006	0.070321	0.058576	0	0	0	0	0	0	0	0	0	0	0	0	0	0	0	0	0	0.0525	0.019984	0.96323	0.82426	0.19332	0.77849	0.029147	0.051731	0.050143	0.047085	0.050375	0.074057	0.077531	0.082249	0.085509	0.074535	0.0026586	0.033931	0.44312	0.16396	0.40841	0.81378	0.051253	0.057018	0	0	0	0.17143	0.16667
0.8551	4.5624e-005	0.10252	0.087448	0.076923	0	0	0	0.33333	0	0	0.12821	0	0	0	0	0	0	0	0	0.2	0.0775	0.050791	0.89976	0.83644	0.20135	0.72816	0.058674	0.086022	0.082619	0.066612	0.081851	0.099473	0.097804	0.089448	0.083594	0.079793	0.0025891	0.17294	0.57965	0.48238	0.37866	0.74949	0.079822	0.085526	0	0	0.081967	0.14286	0.083333
0.84204	0.00048068	0.12935	0.11193	0.051282	0	0	0	0	0	0	0.051282	0	0	0	0	0	0	0	0	0	0.09875	0.038821	0.91643	0.84218	0.18431	0.76287	0.057864	0.099484	0.097992	0.083479	0.098992	0.13767	0.13998	0.14138	0.13977	0.13946	0.0026586	0.03394	0.51508	0.3742	0.46889	0.72191	0.093529	0.10965	0	0	0.065574	0.25714	0.33333
0.8904	0.0011724	0.078133	0.061607	0	0	0	0	0	0	0	0	0	0	0	0	0	0	0	0	0	0.05375	0.0041242	0.98477	0.83417	0.17785	0.79174	0.02517	0.04317	0.034609	0.029549	0.031172	0.062661	0.059299	0.052673	0.05592	0.048792	0.0013901	0.016561	0.63064	0.16276	0.46885	0.74048	0.048323	0.050439	0	0	0	0.25714	0.41667
0.83329	0.0010297	0.039091	0.034734	0	0	0	0	0	0	0	0	0	0	0	0	0	0	0	0	0	0.03375	0.032975	0.94353	0.83609	0.16493	0.80721	0.027245	0.039323	0.036158	0.028987	0.02727	0.031554	0.030148	0.027276	0.022757	0.018341	0.0025977	0.06003	0.47326	0.4949	0.33308	0.55944	0.035096	0.039474	0	0	0.032787	0.028571	0
0.88194	0.00059646	0.060355	0.043582	0	0	0	0	0	0	0	0	0	0	0	0	0	0	0	0	0	0.0375	0.013136	0.98894	0.82917	0.17661	0.78427	0.028608	0.042747	0.037493	0.031632	0.032065	0.041962	0.039492	0.034911	0.032101	0.026543	0.0026846	0.034088	0.53858	0.26574	0.29341	0.58665	0.025367	0.046053	0	0	0	0.28571	0.25
0.85993	1.304e-006	0.079255	0.074225	0	0	0	0	0	0	0	0	0	0	0	0	0	0	0	0	0	0.06875	0.020786	0.97973	0.82114	0.18554	0.79199	0.037428	0.058621	0.063001	0.06416	0.06676	0.093671	0.097292	0.10479	0.11236	0.099877	0.0017376	0.06003	0.48009	0.23996	0.39801	0.81406	0.062037	0.065789	0	0	0	0.14286	0.083333
0.87669	0.00033552	0.082731	0.06032	0	0	0	0	0	0	0	0	0	0	0	0	0	0	0	0	0	0.05	0.022617	0.95452	0.83558	0.17761	0.79118	0.042899	0.057154	0.051884	0.041502	0.04613	0.066832	0.064959	0.061115	0.058154	0.054802	0.0025891	0.19902	0.55602	0.46331	0.32236	0.69517	0.042264	0.059211	0	0	0.032787	0.31429	0.25
0.83236	0.0011005	0.043946	0.043981	0	0	0	0	0	0	0	0	0	0	0	0	0	0	0	0	0	0.04625	0.01295	0.97733	0.82378	0.18905	0.78858	0.019075	0.026324	0.017391	0.014674	0.013239	0.024819	0.020331	0.013939	0.012215	0.010009	0.0026586	0.033922	0.4246	0.10749	0.34211	0.4896	0.049094	0.028509	0	0	0	0	0
0.85813	1.0453e-005	0.025006	0.022264	0	0	0	0	0	0	0	0	0	0	0	0	0	0	0	0	0	0.02375	0.0085129	0.96648	0.84552	0.16739	0.80097	0.012529	0.017139	0.013503	0.0078393	0.0072099	0.014377	0.011643	0.008423	0.0058707	0.0040717	0.0025022	0.016752	0.52648	0.31916	0.40587	0.47028	0.024951	0.017544	0	0	0	0	0
0.85499	0.00031557	0.069475	0.074148	0	0	0	0	0	0	0	0	0	0	0	0	0	0	0	0	0	0.0675	0.019615	0.96355	0.83444	0.16522	0.81445	0.084521	0.051426	0.046008	0.037942	0.038204	0.065533	0.062729	0.05882	0.054136	0.0403	0.0017376	0.58148	0.47075	0.37153	0.26065	0.71861	0.068251	0.057018	0	0	0.016393	0.14286	0.083333
0.88773	0.00097003	0.084977	0.068084	0	0	0	0	0	0	0	0	0	0	0	0	0	0	0	0	0	0.06125	0.0090517	0.98267	0.83189	0.17623	0.78998	0.02849	0.045617	0.037752	0.034027	0.043763	0.067785	0.064413	0.058693	0.06203	0.064502	0.0013901	0.033896	0.63447	0.19634	0.4954	0.88351	0.05782	0.052632	0	0	0	0.31429	0.16667
0.87473	0.00025749	0.079403	0.060269	0	0	0	0	0	0	0	0	0	0	0	0	0	0	0	0	0	0.05125	0.012182	0.96775	0.83301	0.17974	0.79173	0.034995	0.055114	0.050316	0.037296	0.042401	0.074479	0.072529	0.067495	0.066278	0.060239	0.0026759	0.17294	0.64031	0.21575	0.48648	0.77088	0.053596	0.054825	0	0	0.032787	0.22857	0.083333
0.85033	0.0001513	0.061175	0.052043	0	0	0	0	0	0	0	0	0	0	0	0	0	0	0	0	0	0.05	0.018947	0.97123	0.82256	0.18262	0.80069	0.025987	0.038261	0.030217	0.020157	0.02088	0.036282	0.031544	0.024537	0.020101	0.017787	0.0013901	0.033913	0.48089	0.27269	0.32739	0.51429	0.047968	0.041667	0	0	0.016393	0.14286	0.083333
0.86519	2.4592e-005	0.03277	0.025105	0	0	0	0	0	0	0	0	0	0	0	0	0	0	0	0	0	0.02375	0.017689	0.96678	0.82456	0.19193	0.78654	0.021792	0.031466	0.025674	0.015415	0.01458	0.019155	0.016897	0.01342	0.0091478	0.007957	0.0026846	0.034088	0.67275	0.39611	0.25495	0.4497	0.019043	0.030702	0	0	0.032787	0.085714	0
0.8553	4.2545e-005	0.16115	0.16254	0.025641	0	0	0	0	0	0	0.051282	0	0	0	0	0	0	0	0	0	0.15375	0.069112	0.89427	0.80922	0.20259	0.79321	0.086498	0.12265	0.11028	0.10671	0.12969	0.16098	0.15242	0.13745	0.14498	0.15644	0.0026586	0.19902	0.44874	0.3841	0.41327	0.71965	0.16061	0.12939	0	0	0.032787	0.11429	0.16667
0.85441	5.7201e-005	0.08023	0.061061	0	0	0	0	0	0	0	0	0	0	0	0	0	0	0	0	0	0.0525	0.024471	0.95598	0.83042	0.1725	0.80164	0.039739	0.062867	0.05154	0.042896	0.044094	0.067262	0.063874	0.05812	0.052562	0.045559	0.0017376	0.17294	0.55429	0.23732	0.387	0.70046	0.05751	0.057018	0	0	0.016393	0.22857	0.16667
0.88393	0.00071431	0.082108	0.065199	0	0	0	0	0	0	0	0	0	0	0	0	0	0	0	0	0	0.055	0.0042848	0.98487	0.83465	0.17712	0.79134	0.033702	0.052978	0.046653	0.037544	0.036027	0.075582	0.07347	0.067577	0.06422	0.056768	0.0026412	0.17294	0.58099	0.033252	0.50415	0.77253	0.052385	0.054825	0	0	0	0.28571	0.16667
0.88879	0.0010483	0.091945	0.072483	0	0	0	0	0	0	0	0	0	0	0	0	0	0	0	0	0	0.06375	0.025478	0.95033	0.81724	0.20483	0.77732	0.044797	0.061133	0.050159	0.037838	0.040162	0.069776	0.065172	0.056408	0.053848	0.05269	0.0013901	0.19902	0.518	0.39044	0.26529	0.75657	0.061613	0.063596	0	0	0.016393	0.28571	0.16667
0.88984	0.0011284	0.11941	0.10462	0	0	0	0	0	0	0	0	0	0	0	0	0	0	0	0	0	0.09375	0.010182	0.97913	0.83335	0.17762	0.78185	0.043783	0.071946	0.062362	0.051526	0.056518	0.1003	0.094824	0.085349	0.082693	0.077973	0.0013901	0.033905	0.4831	0.15789	0.46303	0.7935	0.083378	0.083333	0	0	0	0.4	0.33333
0.87498	0.00026679	0.098594	0.077375	0	0	0	0	0	0	0	0	0	0	0	0	0	0	0	0	0	0.0675	0.030722	0.93671	0.8299	0.19526	0.76473	0.046221	0.068577	0.060146	0.056743	0.066272	0.089327	0.08589	0.07842	0.086879	0.085589	0.0025891	0.17294	0.55597	0.45795	0.34219	0.85229	0.071994	0.067982	0	0	0.032787	0.31429	0.083333
0.88615	0.00085894	0.073679	0.057776	0	0	0	0	0	0	0	0	0	0	0	0	0	0	0	0	0	0.05	0.0028552	0.98825	0.83414	0.17717	0.79131	0.023973	0.041026	0.032388	0.028709	0.030203	0.059318	0.056298	0.050002	0.053837	0.046314	0.0013901	0.016561	0.61134	0.16229	0.40875	0.73594	0.042075	0.048246	0	0	0	0.28571	0.33333
0.82361	0.0018776	0.08031	0.072155	0	0	0	0	0	0	0	0	0	0	0	0	0	0	0	0	0	0.0675	0.036991	0.91748	0.8412	0.18095	0.78334	0.038981	0.062435	0.051984	0.041946	0.045014	0.06332	0.059137	0.051999	0.048516	0.044509	0.0026672	0.033931	0.48371	0.3116	0.37724	0.5949	0.072764	0.065789	0	0	0.032787	0.14286	0.083333
0.86702	5.0195e-005	0.026529	0.022502	0	0	0	0	0	0	0	0	0	0	0	0	0	0	0	0	0	0.0225	0.019033	0.94654	0.84976	0.16541	0.79689	0.014783	0.021727	0.02213	0.014926	0.0062397	0.015971	0.014748	0.013775	0.0089877	0.0026498	0.0025977	0.033992	0.55223	0.4787	0.32653	0.49273	0.027883	0.02193	0	0	0.016393	0	0
0.8755	0.00028703	0.055808	0.044826	0	0	0	0	0	0	0	0	0	0	0	0	0	0	0	0	0	0.04	0.029391	0.96753	0.83406	0.1643	0.80182	0.037593	0.051466	0.051098	0.040029	0.047984	0.044262	0.042642	0.038908	0.037589	0.034281	0.0025891	0.060047	0.49639	0.57578	0.26985	0.61017	0.033263	0.052632	0	0	0	0.2	0.16667
0.86968	0.00010367	0.071712	0.050676	0	0	0	0	0	0	0	0	0	0	0	0	0	0	0	0	0	0.04125	0.016601	0.96831	0.8363	0.16593	0.80793	0.036688	0.04889	0.044423	0.039145	0.045643	0.059777	0.057748	0.053201	0.056961	0.051815	0.0025891	0.19902	0.54159	0.40134	0.41495	0.70947	0.036536	0.050439	0	0	0.032787	0.34286	0
0.82563	0.0016796	0.037645	0.037462	0	0	0	0	0	0	0	0	0	0	0	0	0	0	0	0	0	0.03625	0.011091	0.97031	0.83984	0.16799	0.80134	0.020638	0.033158	0.028273	0.021696	0.018055	0.032586	0.030153	0.02596	0.02258	0.016905	0.0026412	0.033896	0.66043	0.29924	0.37383	0.57004	0.035624	0.035088	0	0	0.032787	0.028571	0
0.87486	0.00026221	0.083171	0.076541	0	0	0	0	0	0	0	0	0	0	0	0	0	0	0	0	0	0.07	0.021291	0.96616	0.82868	0.18281	0.78361	0.03563	0.058162	0.058591	0.053017	0.058131	0.091789	0.09378	0.097753	0.10064	0.089288	0.0017376	0.033922	0.64447	0.3538	0.34579	0.8012	0.066961	0.065789	0	0	0.016393	0.14286	0.083333
0.84585	0.00030635	0.08047	0.067972	0	0	0	0	0	0	0	0	0	0	0	0	0	0	0	0	0	0.06125	0.016535	0.96799	0.83132	0.17709	0.79692	0.032674	0.054795	0.048541	0.04079	0.044323	0.07528	0.074356	0.071185	0.06878	0.063301	0.0026586	0.033922	0.42466	0.28262	0.35224	0.71971	0.056275	0.061404	0	0	0.032787	0.14286	0.33333
0.92812	0.0060937	0.11553	0.091371	0	0	0	0	0	0	0	0	0	0	0	0	0	0	0	0	0	0.07875	0.0090369	0.97445	0.83082	0.18456	0.78758	0.046804	0.067879	0.058929	0.044753	0.046788	0.091857	0.086545	0.077001	0.071836	0.068444	0.0013901	0.19902	0.65347	0.13044	0.50779	0.75946	0.072074	0.074561	0	0	0	0.4	0.33333
0.83075	0.0012279	0.072507	0.061972	0.025641	0	0	0	0	0	0	0.025641	0	0	0	0	0	0	0	0	0	0.055	0.043932	0.92114	0.83704	0.16726	0.81297	0.05736	0.083892	0.069715	0.05023	0.055178	0.070533	0.066905	0.058771	0.049958	0.049827	0.0026846	0.17296	0.58455	0.6851	0.32882	0.65948	0.063653	0.063596	0	0	0.065574	0.057143	0
0.87083	0.00013256	0.034457	0.022259	0	0	0	0	0	0	0	0	0	0	0	0	0	0	0	0	0	0.0175	0.013123	0.95951	0.84374	0.17371	0.79215	0.024286	0.028071	0.026408	0.015599	0.013138	0.021771	0.020344	0.017826	0.012096	0.0068307	0.0013901	0.19902	0.71492	0.4778	0.30941	0.51263	0.014835	0.026316	0	0	0	0.17143	0
0.85202	0.00010673	0.054382	0.043914	0	0	0	0	0	0	0	0	0	0	0	0	0	0	0	0	0	0.04	0.012525	0.97513	0.83744	0.17081	0.79595	0.022667	0.035204	0.031577	0.02674	0.026262	0.042376	0.04029	0.036964	0.035101	0.02688	0.0013901	0.033905	0.64194	0.29483	0.35117	0.7259	0.034574	0.039474	0	0	0.032787	0.14286	0.083333
0.87324	0.00020483	0.065883	0.055781	0	0	0	0	0	0	0	0	0	0	0	0	0	0	0	0	0	0.05125	0.031891	0.93652	0.8287	0.18462	0.80746	0.043302	0.059683	0.063663	0.046481	0.055084	0.056788	0.055524	0.051938	0.051203	0.049328	0.0026672	0.060082	0.4863	0.62775	0.28192	0.66917	0.047548	0.061404	0	0	0	0.17143	0.25
0.83573	0.00085598	0.054373	0.038735	0	0	0	0	0	0	0	0	0	0	0	0	0	0	0	0	0	0.0325	0.014425	0.96114	0.84581	0.16334	0.80734	0.030864	0.051242	0.038273	0.028475	0.027666	0.044406	0.040814	0.035785	0.02992	0.024643	0.0025891	0.17294	0.64202	0.35668	0.46672	0.70012	0.035716	0.039474	0	0	0.032787	0.2	0
0.82276	0.0019646	0.044879	0.039449	0	0	0	0	0	0	0	0.025641	0	0	0	0	0	0	0	0	0	0.03875	0.022835	0.95835	0.83028	0.17483	0.80656	0.024886	0.037646	0.034405	0.027827	0.026631	0.038728	0.036634	0.032926	0.029816	0.023407	0.0026412	0.033913	0.47841	0.40123	0.39459	0.58582	0.035624	0.039474	0	0	0.032787	0.028571	0
0.86083	1.1508e-008	0.17898	0.15375	0	0	0	0	0	0	0	0	0	0	0	0	0	0	0	0	0	0.1375	0.058212	0.89197	0.83522	0.16234	0.84302	0.076974	0.13009	0.12563	0.12618	0.17792	0.22506	0.23659	0.25383	0.29278	0.3408	0.0026586	0.033966	0.50614	0.40875	0.3537	0.97463	0.1357	0.14254	0	0	0.04918	0.37143	0.41667
0.77195	0.010679	0.23453	0.21082	0.15385	0	0	0	0	0	0	0.15385	0	0	0.66667	0.2	0	0	0.66667	1	0	0.1925	0.092349	0.87931	0.81509	0.21578	0.69286	0.11654	0.17753	0.15885	0.14169	0.17536	0.22021	0.21021	0.18949	0.191	0.20646	0.0026586	0.034035	0.432	0.31895	0.38109	0.69668	0.17047	0.19298	0	0	0.11475	0.51429	0.5
0.8722	0.00017177	0.082172	0.060731	0	0	0	0	0	0	0	0	0	0	0	0	0	0	0	0	0	0.05125	0.012857	0.96842	0.83234	0.17928	0.78987	0.03809	0.054403	0.048036	0.040291	0.041587	0.070473	0.068051	0.062502	0.065012	0.057749	0.0013901	0.19902	0.64029	0.24239	0.48548	0.7127	0.048335	0.057018	0	0	0.016393	0.31429	0.083333
0.72736	0.024067	0.13992	0.19154	0	0	0	0	0	0	0	0	0	0	0	0	0	0	0	0	0	0.13125	0.020701	0.96091	0.83373	0.17726	0.79176	0.23768	0.3918	0.26843	0.21539	0.2893	0.17605	0.17053	0.16966	0.17156	0.21659	0.0025891	0.034131	0.55418	0.37369	0.34461	0.62894	0.42718	0.17325	0	0	0	0	0
0.84761	0.00023894	0.07628	0.064996	0	0	0	0	0	0	0	0	0	0	0	0	0	0	0	0	0	0.05875	0.025198	0.96036	0.8285	0.1683	0.81198	0.036596	0.058618	0.051371	0.046862	0.055614	0.072193	0.071923	0.066302	0.069271	0.066963	0.0025891	0.06003	0.58981	0.50473	0.35699	0.6995	0.056635	0.063596	0	0	0.032787	0.14286	0.25
0.88334	0.00067829	0.072357	0.056596	0	0	0	0	0	0	0	0	0	0	0	0	0	0	0	0	0	0.05125	0.01424	0.96822	0.82704	0.19163	0.78008	0.02533	0.041325	0.033306	0.026554	0.029709	0.048712	0.044884	0.038974	0.036964	0.034716	0.0025891	0.033896	0.53083	0.17917	0.45932	0.72178	0.052141	0.046053	0	0	0.016393	0.25714	0.083333
0.86859	7.9506e-005	0.071331	0.068541	0	0	0	0	0	0	0	0	0	0	0	0	0	0	0	0	0	0.0625	0.0085272	0.98484	0.83131	0.17775	0.7918	0.028987	0.048984	0.047372	0.043127	0.04231	0.077016	0.078046	0.079246	0.079419	0.066073	0.0018245	0.033905	0.50385	0.20779	0.37533	0.78655	0.05624	0.057018	0.5	0.25	0	0.057143	0.083333
0.84635	0.00028619	0.038232	0.028514	0	0	0	0	0	0	0	0	0	0	0	0	0	0	0	0	0	0.0275	0.010032	0.98636	0.8267	0.18207	0.79025	0.017177	0.02418	0.020165	0.016374	0.011622	0.021538	0.0193	0.015853	0.013139	0.0081223	0.0013901	0.033913	0.48568	0.15363	0.38694	0.52307	0.020247	0.026316	0	0	0	0.14286	0.083333
0.82914	0.0013623	0.046454	0.041194	0	0	0	0	0	0	0	0	0	0	0	0	0	0	0	0	0	0.03875	0.035094	0.92539	0.83002	0.19546	0.78532	0.034767	0.053661	0.038025	0.024835	0.025791	0.028319	0.025599	0.021122	0.01804	0.014951	0.0018245	0.16425	0.47298	0.46349	0.18523	0.54061	0.052123	0.039474	0	0	0.032787	0.028571	0
0.88824	0.0010071	0.069584	0.054488	0	0	0	0	0	0	0	0	0	0	0	0	0	0	0	0	0	0.0475	0.010359	0.96987	0.83516	0.17922	0.78798	0.024834	0.044694	0.038521	0.033629	0.03569	0.061663	0.060523	0.056946	0.060699	0.053153	0.0013901	0.016578	0.64146	0.16083	0.51673	0.70548	0.046411	0.050439	0	0	0.032787	0.17143	0.25
0.86033	4.6193e-007	0.039003	0.038832	0	0	0	0	0	0	0	0	0	0	0	0	0	0	0	0	0	0.04	0.025221	0.927	0.8518	0.16871	0.80642	0.022127	0.02999	0.024904	0.015956	0.017865	0.02477	0.021213	0.01687	0.014012	0.013157	0.0025977	0.033992	0.62	0.55634	0.28837	0.60591	0.042946	0.030702	0	0	0	0	0
0.88625	0.00086558	0.10364	0.080833	0	0	0	0	0	0	0	0	0	0	0	0	0	0	0	0	0	0.06875	0.011724	0.97079	0.82832	0.18338	0.7981	0.047884	0.070131	0.060353	0.047466	0.046339	0.093668	0.089323	0.080331	0.077563	0.069729	0.0013901	0.17294	0.63981	0.17729	0.47651	0.77885	0.075187	0.065789	0	0	0	0.34286	0
0.8634	8.3248e-006	0.066083	0.057833	0	0	0	0	0	0	0	0	0	0	0	0	0	0	0	0	0	0.055	0.02811	0.94217	0.82161	0.19949	0.78246	0.036579	0.053369	0.04231	0.028582	0.031386	0.048765	0.044262	0.037426	0.028943	0.028144	0.0026412	0.17294	0.48129	0.29172	0.42121	0.6189	0.067038	0.048246	0	0	0.032787	0	0
0.83341	0.0010211	0.08027	0.080838	0	0	0	0	0	0	0	0	0	0	0	0	0	0	0	0	0	0.07625	0.02152	0.96577	0.82274	0.1877	0.78924	0.037753	0.058774	0.049707	0.038825	0.041013	0.070842	0.067393	0.060975	0.056762	0.052433	0.0013901	0.033931	0.47319	0.39121	0.28042	0.6724	0.071338	0.065789	0	0	0.016393	0.11429	0.16667
0.8447	0.00035508	0.066905	0.069209	0	0	0	0	0	0	0	0	0	0	0	0	0	0	0	0	0	0.065	0.0067937	0.98405	0.83286	0.17445	0.79824	0.027293	0.045617	0.037195	0.029403	0.031218	0.060319	0.056402	0.049216	0.04643	0.042744	0.0013901	0.033896	0.48996	0.15154	0.56654	0.74908	0.063902	0.052632	0	0	0	0.14286	0.083333
0.84885	0.00019646	0.066756	0.062609	0	0	0	0	0	0	0	0	0	0	0	0	0	0	0	0	0	0.05625	0.011953	0.96791	0.83615	0.18138	0.78281	0.027724	0.050206	0.045583	0.036707	0.036655	0.068956	0.069156	0.06691	0.063147	0.053514	0.0026412	0.033896	0.588	0.3189	0.4764	0.67818	0.055504	0.057018	0	0	0.016393	0.085714	0.25
0.87762	0.00037641	0.074859	0.068541	0	0	0	0	0	0	0	0	0	0	0	0	0	0	0	0	0	0.0625	0.010024	0.98622	0.82994	0.17708	0.79201	0.028987	0.048984	0.048114	0.041449	0.042633	0.080066	0.081311	0.083251	0.081704	0.068867	0.0017376	0.033905	0.64786	0.20829	0.38434	0.78071	0.057947	0.057018	0	0	0	0.14286	0.083333
0.87287	0.00019269	0.046905	0.038023	0	0	0	0	0	0	0	0	0	0	0	0	0	0	0	0	0	0.03625	0.0073334	0.98352	0.83108	0.1785	0.79247	0.01652	0.025407	0.020354	0.015305	0.012112	0.026603	0.023422	0.019027	0.015914	0.011612	0.0017376	0.033896	0.56601	0.10587	0.43289	0.5489	0.035348	0.028509	0	0	0	0.11429	0.16667
0.83241	0.0010964	0.050199	0.044266	0	0	0	0	0	0	0	0.10256	0	0	0	0	0	0	0	0	0	0.0425	0.033582	0.93788	0.82074	0.20173	0.77675	0.027777	0.042235	0.037056	0.02587	0.0283	0.039508	0.036598	0.031526	0.02698	0.023731	0.0026412	0.033922	0.63108	0.30422	0.35212	0.59014	0.047394	0.04386	0	0	0.065574	0	0
0.86985	0.00010766	0.089684	0.07229	0	0	0	0	0	0	0	0	0	0	0	0	0	0	0	0	0	0.065	0.034231	0.92581	0.84404	0.17332	0.79567	0.047848	0.062658	0.052867	0.048831	0.065783	0.077848	0.07464	0.068388	0.073534	0.078788	0.0026586	0.19902	0.50945	0.40088	0.37219	0.83716	0.063092	0.063596	0	0	0.032787	0.2	0.25
0.85159	0.00011747	0.050786	0.040275	0	0	0	0	0	0	0	0	0	0	0	0	0	0	0	0	0	0.035	0.0037689	0.98964	0.83317	0.1752	0.79416	0.018418	0.032147	0.027758	0.022264	0.019728	0.039884	0.038395	0.035149	0.032087	0.02325	0.0013901	0.016569	0.6436	0.26747	0.55677	0.6008	0.028442	0.037281	0	0	0	0.2	0.16667
0.84404	0.00038416	0.073872	0.07008	0	0	0	0	0	0	0	0	0	0	0	0	0	0	0	0	0	0.065	0.022938	0.95337	0.82829	0.19232	0.77145	0.03317	0.053568	0.045298	0.039613	0.042618	0.063327	0.059576	0.052718	0.051328	0.047288	0.0013901	0.033913	0.50855	0.41006	0.45049	0.73134	0.065532	0.059211	0	0	0.032787	0.14286	0.083333
0.84458	0.00036033	0.057092	0.04243	0	0	0	0	0	0	0	0	0	0	0	0	0	0	0	0	0	0.03625	0.015553	0.95742	0.83638	0.17807	0.79651	0.025361	0.041937	0.037558	0.029515	0.030191	0.045697	0.043641	0.039731	0.037089	0.031438	0.0013901	0.016613	0.67292	0.27296	0.45162	0.61622	0.027302	0.046053	0	0	0.04918	0.2	0.083333
0.83166	0.0011553	0.1334	0.11785	0	0	0	0	0	0	0	0	0	0	0	0	0	0	0	0	0	0.1075	0.079987	0.8889	0.82087	0.18228	0.78293	0.078528	0.11523	0.11307	0.10224	0.12076	0.12929	0.12855	0.12563	0.13518	0.1397	0.0013901	0.060047	0.48208	0.6455	0.24198	0.71552	0.099906	0.12061	0	0	0.032787	0.25714	0.5
0.84829	0.00021521	0.064579	0.065376	0	0	0	0	0	0	0	0	0	0	0	0	0	0	0	0	0	0.06125	0.0067982	0.98411	0.83293	0.17436	0.79823	0.026096	0.04378	0.036084	0.026743	0.030249	0.057146	0.053697	0.047258	0.04257	0.040773	0.0013901	0.033896	0.48996	0.15152	0.56628	0.74591	0.060008	0.050439	0	0	0	0.14286	0.083333
0.85877	6.2489e-006	0.040765	0.031352	0	0	0	0	0	0	0	0	0	0	0	0	0	0	0	0	0	0.03	0.0087145	0.9826	0.82998	0.18207	0.7866	0.01625	0.023877	0.018317	0.013485	0.012591	0.022262	0.019569	0.01541	0.012519	0.0091077	0.0013901	0.033905	0.48574	0.15161	0.39174	0.5297	0.026495	0.026316	0	0	0	0.14286	0.083333
0.86815	7.0524e-005	0.038928	0.029469	0	0	0	0	0	0	0	0	0	0	0	0	0	0	0	0	0	0.02625	0.016128	0.94427	0.85341	0.16343	0.80399	0.024017	0.028774	0.025688	0.02003	0.017814	0.02761	0.024979	0.021165	0.015205	0.0099257	0.0026672	0.17295	0.64219	0.48182	0.39023	0.65349	0.033682	0.026316	0	0	0.032787	0	0
0.81503	0.0028412	0.1474	0.1538	0	0	0	0	0	0	0	0	0	0	0	0	0	0	0	0	0	0.1475	0.072529	0.87979	0.83524	0.16388	0.78396	0.078419	0.12671	0.1248	0.10974	0.11957	0.16297	0.16413	0.16534	0.16852	0.15879	0.0026672	0.034009	0.47477	0.39253	0.33118	0.81461	0.15025	0.13596	0	0	0.016393	0.028571	0.083333
0.84163	0.00050206	0.068582	0.060998	0	0	0	0	0	0	0	0	0	0	0	0	0	0	0	0	0	0.05625	0.024308	0.95122	0.83628	0.17646	0.79844	0.03947	0.063789	0.047303	0.035166	0.038428	0.060632	0.056128	0.049875	0.043288	0.038856	0.0026846	0.17296	0.55753	0.44247	0.41223	0.69819	0.06498	0.052632	0	0	0.016393	0.14286	0.083333
0.89029	0.0011642	0.085344	0.065208	0	0	0	0	0	0	0	0	0	0	0	0	0	0	0	0	0	0.05625	0.0069202	0.98113	0.82997	0.18395	0.78827	0.034133	0.052058	0.045723	0.039478	0.038769	0.072939	0.070006	0.063752	0.062784	0.056371	0.0013901	0.17294	0.64763	0.24758	0.47384	0.7488	0.057859	0.052632	0	0	0	0.34286	0
0.87886	0.00043421	0.090091	0.074583	0	0	0	0	0	0	0	0	0	0	0	0	0	0	0	0	0	0.06875	0.033934	0.9306	0.84036	0.1749	0.79879	0.042863	0.064779	0.055124	0.046429	0.063655	0.075717	0.07248	0.066495	0.069801	0.074851	0.0017376	0.033948	0.495	0.40126	0.29732	0.81372	0.067704	0.067982	0	0	0.032787	0.2	0.25
0.8638	1.1225e-005	0.10739	0.098904	0	0	0	0	0	0	0	0	0	0	0	0	0	0	0	0	0	0.09	0.038404	0.93943	0.82634	0.18853	0.78711	0.058417	0.080723	0.083344	0.088085	0.098362	0.12618	0.12999	0.13823	0.15305	0.14718	0.0017376	0.19902	0.47843	0.3592	0.32954	0.92436	0.086464	0.085526	0	0	0.032787	0.14286	0.083333
0.87236	0.00017667	0.073444	0.070194	0	0	0	0	0	0	0	0	0	0	0	0	0	0	0	0	0	0.065	0.010021	0.98585	0.82972	0.17765	0.79174	0.028987	0.048984	0.048114	0.041449	0.042633	0.079162	0.080348	0.082271	0.080791	0.0682	0.0017376	0.033905	0.64786	0.20785	0.38238	0.77486	0.061841	0.057018	0	0	0	0.085714	0.083333
0.86027	5.6567e-007	0.03933	0.030359	0	0	0	0	0	0	0	0	0	0	0	0	0	0	0	0	0	0.02875	0.0048331	0.98994	0.83039	0.17831	0.79232	0.014126	0.021123	0.016654	0.012365	0.0096875	0.021545	0.018907	0.014885	0.011778	0.0078362	0.0013901	0.033896	0.48632	0.14967	0.44518	0.53241	0.024144	0.024123	0	0	0	0.14286	0.083333
0.8687	8.1692e-005	0.096124	0.069845	0	0	0	0	0	0	0	0	0	0	0	0	0	0	0	0	0	0.05875	0.036269	0.92231	0.84276	0.17268	0.78335	0.057038	0.074136	0.070142	0.052303	0.064272	0.068248	0.063372	0.054666	0.049424	0.044853	0.0013901	0.19902	0.62828	0.57895	0.29092	0.55189	0.051045	0.074561	0	0	0.032787	0.42857	0.083333
0.82591	0.0016536	0.041299	0.035477	0	0	0	0	0	0	0	0	0	0	0	0	0	0	0	0	0	0.03125	0.034753	0.95381	0.82868	0.15083	0.8386	0.039633	0.064173	0.052757	0.042841	0.039187	0.0182	0.017113	0.015475	0.012053	0.010397	0.0026846	0.16428	0.52307	0.5842	0.22117	0.46136	0.05542	0.035088	0	0	0.032787	0	0
0.85089	0.00013555	0.07324	0.057409	0	0	0	0	0	0	0	0	0	0	0	0	0	0	0	0	0	0.05	0.037266	0.94878	0.81939	0.17465	0.82169	0.043126	0.057451	0.054285	0.056824	0.065994	0.066245	0.066479	0.066886	0.069126	0.064314	0.0026586	0.19902	0.50076	0.28065	0.38565	0.75485	0.050926	0.057018	0	0	0	0.25714	0.083333
0.88713	0.00092709	0.08429	0.069757	0	0	0	0	0	0	0	0	0	0	0	0	0	0	0	0	0	0.06375	0.026599	0.94138	0.84789	0.16424	0.81646	0.039543	0.059885	0.051797	0.045636	0.062204	0.073488	0.070771	0.065515	0.069371	0.073623	0.0017376	0.03394	0.61764	0.40084	0.32466	0.81633	0.060396	0.063596	0	0	0.032787	0.2	0.25
0.83399	0.00097862	0.079667	0.062604	0	0	0	0	0	0	0	0	0	0	0	0	0	0	0	0	0	0.05375	0.037875	0.90661	0.84757	0.16735	0.80438	0.046521	0.065718	0.059308	0.047971	0.050073	0.066855	0.064514	0.059465	0.055163	0.051301	0.0013901	0.19902	0.64018	0.471	0.40873	0.65576	0.058322	0.065789	0	0	0.081967	0.14286	0
0.75545	0.015009	0.25697	0.23015	0.23077	0	0	1	0	0.14286	0	0.25641	0	0	0.33333	0	0.11111	0.5	0.16667	0.25	0	0.2075	0.12387	0.80224	0.83651	0.22398	0.64847	0.15187	0.22326	0.18153	0.14073	0.17984	0.2328	0.21512	0.18498	0.17808	0.19619	0.0025891	0.17294	0.47706	0.55632	0.31802	0.68011	0.19567	0.21491	0	0	0.2459	0.42857	0.33333
0.88086	0.00053633	0.075917	0.053595	0	0	0	0	0	0	0	0	0	0	0	0	0	0	0	0	0	0.0425	0.010439	0.97856	0.82895	0.18191	0.78968	0.036893	0.052311	0.047141	0.039032	0.04289	0.066305	0.06487	0.060744	0.062719	0.057782	0.0025891	0.19902	0.69133	0.26836	0.53558	0.73065	0.034298	0.054825	0	0	0.032787	0.31429	0.16667
0.88482	0.00077053	0.072078	0.054723	0	0	0	0	0	0	0	0	0	0	0	0	0	0	0	0	0	0.04625	0.0078114	0.9798	0.83361	0.17683	0.7918	0.074989	0.048653	0.042164	0.031065	0.028573	0.051464	0.046803	0.03907	0.035366	0.03265	0.0025891	0.58148	0.60773	0.14273	0.47645	0.70135	0.045182	0.04386	0	0	0.016393	0.25714	0.083333
0.87552	0.00028781	0.080829	0.059536	0	0	0	0	0	0	0	0	0	0	0	0	0	0	0	0	0	0.05	0.016316	0.96361	0.83053	0.18114	0.7848	0.038585	0.055012	0.048772	0.04115	0.041621	0.067502	0.065126	0.059799	0.062164	0.055891	0.0013901	0.19902	0.6332	0.26248	0.48538	0.7105	0.048626	0.057018	0	0	0.016393	0.31429	0.083333
0.85831	9.1556e-006	0.071545	0.061007	0	0	0	0	0	0	0	0	0	0	0	0	0	0	0	0	0	0.055	0.024561	0.95166	0.83364	0.16768	0.81753	0.081361	0.057214	0.050544	0.047908	0.054313	0.056562	0.052545	0.045764	0.042212	0.038143	0.0026586	0.58148	0.50707	0.32173	0.4151	0.6603	0.06033	0.050439	0	0	0.016393	0.14286	0.083333
0.82364	0.0018753	0.093775	0.099613	0	0	0	0	0	0	0	0	0	0	0	0	0	0	0	0	0	0.0975	0.043681	0.93116	0.82915	0.17833	0.78704	0.049841	0.073456	0.057591	0.046096	0.050578	0.071595	0.064767	0.050675	0.047511	0.045447	0.0026586	0.033974	0.43546	0.39185	0.28111	0.56653	0.099348	0.078947	0	0	0.032787	0.028571	0.083333
0.85499	0.00031557	0.069475	0.030527	0	0	0	0	0	0	0	0	0	0	0	0	0	0	0	0	0	0.03125	0.017566	0.94756	0.84073	0.18377	0.77578	0.024717	0.01989	0.015968	0.0067656	0.0074239	0.0154	0.012352	0.0093316	0.0050665	0.0042188	0.0025977	0.19902	0.55569	0.55632	0.15332	0.51121	0.037861	0.019737	0	0	0	0	0
0.88344	0.00068466	0.082484	0.063241	0	0	0	0	0	0	0	0	0	0	0	0	0	0	0	0	0	0.05375	0.025475	0.94532	0.84169	0.17084	0.79023	0.040936	0.060313	0.052898	0.034257	0.032405	0.06059	0.055741	0.046783	0.037899	0.032049	0.0025891	0.17294	0.56452	0.36342	0.41235	0.67144	0.054948	0.059211	0	0	0.04918	0.22857	0.083333
0.8576	1.487e-005	0.045951	0.041167	0	0	0	0	0	0	0	0	0	0	0	0	0	0	0	0	0	0.0375	0.0068188	0.97991	0.83536	0.1762	0.79218	0.024988	0.035217	0.031933	0.018068	0.016909	0.039353	0.036534	0.031532	0.023633	0.017398	0.0025891	0.17294	0.62188	0.18966	0.42212	0.68464	0.039524	0.032895	0	0	0	0.057143	0
0.83551	0.0008707	0.061031	0.057158	0	0	0	0	0	0	0	0	0	0	0	0	0	0	0	0	0	0.05125	0.020018	0.95784	0.84287	0.16377	0.80547	0.037842	0.060732	0.046845	0.035988	0.036807	0.057755	0.052993	0.046017	0.039908	0.035398	0.0018245	0.17294	0.65765	0.39154	0.36199	0.70741	0.056254	0.050439	0	0	0	0.17143	0.083333
0.85835	8.9031e-006	0.072532	0.059874	0.076923	0	0	0	0.33333	0	0	0.076923	0	0	0	0	0	0	0	0	0.2	0.0525	0.027505	0.9524	0.82681	0.19484	0.7639	0.040667	0.058171	0.057002	0.04219	0.051991	0.067551	0.066735	0.060705	0.05244	0.04662	0.0025891	0.17294	0.57967	0.48218	0.37811	0.74784	0.049714	0.057018	0	0	0.04918	0.14286	0.083333
0.85499	0.00031557	0.069475	0.14644	0	0	0	0	0	0	0	0	0	0	0	0	0	0	0	0	0	0.12125	0.045004	0.90851	0.8196	0.20942	0.77445	0.33076	0.10897	0.098066	0.08969	0.10689	0.16184	0.1577	0.15352	0.16209	0.16843	0.0013901	0.99913	0.55939	0.1822	0.40755	0.79955	0.12337	0.11842	0	0	0	0.51429	0.5
0.86209	1.8556e-006	0.07188	0.058679	0.051282	0	0	0	0.33333	0	0	0.051282	0	0	0	0	0	0	0	0	0.2	0.05125	0.032473	0.94302	0.82287	0.20278	0.75951	0.041162	0.059086	0.056629	0.039877	0.048762	0.062288	0.061145	0.054887	0.04571	0.039852	0.0025891	0.17294	0.5782	0.4822	0.37731	0.7455	0.052356	0.057018	0	0	0.04918	0.17143	0
0.86013	8.4678e-007	0.047263	0.044379	0	0	0	0	0	0	0	0	0	0	0	0	0	0	0	0	0	0.0425	0.019529	0.96194	0.84863	0.14792	0.81351	0.023593	0.034282	0.030615	0.028836	0.035616	0.040027	0.037442	0.033947	0.034797	0.02927	0.0025977	0.033992	0.54416	0.41097	0.34806	0.74227	0.042529	0.037281	0	0	0.04918	0.028571	0
0.82948	0.0013331	0.042038	0.042128	0	0	0	0	0	0	0	0	0	0	0	0	0	0	0	0	0	0.04375	0.019064	0.98013	0.81687	0.18567	0.79292	0.021696	0.030913	0.025528	0.023976	0.023185	0.030563	0.0279	0.023715	0.02234	0.017015	0.0026586	0.033931	0.42499	0.14274	0.36828	0.57524	0.044426	0.032895	0	0	0	0	0
0.88058	0.00052186	0.077146	0.057544	0	0	0	0	0	0	0	0	0	0	0	0	0	0	0	0	0	0.04875	0.0070225	0.97962	0.83308	0.17687	0.79905	0.031739	0.048383	0.041838	0.034274	0.03266	0.064118	0.061352	0.055415	0.05261	0.045376	0.0013901	0.17294	0.63016	0.24751	0.46607	0.73464	0.050069	0.048246	0	0	0	0.34286	0
0.8784	0.00041232	0.089676	0.083965	0	0	0	0	0	0	0	0	0	0	0	0	0	0	0	0	0	0.075	0.021506	0.96138	0.83482	0.17702	0.79045	0.045359	0.069809	0.072176	0.057977	0.066873	0.11093	0.11409	0.11914	0.12175	0.11493	0.0025891	0.17294	0.52237	0.364	0.34492	0.88723	0.074919	0.072368	0	0	0.032787	0.057143	0.083333
0.85781	1.301e-005	0.052334	0.047209	0	0	0	0	0	0	0	0	0	0	0	0	0	0	0	0	0	0.04375	0.014347	0.96638	0.83714	0.17043	0.80513	0.022236	0.035509	0.027691	0.021981	0.026584	0.039688	0.036653	0.03089	0.028678	0.026443	0.0013901	0.033905	0.61206	0.36971	0.38994	0.66395	0.0433	0.039474	0	0	0.016393	0.14286	0.083333
0.85758	1.5038e-005	0.050125	0.040345	0	0	0	0	0	0	0	0	0	0	0	0	0	0	0	0	0	0.03875	0.029394	0.9387	0.82969	0.18963	0.7873	0.025016	0.036417	0.028359	0.02085	0.019639	0.027587	0.02417	0.018947	0.016341	0.013607	0.0025977	0.033992	0.48341	0.55641	0.27299	0.50114	0.039985	0.037281	0	0	0	0.17143	0
0.85263	9.2702e-005	0.06182	0.058047	0	0	0	0	0	0	0	0	0	0	0	0	0	0	0	0	0	0.05375	0.018814	0.9651	0.83526	0.16468	0.8133	0.02795	0.045609	0.038977	0.02954	0.029483	0.050497	0.047817	0.04253	0.036477	0.02725	0.0013901	0.033913	0.47079	0.37152	0.37648	0.5898	0.053443	0.050439	0	0	0.016393	0.14286	0.083333
0.87477	0.00025908	0.079239	0.061494	0	0	0	0	0	0	0	0	0	0	0	0	0	0	0	0	0	0.05375	0.013704	0.96588	0.83879	0.17136	0.79766	0.029352	0.04898	0.042836	0.032483	0.033345	0.061475	0.058866	0.05433	0.049476	0.046441	0.0013901	0.033896	0.68382	0.28141	0.41124	0.68726	0.052012	0.054825	0	0	0.04918	0.22857	0.25
0.82484	0.0017564	0.061493	0.054647	0	0	0	0	0	0	0	0	0	0	0	0	0	0	0	0	0	0.05125	0.035554	0.91298	0.85131	0.16763	0.79988	0.032996	0.050803	0.042573	0.028043	0.029059	0.04485	0.041073	0.034973	0.029794	0.027431	0.0025891	0.033992	0.5725	0.45696	0.29208	0.57046	0.056651	0.052632	0	0	0.065574	0.028571	0
0.8827	0.00064043	0.074648	0.059963	0	0	0	0	0	0	0	0	0	0	0	0	0	0	0	0	0	0.0525	0.0070504	0.97988	0.83442	0.17771	0.78876	0.025601	0.04378	0.034421	0.023246	0.025032	0.05509	0.050982	0.043247	0.037395	0.035556	0.0025891	0.016657	0.62049	0.17107	0.49562	0.70555	0.048727	0.050439	0	0	0.016393	0.25714	0.25
0.83371	0.00099895	0.044075	0.038517	0	0	0	0	0	0	0	0	0	0	0	0	0	0	0	0	0	0.04	0.032476	0.94954	0.83206	0.18053	0.7646	0.02893	0.040238	0.034922	0.03225	0.031518	0.030741	0.028563	0.024932	0.023737	0.018926	0.0026586	0.033957	0.43935	0.40788	0.23721	0.55337	0.038392	0.039474	0	0	0	0	0
0.78885	0.0070074	0.093192	0.10028	0	0	0	0	0	0	0	0	0	0	0	0	0	0	0	0	0	0.1	0.033605	0.96091	0.82891	0.16038	0.80703	0.048149	0.06581	0.053588	0.040311	0.037557	0.069505	0.061583	0.050329	0.041762	0.036751	0.0026586	0.033966	0.4706	0.51753	0.27426	0.65329	0.092599	0.072368	0	0	0.016393	0.11429	0
0.85871	6.5643e-006	0.12898	0.097011	0.051282	0	0	0	0.16667	0	0	0.076923	0	0	0	0	0	0	0	0	0	0.08125	0.044979	0.92253	0.83638	0.18336	0.7713	0.074485	0.10669	0.094773	0.079912	0.092937	0.12096	0.1174	0.10444	0.10063	0.099291	0.0025891	0.17294	0.53319	0.51345	0.38567	0.76338	0.073451	0.10088	0	0	0.081967	0.25714	0.25
0.91286	0.0036402	0.043216	0.031884	0	0	0	0	0	0	0	0	0	0	0	0	0	0	0	0	0	0.02125	0.012269	0.99391	0.82423	0.17252	0.79229	0.069363	0.043559	0.045996	0.076211	0.067824	0.043728	0.041094	0.036731	0.032423	0.016215	0.0026846	0.19906	0.82472	0.19504	0.63581	0.71985	0.016175	0.026316	0	0	0	0	0
0.84568	0.00031339	0.043155	0.038294	0	0	0	0	0	0	0	0	0	0	0	0	0	0	0	0	0	0.0375	0.040561	0.92513	0.85103	0.13593	0.85463	0.034433	0.046972	0.04847	0.03517	0.042994	0.03609	0.034913	0.032372	0.028198	0.024691	0.0026672	0.060056	0.47326	0.61218	0.28275	0.58027	0.039383	0.046053	0	0	0.032787	0	0.083333
0.88465	0.00076003	0.093743	0.071451	0	0	0	0	0	0	0	0	0	0	0	0	0	0	0	0	0	0.06	0.012058	0.97108	0.82822	0.18247	0.79819	0.047388	0.063907	0.056905	0.045419	0.043055	0.082467	0.079167	0.071877	0.067988	0.058648	0.0026412	0.19902	0.58622	0.093666	0.47642	0.74915	0.062135	0.061404	0	0	0	0.34286	0
0.90107	0.0021756	0.081629	0.062136	0	0	0	0	0	0	0	0	0	0	0	0	0	0	0	0	0	0.0525	0.0040288	0.98533	0.83329	0.17835	0.79214	0.026367	0.046844	0.039235	0.03375	0.036017	0.072664	0.07068	0.065269	0.069627	0.062717	0.0013901	0.016561	0.63685	0.18066	0.49167	0.79962	0.044426	0.054825	0	0	0	0.28571	0.5
0.85933	3.3819e-006	0.0017923	0	0	0	0	0	0	0	0	0	0	0	0	0	0	0	0	0	0	0.00125	0.0011663	0.99197	0.83373	0.17698	0.79229	0.0033524	0.0028539	0	0	0	0.00023934	9.6259e-005	0	0	0	0.019904	0.034088	0.58728	0.12036	0.085224	0.058161	0.0005309	0.002193	0	0	0	0	0
0.86426	1.505e-005	0.077595	0.059226	0	0	0	0	0	0	0	0	0	0	0	0	0	0	0	0	0	0.05	0.027797	0.94245	0.84767	0.17684	0.76561	0.056986	0.090083	0.074455	0.055687	0.075799	0.084109	0.081786	0.079541	0.075215	0.07255	0.0026672	0.17294	0.70157	0.60637	0.32939	0.79962	0.057947	0.063596	0	0	0	0.28571	0.16667
0.82853	0.0014152	0.025916	0.018292	0	0	0	0	0	0	0	0	0	0	0	0	0	0	0	0	0	0.01625	0.013581	0.96665	0.84452	0.16084	0.8032	0.014221	0.023311	0.019547	0.012201	0.0092514	0.018776	0.017652	0.015305	0.0098992	0.0050882	0.0018245	0.033896	0.71011	0.387	0.36848	0.51642	0.0142	0.024123	0	0	0.04918	0	0.083333
0.81563	0.0027677	0.10473	0.086093	0.025641	0	0	0	0.16667	0	0	0.051282	0	0	0	0	0	0	0	0	0	0.0725	0.052442	0.91339	0.82204	0.19177	0.78571	0.067638	0.094704	0.08552	0.066197	0.077881	0.10428	0.10104	0.089739	0.08323	0.083972	0.0025891	0.17294	0.45199	0.54911	0.32912	0.74433	0.072325	0.087719	0	0	0.11475	0.17143	0.083333
0.87507	0.00027025	0.10475	0.089431	0	0	0	0	0	0	0	0	0	0	0	0	0	0	0	0	0	0.0825	0.027999	0.95703	0.8343	0.16426	0.81186	0.045967	0.067801	0.057663	0.047882	0.063425	0.087286	0.082807	0.074935	0.079005	0.085954	0.0017376	0.06003	0.47531	0.35728	0.29023	0.79886	0.075833	0.074561	0	0	0.016393	0.25714	0.33333
0.8395	0.0006189	0.063798	0.051464	0	0	0	0	0	0	0	0	0	0	0	0	0	0	0	0	0	0.0475	0.02682	0.93542	0.83774	0.18472	0.78713	0.029243	0.045909	0.037679	0.031961	0.034061	0.046032	0.042821	0.037645	0.035903	0.031396	0.0026586	0.033931	0.51151	0.26983	0.40155	0.59326	0.047649	0.048246	0	0	0.032787	0.14286	0.16667
0.83672	0.00078972	0.041176	0.035793	0	0	0	0	0	0	0	0	0	0	0	0	0	0	0	0	0	0.035	0.035497	0.9396	0.8297	0.17996	0.7849	0.029745	0.041924	0.04205	0.036678	0.033	0.033399	0.032141	0.030038	0.026585	0.021262	0.0026672	0.060056	0.47354	0.46561	0.33216	0.55955	0.035533	0.041667	0	0	0.032787	0.028571	0
0.84914	0.00018714	0.080949	0.075218	0	0	0	0	0	0	0	0	0	0	0	0	0	0	0	0	0	0.07	0.025392	0.97737	0.81687	0.1856	0.79558	0.039551	0.061068	0.06448	0.06789	0.071384	0.095068	0.0988	0.10639	0.11498	0.10155	0.0017376	0.06003	0.47932	0.25686	0.36416	0.7968	0.062037	0.067982	0	0	0	0.14286	0.083333
0.83568	0.00085944	0.13352	0.11035	0	0	0	0	0	0	0	0	0	0	0	0	0	0	0	0	0	0.09625	0.075794	0.8581	0.82928	0.19548	0.77501	0.074053	0.11692	0.10817	0.092933	0.10708	0.13289	0.13397	0.13144	0.13179	0.13786	0.0026759	0.17294	0.48429	0.36393	0.40332	0.79157	0.098813	0.11623	0	0	0.032787	0.34286	0.25
0.81803	0.0024823	0.10971	0.092752	0	0	0	0	0	0	0	0	0	0	0	0	0	0	0	0	0	0.08375	0.053107	0.93794	0.82902	0.16168	0.78272	0.056915	0.08784	0.08448	0.081926	0.09937	0.10928	0.11018	0.10985	0.11835	0.11919	0.0025891	0.034009	0.48102	0.37721	0.34909	0.71057	0.070665	0.094298	0	0	0	0.25714	0.5
0.87316	0.00020231	0.057881	0.044631	0	0	0	0	0	0	0	0	0	0	0	0	0	0	0	0	0	0.03875	0.022317	0.97235	0.82107	0.18873	0.78625	0.047504	0.048692	0.047492	0.03726	0.032784	0.041936	0.038033	0.031412	0.028995	0.025622	0.0026846	0.19903	0.47163	0.33523	0.2766	0.5907	0.029987	0.04386	0	0	0.016393	0.14286	0.083333
0.84771	0.00023544	0.070185	0.056505	0.051282	0	0	0	0	0	0	0.076923	0	0	0	0	0	0	0	0	0	0.04875	0.027051	0.95438	0.82637	0.19647	0.76345	0.042564	0.055621	0.049536	0.04294	0.051115	0.060199	0.058293	0.0506	0.047277	0.041978	0.0013901	0.19902	0.59641	0.41703	0.36981	0.62282	0.040557	0.057018	0	0	0.04918	0.2	0.083333
0.86763	6.0717e-005	0.075857	0.055827	0	0	0	0	0	0	0	0	0	0	0	0	0	0	0	0	0	0.0475	0.030265	0.95005	0.81784	0.1881	0.79793	0.045404	0.066692	0.060333	0.042189	0.042989	0.06213	0.058909	0.052896	0.046114	0.040702	0.0025891	0.17294	0.57945	0.56987	0.22199	0.69578	0.050788	0.059211	0	0	0.016393	0.25714	0.083333
0.8912	0.0012372	0.079031	0.06935	0	0	0	0	0	0	0	0	0	0	0	0	0	0	0	0	0	0.06625	0.026466	0.94483	0.83506	0.18622	0.77169	0.034593	0.050808	0.046679	0.037926	0.035194	0.05503	0.0502	0.044143	0.039765	0.037998	0.0013901	0.033931	0.4857	0.37369	0.39867	0.59165	0.067897	0.054825	0	0	0.032787	0.14286	0.083333
0.86421	1.4603e-005	0.089356	0.070543	0	0	0	0	0	0	0	0	0	0	0	0	0	0	0	0	0	0.06125	0.020317	0.954	0.83949	0.17453	0.7957	0.038063	0.06168	0.053069	0.04004	0.039827	0.070145	0.066531	0.059103	0.052421	0.045695	0.0013901	0.06003	0.64806	0.39404	0.30792	0.65329	0.056635	0.067982	0	0	0	0.4	0.083333
0.87397	0.00022977	0.10507	0.071278	0.025641	0	0	0	0	0	0	0.025641	0	0	0	0	0	0	0	0	0	0.0425	0.017936	0.97394	0.82565	0.17929	0.79315	0.56223	0.11958	0.12914	0.14348	0.34688	0.11361	0.10536	0.092882	0.087425	0.075858	0.0025891	0.99913	0.53814	0.4797	0.32991	0.94794	0.05095	0.054825	0	0	0.016393	0.31429	0.083333
0.74478	0.018199	0.10704	0.10687	0	0	0	0	0	0	0	0	0	0	0	0	0	0	0	0	0	0.10875	0.078734	0.90991	0.78788	0.20079	0.76836	0.064515	0.096093	0.090258	0.088236	0.089056	0.09942	0.096308	0.090058	0.090622	0.085571	0.0026586	0.034001	0.44117	0.25396	0.35191	0.64297	0.10302	0.098684	0	0	0	0	0
0.8292	0.0013577	0.10035	0.082804	0	0	0	0	0	0	0	0	0	0	0	0	0	0	0	0	0	0.07375	0.041529	0.95246	0.83946	0.15393	0.78758	0.059936	0.080413	0.081235	0.084657	0.11575	0.11565	0.11874	0.12343	0.13946	0.14261	0.0026586	0.19902	0.44554	0.3254	0.32144	0.78477	0.059261	0.083333	0	0	0.016393	0.22857	0.33333
0.88274	0.00064278	0.060381	0.051042	0	0	0	0	0	0	0	0	0	0	0	0	0	0	0	0	0	0.0475	0.014982	0.96353	0.839	0.17551	0.781	0.023433	0.037651	0.031207	0.026461	0.029384	0.044929	0.042316	0.038104	0.036772	0.031481	0.0013901	0.033905	0.61816	0.37242	0.40605	0.73752	0.049547	0.041667	0	0	0.016393	0.14286	0.083333
0.89258	0.0013524	0.091234	0.072017	0	0	0	0	0	0	0	0	0	0	0	0	0	0	0	0	0	0.06125	0.018397	0.9435	0.85017	0.17193	0.78739	0.04387	0.062055	0.054355	0.046686	0.052066	0.082501	0.080007	0.073954	0.07972	0.074721	0.0013901	0.19902	0.64109	0.46815	0.36487	0.79646	0.056543	0.065789	0	0	0.016393	0.2	0.41667
0.85364	7.1404e-005	0.077922	0.061613	0.025641	0	0	0	0.16667	0	0	0.051282	0	0	0	0	0	0	0	0	0	0.05125	0.037052	0.9277	0.83768	0.18809	0.76456	0.051819	0.069506	0.060453	0.043106	0.05781	0.072683	0.070137	0.060329	0.053139	0.052319	0.0025891	0.17294	0.59258	0.51341	0.30453	0.73216	0.054229	0.061404	0	0	0.081967	0.11429	0.083333
0.83482	0.00091898	0.085233	0.0672	0	0	0	0	0	0	0	0	0	0	0	0	0	0	0	0	0	0.06	0.03627	0.91551	0.84046	0.18938	0.76007	0.038981	0.064579	0.055685	0.04561	0.049829	0.06774	0.065105	0.059631	0.056597	0.052079	0.0026412	0.033948	0.5394	0.35144	0.39979	0.59897	0.063428	0.067982	0	0	0.04918	0.22857	0.083333
0.88104	0.00054639	0.077819	0.061616	0	0	0	0	0	0	0	0	0	0	0	0	0	0	0	0	0	0.055	0.0066401	0.98047	0.83487	0.1745	0.79944	0.025601	0.044085	0.035531	0.030526	0.031681	0.060398	0.05706	0.050651	0.053776	0.047087	0.0013901	0.016569	0.63016	0.20112	0.46586	0.71263	0.053797	0.050439	0	0	0	0.28571	0.16667
0.91663	0.0041883	0.084873	0.067884	0	0	0	0	0	0	0	0	0	0	0	0	0	0	0	0	0	0.06125	0.014468	0.96672	0.83473	0.17858	0.78986	0.031111	0.04653	0.03787	0.029964	0.032295	0.059265	0.0531	0.044354	0.041785	0.036656	0.0013901	0.033913	0.55658	0.38852	0.30767	0.66243	0.055757	0.052632	0	0	0.016393	0.22857	0.5
0.8746	0.00025268	0.059742	0.045549	0	0	0	0	0	0	0	0	0	0	0	0	0	0	0	0	0	0.04	0.011252	0.97929	0.83168	0.17671	0.79251	0.021805	0.034897	0.028126	0.020163	0.018409	0.038453	0.035443	0.03045	0.02656	0.020443	0.0013901	0.033905	0.5555	0.17199	0.32916	0.57604	0.036281	0.039474	0	0	0	0.22857	0.25
0.85499	0.00031557	0.069475	0.065825	0	0	0	0	0	0	0	0	0	0	0	0	0	0	0	0	0	0.05875	0.026994	0.95168	0.82995	0.17426	0.80077	0.084252	0.052645	0.045267	0.036445	0.034325	0.058603	0.057453	0.052671	0.046619	0.032529	0.0013901	0.58148	0.47072	0.37155	0.26065	0.63025	0.059979	0.057018	0	0	0.016393	0.14286	0.083333
0.85433	5.8635e-005	0.039031	0.034535	0	0	0	0	0	0	0	0	0	0	0	0	0	0	0	0	0	0.03375	0.019969	0.95472	0.85323	0.1462	0.8158	0.020002	0.029076	0.027284	0.027013	0.02496	0.02986	0.02809	0.026005	0.025517	0.016087	0.0025977	0.033992	0.5449	0.41331	0.36853	0.66078	0.03709	0.030702	0	0	0.032787	0	0
0.81223	0.0031977	0.046204	0.060512	0	0	0	0	0	0	0	0	0	0	0	0	0	0	0	0	0	0.06	0.013394	0.95249	0.84681	0.17388	0.79129	0.033389	0.052464	0.029593	0.015963	0.017442	0.036437	0.029048	0.019783	0.015214	0.014768	0.0026846	0.17296	0.71429	0.64681	0.41158	0.4634	0.073378	0.039474	0	0	0	0	0
0.86514	2.4035e-005	0.060522	0.045427	0	0	0	0	0	0	0	0.025641	0	0	0	0	0	0	0	0	0	0.03875	0.016218	0.97293	0.82828	0.17846	0.79954	0.025556	0.041325	0.036572	0.027065	0.029487	0.045588	0.04425	0.040783	0.033378	0.028954	0.0013901	0.033913	0.58888	0.36574	0.33828	0.61107	0.03226	0.046053	0	0	0.016393	0.28571	0.083333
0.84443	0.00036686	0.10601	0.10405	0	0	0	0	0	0	0	0	0	0	0	0	0	0	0	0	0	0.095	0.07011	0.90346	0.84	0.17148	0.752	0.063126	0.10528	0.1137	0.10581	0.11362	0.12605	0.13764	0.15103	0.14893	0.12007	0.0026586	0.034001	0.43347	0.41036	0.38518	0.73264	0.093526	0.11184	0	0	0.081967	0	0.083333
0.85371	7.0158e-005	0.065708	0.053508	0	0	0	0	0	0	0	0	0	0	0	0	0	0	0	0	0	0.04875	0.028509	0.95027	0.83533	0.16251	0.81487	0.033435	0.051879	0.046248	0.04057	0.046137	0.05678	0.055016	0.051003	0.050823	0.0461	0.0026412	0.06003	0.59518	0.40531	0.35125	0.63727	0.049249	0.054825	0	0	0.065574	0.085714	0.16667
0.86007	9.7392e-007	0.077577	0.065783	0	0	0	0	0	0	0	0	0	0	0	0	0	0	0	0	0	0.05875	0.016703	0.96614	0.83015	0.18457	0.78237	0.031046	0.052958	0.046075	0.037989	0.038267	0.068165	0.066738	0.062611	0.058775	0.049756	0.0013901	0.033905	0.4863	0.26098	0.3922	0.6678	0.056035	0.059211	0	0	0.032787	0.2	0.16667
0.85232	9.9637e-005	0.070266	0.050318	0	0	0	0	0	0	0	0.025641	0	0	0	0	0	0	0	0	0	0.04	0.021565	0.9581	0.84123	0.17282	0.77188	0.045607	0.06962	0.059195	0.051239	0.058132	0.074896	0.073333	0.070508	0.06537	0.058397	0.0026846	0.17296	0.55563	0.45529	0.53475	0.79962	0.045784	0.052632	0	0	0.065574	0.22857	0
0.867	4.9847e-005	0.075783	0.070194	0	0	0	0	0	0	0	0	0	0	0	0	0	0	0	0	0	0.065	0.0080825	0.98468	0.83228	0.17374	0.79584	0.028987	0.047757	0.043669	0.035564	0.041119	0.067408	0.065169	0.061933	0.060873	0.056111	0.0013901	0.033905	0.53497	0.25287	0.41804	0.7202	0.061841	0.054825	0	0	0	0.14286	0.25
0.90809	0.0030018	0.14546	0.11432	0	0	0	0	0	0	0	0	0	0	0	0	0	0	0	0	0	0.095	0.016266	0.97102	0.83242	0.17553	0.79063	0.06846	0.09483	0.082188	0.065469	0.072094	0.12422	0.11785	0.10132	0.095091	0.093271	0.0013901	0.19902	0.48821	0.35455	0.32161	0.84088	0.078981	0.098684	0	0	0.016393	0.51429	0.41667
0.88921	0.0010801	0.069419	0.054	0	0	0	0	0	0	0	0	0	0	0	0	0	0	0	0	0	0.04875	0.019363	0.95563	0.83669	0.17552	0.79954	0.032688	0.04729	0.043026	0.029676	0.031211	0.044402	0.040464	0.033714	0.03081	0.028384	0.0013901	0.060047	0.57679	0.5762	0.26099	0.61492	0.046076	0.050439	0	0	0	0.28571	0.16667
0.85117	0.00012829	0.05697	0.054873	0	0	0	0	0	0	0	0	0	0	0	0	0	0	0	0	0	0.05125	0.013833	0.96588	0.83477	0.18192	0.78366	0.02463	0.039183	0.03065	0.021605	0.020987	0.039978	0.035449	0.027879	0.023038	0.019278	0.0013901	0.033905	0.62554	0.40249	0.38496	0.53393	0.051091	0.04386	0	0	0.016393	0.14286	0.083333
0.87575	0.00029688	0.056947	0.048739	0	0	0	0	0	0	0	0	0	0	0	0	0	0	0	0	0	0.045	0.021487	0.95689	0.85341	0.13829	0.82239	0.025987	0.038261	0.033947	0.033735	0.039492	0.045388	0.042709	0.039213	0.04142	0.035816	0.0025891	0.033992	0.54533	0.4153	0.37694	0.76042	0.044881	0.041667	0	0.5	0.04918	0.028571	0
0.8796	0.000471	0.070177	0.051872	0	0	0	0	0	0	0	0	0	0	0	0	0	0	0	0	0	0.0425	0.010506	0.98249	0.82901	0.17848	0.79014	0.036191	0.048686	0.042298	0.037068	0.042641	0.059596	0.057035	0.051572	0.05469	0.050073	0.0018245	0.19902	0.68753	0.28416	0.44804	0.70947	0.034425	0.050439	0	0	0.016393	0.31429	0.16667
0.87664	0.00033361	0.077607	0.058529	0	0	0	0	0	0	0	0	0	0	0	0	0	0	0	0	0	0.04875	0.0090632	0.97941	0.83197	0.17633	0.79765	0.033432	0.050219	0.040536	0.029454	0.032678	0.059668	0.05571	0.047839	0.041536	0.040369	0.0026759	0.17294	0.57895	0.1594	0.41817	0.70369	0.045656	0.050439	0	0	0.016393	0.31429	0.16667
0.88518	0.00079453	0.080917	0.059418	0	0	0	0	0	0	0	0	0	0	0	0	0	0	0	0	0	0.04875	0.0080952	0.97877	0.83284	0.17543	0.80123	0.042169	0.053805	0.048394	0.039235	0.038856	0.070002	0.067189	0.061276	0.058575	0.051577	0.0013901	0.19902	0.63016	0.19735	0.46678	0.74811	0.04887	0.050439	0	0	0	0.34286	0
0.74836	0.017095	0.099992	0.10085	0	0	0	0	0	0	0	0	0	0	0	0	0	0	0	0	0	0.1025	0.0731	0.92237	0.78935	0.20205	0.7683	0.06169	0.089361	0.082059	0.081291	0.084107	0.09212	0.088229	0.080882	0.083723	0.080651	0.0026586	0.034001	0.4448	0.31187	0.34581	0.65803	0.09558	0.092105	0	0	0.016393	0	0
0.83626	0.00082024	0.053848	0.043792	0.025641	0	0	0	0	0.14286	0	0.025641	0	0	0	0	0	0	0	0	0	0.03875	0.020988	0.95641	0.84134	0.17575	0.77563	0.026418	0.04224	0.03885	0.030865	0.030966	0.046461	0.045368	0.042612	0.037668	0.031234	0.0025977	0.033992	0.55372	0.42634	0.34155	0.62131	0.033967	0.046053	0	0	0.04918	0.11429	0.16667
0.87086	0.0001335	0.11566	0.089918	0	0	0	0	0	0	0	0	0	0	0	0	0	0	0	0	0	0.075	0.019968	0.96612	0.82759	0.18378	0.79097	0.051776	0.079911	0.070144	0.055784	0.063261	0.10223	0.099043	0.090911	0.084258	0.081027	0.0013901	0.17294	0.53259	0.26313	0.39213	0.84122	0.065295	0.083333	0	0	0	0.48571	0.33333
0.88771	0.0009685	0.080134	0.058007	0	0	0	0	0	0	0	0	0	0	0	0	0	0	0	0	0	0.04875	0.021836	0.96203	0.82723	0.17991	0.79734	0.046601	0.072565	0.063072	0.043365	0.045327	0.067774	0.064736	0.060304	0.053309	0.050564	0.0026672	0.17294	0.78617	0.62946	0.27442	0.6733	0.047585	0.061404	0	0	0	0.37143	0.16667
0.85499	0.00031557	0.069475	0.13955	0	0	0	0	0	0	0	0	0	0	0	0	0	0	0	0	0	0.1225	0.032628	0.93369	0.81407	0.21722	0.76904	0.44769	0.07346	0.058835	0.053947	0.054837	0.095738	0.082484	0.069681	0.068468	0.059543	0.0017376	0.99913	0.56671	0.18048	0.47299	0.65948	0.14121	0.078947	0	0	0	0.17143	0
0.83932	0.00062947	0.055884	0.040477	0	0	0	0	0	0	0	0	0	0	0	0	0	0	0	0	0	0.0325	0.015211	0.96367	0.83281	0.17818	0.79328	0.073888	0.048341	0.04447	0.042722	0.043841	0.046145	0.043714	0.038761	0.033004	0.026696	0.0013901	0.58148	0.71697	0.34288	0.54877	0.71951	0.031181	0.041667	0	0	0.032787	0.17143	0
0.87893	0.00043771	0.091929	0.071156	0.051282	0	0	0	0.33333	0	0	0.051282	0	0	0	0	0	0	0	0	0.2	0.0575	0.03181	0.95389	0.83161	0.17837	0.77748	0.067242	0.079829	0.080287	0.064282	0.091864	0.092011	0.091985	0.086426	0.078033	0.074996	0.0025891	0.19903	0.57969	0.48224	0.3786	0.74928	0.051905	0.072368	0	0	0.04918	0.2	0.16667
0.86141	3.2269e-007	0.084817	0.082684	0	0	0	0	0	0	0	0	0	0	0	0	0	0	0	0	0	0.0775	0.01278	0.98185	0.831	0.17597	0.79567	0.034702	0.055715	0.052179	0.042844	0.049515	0.078827	0.07627	0.073074	0.072307	0.068537	0.0017376	0.033913	0.53442	0.17667	0.38052	0.69778	0.075233	0.063596	0	0	0	0.14286	0.16667
0.86107	3.334e-008	0.07404	0.058985	0	0	0	0	0	0	0	0	0	0	0	0	0	0	0	0	0	0.05375	0.026538	0.9559	0.82926	0.16925	0.81259	0.034202	0.053411	0.04767	0.041191	0.04641	0.062352	0.060441	0.056373	0.055947	0.050153	0.0026412	0.06003	0.59522	0.40529	0.35227	0.66154	0.055091	0.057018	0	0	0.032787	0.17143	0.16667
0.84918	0.00018576	0.05999	0.049624	0	0	0	0	0	0	0	0	0	0	0	0	0	0	0	0	0	0.04625	0.013876	0.9744	0.83014	0.18051	0.79187	0.032126	0.050937	0.034288	0.022452	0.025354	0.04386	0.038639	0.032519	0.025592	0.023745	0.0013901	0.17294	0.48576	0.28921	0.45472	0.60211	0.052841	0.039474	0	0	0	0.14286	0.083333
0.81904	0.0023659	0.081685	0.077833	0	0	0	0	0	0	0	0	0	0	0	0	0	0	0	0	0	0.0725	0.025582	0.93486	0.85094	0.16752	0.78301	0.037127	0.062139	0.052761	0.038804	0.040953	0.069505	0.065376	0.057846	0.04979	0.042493	0.0025891	0.033905	0.64577	0.3423	0.42229	0.6427	0.079074	0.067982	0	0	0.065574	0.028571	0
0.83043	0.0012539	0.038486	0.035456	0	0	0	0	0	0	0	0	0	0	0	0	0	0	0	0	0	0.0375	0.022886	0.97571	0.81291	0.19295	0.7963	0.021425	0.029685	0.024787	0.023462	0.022699	0.026638	0.024665	0.021347	0.019854	0.014077	0.0026586	0.03394	0.42497	0.14275	0.32739	0.55472	0.036638	0.030702	0	0	0	0	0
0.84779	0.00023264	0.1081	0.11386	0.025641	0	0	0	0	0	0	0.025641	0	0	0.33333	0.2	0	0	0	0	0	0.105	0.038518	0.92447	0.8433	0.16341	0.81602	0.059971	0.095255	0.076295	0.062141	0.077354	0.086974	0.08054	0.069526	0.063622	0.066842	0.0017376	0.16425	0.58984	0.37864	0.33296	0.63238	0.1201	0.089912	0	0	0.04918	0.14286	0.083333
0.84593	0.00030306	0.084114	0.067519	0.025641	0	0	0	0.16667	0	0	0.051282	0	0	0	0	0	0	0	0	0	0.0575	0.04714	0.9146	0.83245	0.18722	0.78417	0.058828	0.079702	0.069792	0.052855	0.070155	0.081967	0.079514	0.069876	0.064695	0.064991	0.0025891	0.17294	0.59258	0.51345	0.30458	0.73725	0.060767	0.070175	0	0	0.081967	0.085714	0.083333
0.86931	9.4947e-005	0.063037	0.049611	0	0	0	0	0	0	0	0	0	0	0	0	0	0	0	0	0	0.045	0.020456	0.97492	0.83191	0.165	0.80859	0.031864	0.045806	0.038477	0.034711	0.038764	0.045023	0.041387	0.03531	0.034564	0.031424	0.002285	0.033931	0.41999	0.44469	0.29576	0.60021	0.037861	0.048246	0.5	0	0.016393	0.17143	0.16667
0.81356	0.0030262	0.044282	0.04097	0	0	0	0	0	0	0	0	0	0	0	0	0	0	0	0	0	0.03875	0.027466	0.94391	0.84554	0.15561	0.81918	0.028208	0.042947	0.037301	0.029671	0.031767	0.038901	0.036997	0.033415	0.029092	0.025201	0.0025977	0.033992	0.47365	0.42668	0.28223	0.59164	0.038025	0.04386	0	0	0.032787	0	0.083333
0.88336	0.00067966	0.10817	0.08818	0	0	0	0	0	0	0	0	0	0	0	0	0	0	0	0	0	0.07625	0.016173	0.96967	0.83196	0.17769	0.78808	0.040623	0.069187	0.059462	0.047467	0.061201	0.096201	0.093898	0.087766	0.085351	0.088683	0.0013901	0.033905	0.56318	0.28854	0.47564	0.89458	0.065899	0.078947	0	0	0.016393	0.4	0.33333
0.84921	0.00018481	0.069751	0.059569	0	0	0	0	0	0	0	0	0	0	0	0	0	0	0	0	0	0.05375	0.024916	0.96274	0.82275	0.1924	0.77114	0.031272	0.054178	0.054581	0.053987	0.058549	0.076267	0.080547	0.087475	0.093563	0.081591	0.0025891	0.033992	0.48492	0.33346	0.40855	0.82162	0.05296	0.059211	0	0	0	0.14286	0.16667
0.88023	0.00050305	0.057987	0.040593	0	0	0	0	0	0	0	0	0	0	0	0	0	0	0	0	0	0.0325	0.010802	0.98866	0.83048	0.16929	0.7993	0.021805	0.036124	0.031457	0.02576	0.026583	0.042226	0.041045	0.037942	0.033219	0.026927	0.0013901	0.033905	0.65886	0.24172	0.44449	0.63885	0.022889	0.041667	0	0	0	0.31429	0.25
0.88801	0.00099061	0.04894	0.038487	0	0	0	0	0	0	0	0	0	0	0	0	0	0	0	0	0	0.03625	0.019855	0.96162	0.84167	0.17281	0.77374	0.031382	0.041671	0.041539	0.029392	0.035062	0.03205	0.029577	0.02569	0.023201	0.020427	0.0026672	0.060056	0.68393	0.60758	0.28148	0.54163	0.032973	0.041667	0	0	0.016393	0.14286	0.083333
0.87767	0.00037872	0.063144	0.047079	0	0	0	0	0	0	0	0.025641	0	0	0	0	0	0	0	0	0	0.04125	0.016497	0.97195	0.82701	0.17858	0.80383	0.025556	0.039488	0.034167	0.024826	0.026906	0.043035	0.040278	0.035591	0.029979	0.025916	0.0013901	0.033913	0.58849	0.36125	0.30643	0.59877	0.036155	0.04386	0	0	0.016393	0.25714	0.16667
0.85499	4.7381e-005	0.055905	0.04443	0	0	0	0	0	0	0	0	0	0	0	0	0	0	0	0	0	0.04	0.017508	0.95201	0.84358	0.16944	0.80001	0.029872	0.040725	0.028839	0.021336	0.02278	0.037523	0.032239	0.024304	0.019166	0.016392	0.002285	0.17294	0.46099	0.50872	0.29855	0.60194	0.04463	0.037281	0	0	0	0.057143	0
0.87219	0.00017158	0.083786	0.069165	0	0	0	0	0	0	0	0	0	0	0	0	0	0	0	0	0	0.06	0.015574	0.97678	0.83068	0.174	0.79467	0.04404	0.058228	0.051332	0.039261	0.033996	0.063843	0.059259	0.051469	0.045851	0.03681	0.0013901	0.19902	0.48894	0.21805	0.30791	0.64345	0.052921	0.061404	0	0	0	0.31429	0.16667
0.86749	5.8257e-005	0.068619	0.062073	0	0	0	0	0	0	0	0	0	0	0	0	0	0	0	0	0	0.05625	0.006192	0.98335	0.83274	0.17806	0.79403	0.026096	0.045617	0.041452	0.036408	0.038113	0.06975	0.070137	0.06989	0.072008	0.060813	0.0013901	0.033896	0.53431	0.13144	0.42217	0.80044	0.052217	0.052632	0	0	0.016393	0.14286	0.16667
0.85021	0.00015478	0.074029	0.075519	0	0	0	0	0	0	0	0	0	0	0	0	0	0	0	0	0	0.0725	0.0076262	0.98193	0.83255	0.17468	0.79933	0.02849	0.045922	0.03849	0.033465	0.035094	0.066147	0.061647	0.054807	0.054054	0.049648	0.0013901	0.033896	0.48994	0.15156	0.51277	0.76716	0.074816	0.052632	0	0	0	0.14286	0.083333
0.87651	0.00032803	0.058924	0.043887	0	0	0	0	0	0	0	0	0	0	0	0	0	0	0	0	0	0.03625	0.023633	0.95433	0.84061	0.16141	0.8175	0.038002	0.052552	0.048078	0.032878	0.037211	0.046679	0.043534	0.037314	0.030738	0.029558	0.0026846	0.17294	0.68806	0.36011	0.31318	0.63727	0.034183	0.048246	0	0	0.065574	0.14286	0.083333
0.89184	0.0012905	0.081317	0.060968	0	0	0	0	0	0	0	0	0	0	0	0	0	0	0	0	0	0.0525	0.017812	0.95563	0.83677	0.17677	0.79067	0.041921	0.058937	0.057664	0.043929	0.043957	0.069528	0.06731	0.062263	0.060461	0.054408	0.0026672	0.17294	0.63012	0.60462	0.28401	0.74034	0.054551	0.057018	0	0	0	0.31429	0.083333
0.87397	0.00022977	0.10507	0.071278	0.025641	0	0	0	0	0	0	0.025641	0	0	0	0	0	0	0	0	0	0.0425	0.017936	0.97394	0.82565	0.17929	0.79315	0.56223	0.11958	0.12914	0.14348	0.34688	0.11361	0.10536	0.092882	0.087425	0.075858	0.0025891	0.99913	0.53814	0.4797	0.32991	0.94794	0.05095	0.054825	0	0	0.016393	0.31429	0.083333
0.82691	0.0015606	0.15384	0.15982	0	0	0	0	0	0	0	0	0	0	0	0	0	0	0	0	0	0.1525	0.077013	0.86278	0.83718	0.17047	0.78177	0.080813	0.131	0.12788	0.1089	0.11914	0.16573	0.16586	0.16552	0.16667	0.15665	0.0018245	0.034009	0.47836	0.39261	0.30844	0.79845	0.15926	0.14035	0	0	0.032787	0.028571	0.083333
0.76833	0.011567	0.28479	0.24499	0.17949	0	0.5	0	0	0	0	0.17949	0	0	0	0.2	0	0	0.33333	0.5	0	0.21875	0.135	0.82247	0.78971	0.24903	0.67154	0.16509	0.23245	0.22017	0.21144	0.27143	0.30584	0.29896	0.28103	0.30881	0.35844	0.0013901	0.19903	0.4722	0.38557	0.3479	0.75946	0.18758	0.24123	0	0	0.13115	0.65714	0.58333
0.83837	0.00068594	0.023524	0.024812	0	0	0	0	0	0	0	0	0	0	0	0	0	0	0	0	0	0.02625	0.0091035	0.97955	0.8337	0.17693	0.79349	0.012659	0.016222	0.010666	0.0057393	0.0056502	0.011771	0.0090438	0.0054298	0.0038809	0.0031206	0.0025977	0.033992	0.57276	0.4575	0.27697	0.40192	0.02585	0.017544	0	0	0.016393	0	0
0.8606	1.3763e-007	0.065323	0.059893	0	0	0	0	0	0	0	0	0	0	0	0	0	0	0	0	0	0.055	0.010085	0.97449	0.83337	0.17871	0.79345	0.024899	0.04439	0.040157	0.035428	0.035206	0.065556	0.066183	0.066407	0.06763	0.054622	0.0026325	0.033896	0.5561	0.095143	0.39795	0.79701	0.055631	0.050439	0	0	0	0.11429	0.16667
0.85499	0.00031557	0.069475	0.068265	0	0	0	0	0	0	0	0	0	0	0	0	0	0	0	0	0	0.065	0.015454	0.96297	0.83663	0.17405	0.80161	0.078807	0.04163	0.036387	0.028141	0.024431	0.051141	0.047519	0.043226	0.03741	0.025275	0.0026325	0.58148	0.50242	0.36205	0.26065	0.63211	0.072147	0.046053	0	0	0.016393	0	0
0.86701	5.0134e-005	0.058689	0.045863	0	0	0	0	0	0	0	0	0	0	0	0	0	0	0	0	0	0.04	0.018633	0.94087	0.85338	0.15797	0.81622	0.03163	0.044702	0.03735	0.025629	0.025838	0.044247	0.040582	0.034479	0.028476	0.024533	0.0025891	0.17294	0.63568	0.47289	0.32097	0.67007	0.043099	0.041667	0	0	0	0.17143	0
0.84619	0.00029266	0.089068	0.085744	0.076923	0	0	0	0	0	0	0.076923	0	0	0.33333	0.2	0	0	0	0	0	0.08	0.030901	0.93816	0.82764	0.20234	0.76551	0.042206	0.06581	0.056179	0.045752	0.052632	0.077468	0.073077	0.064727	0.060987	0.060578	0.0025891	0.033992	0.5793	0.48046	0.35711	0.67832	0.079455	0.072368	0	0	0.04918	0.14286	0.083333
0.70507	0.032773	0.20645	0.21223	0.15385	0	0	0	0	0	0	0.15385	0	0	0.66667	0	0	0	0.66667	1	0	0.205	0.088012	0.88728	0.81391	0.21668	0.69316	0.10999	0.16222	0.14013	0.12529	0.16551	0.20068	0.18754	0.16356	0.16693	0.19187	0.0026325	0.034018	0.47514	0.3114	0.38112	0.70005	0.1951	0.17544	0	0	0.11475	0.14286	0.083333
0.85778	1.3315e-005	0.067967	0.058056	0	0	0	0	0	0	0	0	0	0	0	0	0	0	0	0	0	0.055	0.019181	0.96897	0.82611	0.17869	0.80216	0.028381	0.044077	0.038543	0.026876	0.026423	0.046853	0.042876	0.036857	0.030966	0.026282	0.0026412	0.033913	0.48143	0.27718	0.35246	0.58838	0.054214	0.048246	0	0	0.016393	0.14286	0.083333
0.87351	0.00021397	0.096236	0.072	0.025641	0	0	0	0	0	0	0.025641	0	0	0	0	0	0	0	0	0	0.06125	0.024683	0.95277	0.83466	0.18166	0.78009	0.041009	0.063058	0.053159	0.040807	0.042298	0.068967	0.063707	0.053866	0.049403	0.046361	0.0013901	0.033931	0.53418	0.39849	0.31905	0.66037	0.046424	0.070175	0	0	0.04918	0.42857	0.25
0.90941	0.0031732	0.077218	0.066361	0	0	0	0	0	0	0	0	0	0	0	0	0	0	0	0	0	0.06125	0.0083802	0.97873	0.83402	0.17793	0.79138	0.02779	0.041636	0.034912	0.024926	0.026483	0.057793	0.051695	0.043294	0.038037	0.032544	0.0025891	0.033992	0.58622	0.48951	0.30586	0.6997	0.05624	0.048246	0	0	0.016393	0.17143	0.33333
0.868	6.7634e-005	0.078322	0.059104	0	0	0	0	0	0	0	0	0	0	0	0	0	0	0	0	0	0.04875	0.017827	0.96272	0.8421	0.16791	0.80199	0.048972	0.06983	0.058148	0.052607	0.061936	0.077923	0.075563	0.072421	0.07068	0.06568	0.0026846	0.19902	0.66561	0.44485	0.50056	0.77314	0.048681	0.057018	0	0	0.016393	0.28571	0.16667
0.90859	0.0030667	0.08433	0.059056	0	0	0	0	0	0	0	0	0	0	0	0	0	0	0	0	0	0.0475	0.0075371	0.97419	0.83978	0.17418	0.79132	0.034629	0.049295	0.043552	0.033473	0.034569	0.061573	0.057206	0.049589	0.044844	0.038089	0.0013901	0.17294	0.66374	0.24078	0.51447	0.6896	0.042082	0.052632	0	0	0	0.37143	0.25
0.86825	7.2485e-005	0.081357	0.071275	0	0	0	0	0	0	0	0	0	0	0	0	0	0	0	0	0	0.06625	0.019897	0.95282	0.84071	0.17888	0.76528	0.032674	0.051732	0.040457	0.033064	0.036973	0.057597	0.052359	0.043869	0.042375	0.039677	0.0017376	0.033905	0.59314	0.31551	0.409	0.63809	0.068655	0.057018	0	0	0.032787	0.17143	0.16667
0.91389	0.0037862	0.14739	0.12004	0	0	0	0	0	0	0	0	0	0	0	0	0	0	0	0	0	0.10625	0.03047	0.93515	0.84332	0.16991	0.80456	0.060324	0.095707	0.082887	0.068509	0.091273	0.12705	0.12121	0.11017	0.11177	0.12017	0.0013901	0.03394	0.61773	0.40149	0.29751	0.81825	0.097032	0.10526	0	0	0.032787	0.48571	0.41667
0.85521	4.3935e-005	0.014783	0.011765	0	0	0	0	0	0	0	0	0	0	0	0	0	0	0	0	0	0.01125	0.022651	0.96731	0.81661	0.18822	0.79229	0.019379	0.028565	0.019949	0.0089463	0	0.0026614	0.0021824	0.0016458	0.00084097	0	0.0026933	0.16428	0.6055	0.64759	0.15069	0.20721	0.022583	0.013158	0	0	0	0	0
0.85931	3.5001e-006	0.093743	0.072666	0	0	0	0	0	0	0	0	0	0	0	0	0	0	0	0	0	0.06375	0.035634	0.92579	0.82727	0.19682	0.77467	0.039317	0.063662	0.049275	0.040736	0.044964	0.065808	0.061547	0.05369	0.052299	0.050011	0.0013901	0.033922	0.49332	0.28838	0.33749	0.63768	0.064328	0.067982	0.5	0.25	0.016393	0.28571	0.16667
0.86138	2.9218e-007	0.049089	0.040082	0.051282	0	0	0	0	0	0	0.025641	0	0	0	0	0	0	0	0	0	0.03625	0.015147	0.9579	0.84762	0.16461	0.79775	0.02147	0.033977	0.031112	0.026783	0.025454	0.038984	0.037524	0.035259	0.031924	0.024389	0.0013901	0.033905	0.68863	0.38663	0.38457	0.70912	0.035383	0.037281	0	0	0.016393	0.14286	0.083333
0.88142	0.00056689	0.073534	0.053836	0	0	0	0	0	0	0	0	0	0	0	0	0	0	0	0	0	0.04375	0.0181	0.96215	0.83823	0.17351	0.7928	0.03698	0.061449	0.046876	0.033886	0.036169	0.063154	0.059981	0.054987	0.047902	0.044047	0.0013901	0.17294	0.63363	0.4039	0.3939	0.68121	0.043924	0.052632	0	0	0.016393	0.28571	0.33333
0.86148	4.2526e-007	0.028327	0.032104	0	0	0	0	0	0	0	0	0	0	0	0	0	0	0	0	0	0.02625	0.020701	0.96091	0.83373	0.17726	0.79176	0.35744	0.13869	0.03437	0.042113	0.047542	0.014212	0.011541	0.00794	0.0064695	0.005376	0.0025891	0.034131	0.55418	0.37369	0.34461	0.62894	0.039834	0.02193	0	0	0	0	0
0.85482	5.0155e-005	0.075071	0.057869	0.025641	0	0	0	0.16667	0	0	0.051282	0	0	0	0	0	0	0	0	0	0.0475	0.031633	0.94256	0.83077	0.19232	0.76748	0.052185	0.069914	0.062089	0.048656	0.062462	0.076082	0.074091	0.065136	0.059472	0.056768	0.0025891	0.17294	0.59263	0.51372	0.3652	0.73629	0.044442	0.061404	0	0	0.081967	0.11429	0.083333
0.85506	4.6291e-005	0.00895	0.0080418	0	0	0	0	0	0	0	0	0	0	0	0	0	0	0	0	0	0.01	0.0033153	0.98584	0.83493	0.17698	0.79229	0.0056813	0.006427	0.0045306	0	0	0.0034514	0.002287	0.0011846	0	0	0.0025022	0.016752	0.52265	0.30723	0.33509	0.30444	0.0073863	0.0065789	0	0	0	0	0
0.84217	0.00047402	0.069195	0.057332	0	0	0	0	0	0	0	0	0	0	0	0	0	0	0	0	0	0.05125	0.025372	0.96052	0.82819	0.16768	0.81467	0.034202	0.054944	0.046744	0.041191	0.048186	0.062864	0.062385	0.056232	0.057316	0.053609	0.0025891	0.06003	0.52547	0.40544	0.35474	0.67515	0.048845	0.059211	0	0	0.032787	0.17143	0.16667
0.91521	0.0039766	0.1091	0.082512	0	0	0	0	0	0	0	0	0	0	0	0	0	0	0	0	0	0.07	0.012018	0.97268	0.82971	0.18513	0.78596	0.044906	0.062672	0.047876	0.037954	0.048518	0.083002	0.077357	0.066804	0.067315	0.071642	0.0013901	0.19902	0.56448	0.15185	0.45069	0.81722	0.062222	0.067982	0	0	0	0.42857	0.41667
0.88371	0.00070091	0.073902	0.057776	0	0	0	0	0	0	0	0	0	0	0	0	0	0	0	0	0	0.05	0.0029816	0.98842	0.83351	0.17759	0.79185	0.023973	0.041026	0.032388	0.028709	0.030203	0.05957	0.056514	0.050182	0.054038	0.046545	0.0013901	0.016561	0.61188	0.16307	0.41061	0.73505	0.042075	0.048246	0	0	0	0.25714	0.41667
0.8351	0.00089949	0.18197	0.15957	0	0	0	0	0	0	0	0	0	0	0	0	0	0	0	0	0	0.14375	0.066294	0.87783	0.8367	0.17011	0.83511	0.082419	0.13682	0.1329	0.13267	0.19065	0.23254	0.24434	0.26183	0.30122	0.36075	0.0026586	0.033983	0.48215	0.4085	0.35393	0.98398	0.14131	0.14912	0	0	0.04918	0.34286	0.33333
0.86052	2.1236e-007	0.095733	0.080788	0.051282	0	0	0	0	0	0	0.076923	0	0	0	0	0.11111	0	0	0	0	0.0725	0.030922	0.93978	0.82728	0.20018	0.76768	0.042206	0.06581	0.054883	0.047153	0.053119	0.077731	0.072779	0.063267	0.067152	0.063662	0.0025891	0.033992	0.54557	0.41304	0.32313	0.6623	0.06777	0.072368	0	0	0.04918	0.28571	0.16667
0.86884	8.4626e-005	0.0766	0.055704	0	0	0	0	0	0	0	0	0	0	0	0	0	0	0	0	0	0.04625	0.015206	0.96764	0.82987	0.17978	0.7866	0.037388	0.05287	0.046551	0.03947	0.040491	0.064005	0.061778	0.056404	0.058942	0.053306	0.0013901	0.19902	0.6206	0.24103	0.53466	0.70507	0.042378	0.054825	0	0	0.016393	0.31429	0.083333
0.84976	0.00016807	0.019636	0.014244	0	0	0	0	0	0	0	0	0	0	0	0	0	0	0	0	0	0.01375	0.017853	0.96464	0.83764	0.17102	0.791	0.014888	0.020044	0.017599	0.012148	0.0060488	0.011475	0.010177	0.0081209	0.0054679	0.0018184	0.0025977	0.06003	0.56513	0.46813	0.3171	0.36837	0.013751	0.019737	0	0	0.032787	0.028571	0
0.83072	0.0012303	0.039649	0.032715	0	0	0	0	0	0	0	0	0	0	0	0	0	0	0	0	0	0.03125	0.018855	0.93994	0.84919	0.17637	0.77716	0.017878	0.027543	0.022074	0.015022	0.01243	0.022708	0.019823	0.015792	0.012374	0.0093539	0.0013901	0.033905	0.54555	0.47461	0.34948	0.48483	0.037494	0.028509	0	0	0.032787	0.085714	0
0.88093	0.00054045	0.086647	0.063448	0	0	0	0	0	0	0	0	0	0	0	0	0	0	0	0	0	0.0525	0.014654	0.96803	0.82733	0.18895	0.78472	0.040915	0.058739	0.051767	0.042997	0.050988	0.075559	0.073586	0.068676	0.071334	0.070002	0.0025891	0.19902	0.64258	0.26871	0.48527	0.74076	0.047564	0.061404	0	0	0.032787	0.31429	0.16667
0.85663	2.4778e-005	0.07995	0.074225	0	0	0	0	0	0	0	0	0	0	0	0	0	0	0	0	0	0.06875	0.021757	0.97728	0.81975	0.18556	0.79608	0.037428	0.058621	0.060042	0.059683	0.067082	0.091397	0.094361	0.099975	0.10541	0.096171	0.0017376	0.06003	0.47931	0.23993	0.35869	0.79439	0.062037	0.065789	0	0	0	0.14286	0.083333
0.83784	0.00071874	0.030442	0.034455	0	0	0	0	0	0	0	0	0	0	0	0	0	0	0	0	0	0.035	0.015759	0.96848	0.83394	0.17647	0.79227	0.018871	0.024485	0.017631	0.0095185	0.010009	0.018174	0.014501	0.0093433	0.0071902	0.0065138	0.0025977	0.033992	0.57274	0.45754	0.27875	0.42641	0.034574	0.026316	0	0	0.032787	0	0
0.8635	9.0245e-006	0.12751	0.10613	0	0	0	0	0	0	0	0	0	0	0	0	0	0	0	0	0	0.09125	0.034467	0.91859	0.85244	0.16461	0.78885	0.062871	0.1045	0.086409	0.069079	0.078523	0.11729	0.11213	0.10308	0.093918	0.091775	0.0017376	0.17294	0.55656	0.47095	0.37072	0.73986	0.091928	0.098684	0	0	0.032787	0.4	0.41667
0.86193	1.3812e-006	0.036525	0.028476	0	0	0	0	0	0	0	0	0	0	0	0	0	0	0	0	0	0.025	0.0084681	0.9767	0.83813	0.17241	0.79492	0.021892	0.025107	0.022177	0.013866	0.016585	0.026283	0.023052	0.018221	0.013946	0.0098935	0.0026499	0.17294	0.68103	0.31348	0.38858	0.60294	0.025565	0.024123	0	0	0.016393	0.057143	0
0.84738	0.00024732	0.012331	0.0094837	0	0	0	0	0	0	0	0	0	0	0	0	0	0	0	0	0	0.01125	0.0065481	0.988	0.83035	0.17797	0.79229	0.0078707	0.0092804	0.0059785	0.0026104	0	0.0036496	0.0025758	0.0014521	0.00052331	0	0.0026846	0.033948	0.52904	0.29838	0.26253	0.27321	0.010269	0.0087719	0	0	0.016393	0	0
0.82499	0.0017413	0.050191	0.044266	0	0	0	0	0	0	0	0	0	0	0	0	0	0	0	0	0	0.0425	0.029614	0.94628	0.83316	0.1673	0.81834	0.027777	0.044377	0.039185	0.032773	0.03271	0.04264	0.041286	0.038003	0.034723	0.028967	0.0026586	0.033931	0.44563	0.18854	0.33461	0.59571	0.043981	0.046053	0	0	0.016393	0.028571	0
0.84267	0.00044924	0.072422	0.052738	0	0	0	0	0	0	0	0.025641	0	0	0	0	0	0	0	0	0	0.04375	0.020937	0.95571	0.84298	0.1733	0.77327	0.03947	0.065321	0.054743	0.046741	0.053871	0.070157	0.068255	0.065093	0.064376	0.055569	0.0026846	0.17296	0.53884	0.4546	0.48113	0.75905	0.045618	0.054825	0	0	0.04918	0.28571	0.083333
0.87035	0.00012006	0.049766	0.035262	0	0	0	0	0	0	0	0	0	0	0	0	0	0	0	0	0	0.0275	0.010398	0.9767	0.83212	0.1786	0.78882	0.039374	0.040895	0.038026	0.037712	0.031461	0.040716	0.038179	0.033712	0.030493	0.023615	0.0013901	0.19903	0.67461	0.299	0.43409	0.66408	0.017481	0.037281	0	0	0.016393	0.17143	0.083333
0.88885	0.0010525	0.092105	0.073141	0	0	0	0	0	0	0	0	0	0	0	0	0	0	0	0	0	0.065	0.020284	0.95925	0.82033	0.19968	0.78003	0.042673	0.058686	0.046709	0.036347	0.038871	0.069087	0.064441	0.055601	0.053352	0.052113	0.0013901	0.19902	0.47287	0.14464	0.28675	0.7565	0.063803	0.061404	0	0	0	0.28571	0.16667
0.82099	0.0021513	0.057417	0.05273	0	0	0	0	0	0	0	0	0	0	0	0	0	0	0	0	0	0.0525	0.039683	0.94431	0.81639	0.1954	0.77713	0.035346	0.048966	0.043557	0.03678	0.044872	0.049081	0.045959	0.04074	0.040931	0.042555	0.0026586	0.033957	0.42719	0.43058	0.33432	0.668	0.046954	0.050439	0	0	0.032787	0.057143	0
0.85309	8.2639e-005	0.1232	0.096828	0	0	0	0	0	0	0	0	0	0	0	0	0	0	0	0	0	0.08375	0.042642	0.91523	0.8243	0.20766	0.76132	0.061338	0.10052	0.081995	0.068924	0.078283	0.10737	0.10202	0.093717	0.091897	0.093936	0.0025891	0.17294	0.47289	0.33734	0.3054	0.73856	0.08884	0.092105	0	0	0.098361	0.37143	0.083333
0.82348	0.0018909	0.12402	0.10784	0	0	0	0	0	0	0	0.025641	0	0	0	0	0	0	0	0	0	0.1	0.045694	0.947	0.82625	0.16803	0.78032	0.059449	0.090908	0.088928	0.085312	0.11124	0.13147	0.13172	0.13233	0.14429	0.1496	0.0026325	0.033957	0.50803	0.31928	0.4008	0.77397	0.091014	0.098684	0	0	0.032787	0.22857	0.33333
0.87462	0.00025333	0.094318	0.07946	0	0	0	0	0	0	0	0	0	0	0	0	0	0	0	0	0	0.07125	0.019494	0.95719	0.82998	0.18457	0.78692	0.035834	0.060611	0.050578	0.043592	0.053773	0.084843	0.083166	0.078813	0.080752	0.082844	0.0013901	0.033905	0.50147	0.29603	0.4671	0.90359	0.070603	0.067982	0	0	0.016393	0.28571	0.16667
0.85537	4.1512e-005	0.086895	0.063449	0	0	0	0	0	0	0	0	0	0	0	0	0	0	0	0	0	0.04875	0.019859	0.96068	0.84083	0.17376	0.79211	0.066964	0.094761	0.071114	0.06313	0.075488	0.094838	0.09006	0.084264	0.078036	0.07164	0.0013901	0.19902	0.75047	0.3909	0.55683	0.80773	0.057503	0.061404	0	0	0.016393	0.31429	0.083333
0.81738	0.0025576	0.090898	0.075286	0.025641	0	0	0	0	0	0.14286	0.025641	0	0	0	0	0	0	0	0	0	0.0675	0.041957	0.91488	0.83578	0.189	0.78061	0.047186	0.071927	0.063357	0.049483	0.052791	0.074147	0.069278	0.060715	0.057385	0.052632	0.0025891	0.033992	0.57915	0.48021	0.29152	0.58664	0.059726	0.076754	0	0	0.098361	0.2	0.083333
0.87791	0.00038962	0.06264	0.043977	0	0	0	0	0	0	0	0	0	0	0	0	0	0	0	0	0	0.03625	0.0082817	0.9718	0.83926	0.17622	0.79137	0.022936	0.038573	0.03346	0.029404	0.032295	0.051205	0.049447	0.045168	0.048265	0.040228	0.0013901	0.033896	0.71898	0.38474	0.4039	0.68004	0.027429	0.04386	0	0	0	0.34286	0.16667
0.82188	0.0020563	0.2741	0.23487	0	0	0	0	0	0	0	0	0	0	0	0	0	0	0	0	0	0.21	0.10313	0.79172	0.83176	0.20294	0.78863	0.13597	0.21918	0.16934	0.13701	0.14391	0.22865	0.21608	0.1974	0.19243	0.1787	0.0013901	0.17294	0.55933	0.51987	0.36772	0.79948	0.23315	0.20175	0	0	0.032787	0.85714	0.5
0.85887	5.6414e-006	0.073771	0.058222	0.051282	0	0	0	0.16667	0	0	0.076923	0	0	0	0	0	0	0	0	0	0.05	0.027087	0.94977	0.82861	0.19799	0.75781	0.040667	0.058171	0.051072	0.043593	0.047686	0.065985	0.064048	0.055644	0.051921	0.046095	0.0025891	0.17294	0.59256	0.51327	0.37042	0.727	0.04582	0.057018	0	0	0.04918	0.17143	0.16667
0.91238	0.0035736	0.10571	0.080181	0	0	0	0	0	0	0	0	0	0	0	0	0	0	0	0	0	0.06875	0.0079794	0.97548	0.83119	0.18437	0.78752	0.03398	0.058781	0.04571	0.034611	0.037952	0.077472	0.072124	0.061536	0.057844	0.055599	0.0013901	0.016569	0.65323	0.1434	0.54742	0.74997	0.061588	0.067982	0	0	0	0.48571	0.25
0.85499	0.00031557	0.069475	0.47624	0	0	0	0	0	0	0	0	0	0	0	0	0	0	0	0	0	0.18125	0.020701	0.96091	0.83373	0.17726	0.79176	0.2578	0.34464	0.24641	0.18758	0.27551	0.24051	0.23099	0.2235	0.22653	0.26063	0.0025891	0.034131	0.55418	0.37369	0.34461	0.62894	0.25173	0.20833	0	0	0.032787	0	0
0.84532	0.00032834	0.18181	0.16023	0	0	0	0	0	0	0	0	0	0	0	0	0	0	0	0	0	0.145	0.061107	0.89192	0.82997	0.16773	0.84049	0.080295	0.13437	0.13118	0.13043	0.18548	0.23102	0.24246	0.2599	0.29803	0.35493	0.0026412	0.033966	0.48275	0.40877	0.35372	0.9837	0.14349	0.14693	0	0	0.04918	0.34286	0.33333
0.86705	5.067e-005	0.06711	0.053222	0	0	0	0	0	0	0	0	0	0	0	0	0	0	0	0	0	0.04875	0.012628	0.97907	0.82423	0.18198	0.79856	0.02463	0.039183	0.031269	0.023378	0.022496	0.041947	0.038027	0.031512	0.027489	0.022703	0.0013901	0.033905	0.48144	0.19867	0.41223	0.5896	0.045488	0.04386	0	0	0	0.22857	0.16667
0.85263	9.2702e-005	0.06182	0.058047	0	0	0	0	0	0	0	0	0	0	0	0	0	0	0	0	0	0.05375	0.018814	0.9651	0.83526	0.16468	0.8133	0.02795	0.045609	0.038977	0.02954	0.029483	0.050497	0.047817	0.04253	0.036477	0.02725	0.0013901	0.033913	0.47079	0.37152	0.37648	0.5898	0.053443	0.050439	0	0	0.016393	0.14286	0.083333
0.88111	0.00055011	0.061962	0.04489	0	0	0	0	0	0	0	0	0	0	0	0	0	0	0	0	0	0.03875	0.01286	0.97448	0.83229	0.17849	0.79201	0.023928	0.037344	0.030834	0.022399	0.021635	0.037825	0.034475	0.028665	0.02474	0.020879	0.0013901	0.033913	0.58878	0.36384	0.33119	0.56778	0.032387	0.041667	0	0	0.016393	0.31429	0.083333
0.88719	0.00093133	0.049867	0.040454	0	0	0	0	0	0	0	0	0	0	0	0	0	0	0	0	0	0.03875	0.013451	0.96546	0.83593	0.17715	0.79497	0.024578	0.033211	0.031926	0.019878	0.021148	0.029183	0.025959	0.021093	0.017853	0.015481	0.0026672	0.060056	0.6209	0.60452	0.26911	0.55059	0.038766	0.035088	0	0	0	0.11429	0.16667
0.87369	0.00022	0.048069	0.034188	0	0	0	0	0	0	0	0	0	0	0	0	0	0	0	0	0	0.0275	0.0098871	0.97254	0.83807	0.17526	0.78509	0.036118	0.03656	0.032816	0.025787	0.029413	0.035561	0.032744	0.027673	0.021561	0.016956	0.0026412	0.19903	0.67586	0.23574	0.54801	0.65446	0.023728	0.032895	0	0	0	0.17143	0
0.86106	2.8748e-008	0.05641	0.040147	0	0	0	0	0	0	0	0	0	0	0	0	0	0	0	0	0	0.0325	0.011414	0.97546	0.83791	0.17106	0.79542	0.038199	0.057427	0.047663	0.031031	0.033435	0.052462	0.048692	0.043189	0.033332	0.028972	0.0026759	0.17295	0.64205	0.33636	0.46822	0.718	0.037427	0.039474	0	0	0.016393	0.17143	0
0.83216	0.0011158	0.06158	0.054655	0.025641	0	0	0	0	0	0	0.051282	0	0	0	0	0	0	0	0	0.2	0.0525	0.037934	0.91135	0.84383	0.17614	0.79568	0.033427	0.05111	0.043869	0.034009	0.034216	0.045196	0.041487	0.035648	0.03014	0.025117	0.0025977	0.033992	0.53083	0.51037	0.36163	0.5666	0.056247	0.052632	0	0	0.04918	0.028571	0
0.87927	0.0004543	0.068538	0.049683	0	0	0	0	0	0	0	0	0	0	0	0	0	0	0	0	0	0.04	0.011065	0.96944	0.83937	0.17354	0.79449	0.034563	0.047976	0.04606	0.037021	0.038113	0.06085	0.061099	0.060544	0.055725	0.048665	0.0013901	0.19902	0.52285	0.23878	0.50752	0.75293	0.031947	0.050439	0	0	0.016393	0.25714	0.25
0.87386	0.00022605	0.073775	0.053388	0	0	0	0	0	0	0	0	0	0	0	0	0	0	0	0	0	0.04375	0.010708	0.98408	0.83091	0.17623	0.79312	0.036914	0.062365	0.047246	0.033887	0.03617	0.061765	0.058543	0.053706	0.047103	0.043632	0.0026846	0.17296	0.66506	0.44241	0.52765	0.67495	0.041041	0.052632	0	0	0	0.34286	0.25
0.80714	0.0039019	0.054958	0.052905	0	0	0	0	0	0	0	0	0	0	0	0	0	0	0	0	0	0.055	0.05323	0.94645	0.7932	0.20341	0.77265	0.037331	0.052631	0.050178	0.048774	0.044317	0.043705	0.0422	0.039592	0.037243	0.030794	0.0026586	0.033983	0.44753	0.29828	0.34018	0.55895	0.053088	0.052632	0	0	0	0	0
0.83445	0.00094544	0.07192	0.053967	0	0	0	0	0	0	0	0	0	0	0	0	0	0	0	0	0	0.0475	0.025921	0.95457	0.8333	0.17792	0.79269	0.038003	0.056827	0.050781	0.041502	0.052116	0.057055	0.055202	0.05124	0.049659	0.050676	0.0013901	0.060047	0.49338	0.21874	0.31682	0.74853	0.044279	0.059211	0	0	0.016393	0.2	0.083333
0.82949	0.0013325	0.029771	0.029638	0	0	0	0	0	0	0	0	0	0	0	0	0	0	0	0	0	0.03125	0.01965	0.96389	0.83353	0.17266	0.78705	0.01598	0.021422	0.018066	0.0090043	0.013932	0.017764	0.014966	0.011817	0.0071241	0.0071962	0.0025977	0.033992	0.4781	0.58635	0.27935	0.52933	0.037331	0.02193	0	0	0.016393	0	0
0.848	0.00022523	0.078439	0.072067	0.076923	0	0	0	0	0	0	0.076923	0	0	0.33333	0	0	0	0	0	0	0.0675	0.030961	0.93773	0.82824	0.20216	0.76433	0.037418	0.056625	0.04711	0.037069	0.042458	0.060029	0.054991	0.046222	0.041844	0.042149	0.0025891	0.033992	0.5793	0.48041	0.33622	0.61794	0.06777	0.061404	0	0	0.04918	0.14286	0.083333
0.86203	1.6747e-006	0.069908	0.057136	0	0	0	0	0	0	0	0	0	0	0	0	0	0	0	0	0	0.05125	0.016328	0.96781	0.82693	0.18572	0.79172	0.043418	0.055936	0.04211	0.028364	0.038294	0.054239	0.047437	0.037011	0.028569	0.028295	0.0026846	0.17294	0.64159	0.25712	0.26668	0.65783	0.059491	0.046053	0	0	0.065574	0.028571	0
0.88374	0.00070297	0.067003	0.046003	0	0	0	0	0	0	0	0	0	0	0	0	0	0	0	0	0	0.03625	0.012039	0.97841	0.83049	0.17823	0.78796	0.043096	0.045743	0.040987	0.034608	0.040069	0.049258	0.04577	0.039364	0.035715	0.03045	0.0026846	0.19903	0.58845	0.35991	0.3144	0.68093	0.025802	0.04386	0	0	0.016393	0.31429	0.083333
0.86801	6.792e-005	0.095365	0.080213	0	0	0	0	0	0	0	0	0	0	0	0	0	0	0	0	0	0.07	0.017901	0.96517	0.83792	0.17628	0.7743	0.045294	0.066137	0.055272	0.041167	0.048286	0.077743	0.072389	0.060646	0.052415	0.049555	0.0025891	0.17294	0.57519	0.46617	0.37116	0.67949	0.065536	0.067982	0	0	0.065574	0.22857	0.083333
0.87979	0.00048043	0.09634	0.088383	0	0	0	0	0	0	0	0	0	0	0	0	0	0	0	0	0	0.08	0.037182	0.94417	0.8312	0.18678	0.76824	0.057665	0.080973	0.083788	0.08395	0.10611	0.11794	0.12208	0.13032	0.14573	0.14313	0.0017376	0.17294	0.48022	0.35799	0.35133	0.89135	0.0794	0.08114	0	0	0.032787	0.11429	0.083333
0.86509	2.3539e-005	0.082683	0.069167	0	0	0	0	0	0	0	0	0	0	0	0	0	0	0	0	0	0.0625	0.01555	0.95237	0.84463	0.17643	0.77898	0.032177	0.055102	0.049003	0.040348	0.044244	0.075864	0.074603	0.071181	0.06864	0.062875	0.0017376	0.033896	0.65252	0.37671	0.42306	0.71703	0.06175	0.061404	0	0	0.016393	0.14286	0.33333
0.83784	0.00071836	0.10126	0.080218	0	0	0	0	0	0	0	0	0	0	0	0	0	0	0	0	0	0.07125	0.043985	0.90838	0.82898	0.18939	0.78155	0.045893	0.076821	0.067154	0.057739	0.05903	0.081873	0.078956	0.072644	0.07096	0.063203	0.0026672	0.03394	0.55732	0.31963	0.3998	0.59916	0.074633	0.08114	0	0	0.032787	0.31429	0.083333
0.85726	1.8029e-005	0.087838	0.082088	0	0	0	0	0	0	0	0	0	0	0	0	0	0	0	0	0	0.07625	0.038634	0.95357	0.81827	0.1876	0.78927	0.047065	0.073153	0.07995	0.077478	0.091746	0.10635	0.1122	0.12372	0.13287	0.12588	0.0026586	0.060038	0.43899	0.26097	0.37143	0.81942	0.072954	0.078947	0	0	0	0.14286	0.083333
0.85101	0.00013253	0.020336	0.01735	0	0	0	0	0	0	0	0	0	0	0	0	0	0	0	0	0	0.01875	0.0056959	0.98444	0.82932	0.18112	0.79229	0.0076446	0.012244	0.0074009	0.0028233	0	0.0088465	0.0071566	0.0045942	0.0021043	0	0.0026499	0.016604	0.56841	0.040774	0.50195	0.35253	0.021828	0.013158	0	0	0	0	0
0.85912	4.3788e-006	0.028292	0.025341	0	0	0	0	0	0	0	0	0	0	0	0	0	0	0	0	0	0.025	0.0118	0.97648	0.83953	0.16629	0.7981	0.013856	0.020202	0.018992	0.012877	0.0076915	0.018272	0.016769	0.015103	0.0096701	0.0035412	0.0025977	0.033992	0.54094	0.39794	0.34117	0.56847	0.026012	0.02193	0	0	0.032787	0	0
0.83702	0.00077021	0.039063	0.030564	0	0	0	0	0	0	0	0.025641	0	0	0	0	0	0	0	0	0	0.0275	0.020637	0.95424	0.8318	0.18081	0.7943	0.030732	0.034805	0.032657	0.0266	0.025707	0.03014	0.027298	0.023348	0.020441	0.016187	0.0025977	0.19902	0.67372	0.413	0.40358	0.56349	0.020388	0.032895	0	0	0.065574	0.028571	0
0.82312	0.0019277	0.092025	0.077097	0	0	0	0	0	0	0	0	0	0	0	0	0	0	0	0	0	0.07	0.039055	0.9684	0.8348	0.1548	0.77341	0.048309	0.072848	0.074803	0.078615	0.10824	0.1075	0.11118	0.1169	0.13309	0.13751	0.0026325	0.033966	0.47652	0.31908	0.40168	0.7893	0.054214	0.078947	0	0	0.016393	0.22857	0.33333
0.87443	0.00024623	0.094238	0.086802	0	0	0	0	0	0	0	0	0	0	0	0	0	0	0	0	0	0.07875	0.034633	0.95579	0.82328	0.18921	0.77958	0.056567	0.075519	0.076941	0.08177	0.099138	0.11169	0.11569	0.1241	0.13855	0.13496	0.0018245	0.19902	0.48022	0.35792	0.38831	0.84975	0.073943	0.078947	0	0	0.016393	0.14286	0.083333
0.85939	3.1307e-006	0.07859	0.064596	0	0	0	0	0	0	0	0	0	0	0	0	0	0	0	0	0	0.05875	0.014986	0.97567	0.83017	0.17639	0.80159	0.031973	0.048674	0.039842	0.030706	0.031157	0.054051	0.048829	0.040111	0.035669	0.030714	0.0013901	0.033913	0.48566	0.31416	0.36136	0.57614	0.048449	0.054825	0	0	0.016393	0.25714	0.25
0.86234	2.7196e-006	0.050012	0.044797	0	0	0	0	0	0	0	0	0	0	0	0	0	0	0	0	0	0.04125	0.013838	0.97261	0.84153	0.15985	0.80458	0.028805	0.034903	0.032969	0.030244	0.037459	0.043867	0.040908	0.037185	0.037444	0.029542	0.0025977	0.17294	0.54349	0.40776	0.4487	0.7411	0.042853	0.035088	0	0	0.032787	0	0
0.87912	0.00044691	0.054304	0.037885	0	0	0	0	0	0	0	0	0	0	0	0	0	0	0	0	0	0.0325	0.0083157	0.98067	0.83365	0.17671	0.78825	0.019411	0.031223	0.024053	0.015959	0.011947	0.029193	0.025976	0.020512	0.015917	0.011127	0.0013901	0.033905	0.53427	0.24195	0.3731	0.50245	0.026784	0.035088	0	0	0	0.31429	0.083333
0.83225	0.0011088	0.34645	0.35317	0	0	0	0	0	0	0	0	0	0	0	0	0	0	0	0	0	0.335	0.16821	0.72242	0.8207	0.15458	0.84843	0.1728	0.27729	0.26032	0.23626	0.27926	0.35725	0.34688	0.32801	0.33982	0.35364	0.0026586	0.03414	0.45339	0.37544	0.39348	0.75252	0.35602	0.29605	0	0	0.032787	0.28571	0.5
0.86807	6.9096e-005	0.085017	0.082025	0	0	0	0	0	0	0	0	0	0	0	0	0	0	0	0	0	0.07625	0.021282	0.9658	0.82837	0.18329	0.78418	0.036827	0.059999	0.060812	0.055537	0.062976	0.096713	0.099016	0.10376	0.10834	0.099138	0.0017376	0.033922	0.64447	0.3538	0.346	0.80368	0.074752	0.067982	0	0	0.016393	0.085714	0.083333
0.85206	0.00010595	0.10053	0.083193	0	0	0	0	0	0	0	0	0	0	0	0	0	0	0	0	0	0.075	0.035197	0.93715	0.83029	0.17669	0.79695	0.053939	0.073217	0.061749	0.052321	0.052428	0.075533	0.070025	0.060417	0.056846	0.050372	0.0026586	0.19902	0.50143	0.31857	0.30244	0.62337	0.074846	0.074561	0	0	0.016393	0.31429	0.083333
0.88649	0.00088246	0.08536	0.062551	0	0	0	0	0	0	0	0	0	0	0	0	0	0	0	0	0	0.05125	0.014367	0.97829	0.8294	0.17693	0.79589	0.041441	0.062722	0.050644	0.038511	0.040533	0.074885	0.071831	0.066485	0.060808	0.054181	0.0026846	0.17296	0.53265	0.35943	0.32941	0.72721	0.04476	0.059211	0	0	0.016393	0.28571	0.5
0.83528	0.00088702	0.072618	0.059329	0	0	0	0	0	0	0	0	0	0	0	0	0	0	0	0	0	0.04875	0.018167	0.96541	0.84175	0.16761	0.80124	0.057234	0.086788	0.069627	0.05565	0.069545	0.091311	0.090605	0.090369	0.077816	0.074773	0.0018245	0.19902	0.70165	0.33272	0.61275	0.81241	0.05616	0.059211	0	0	0	0.22857	0
0.87336	0.00020887	0.089787	0.072883	0.051282	0	0	0	0.33333	0	0	0.051282	0	0	0	0	0	0	0	0	0.2	0.0625	0.031538	0.94256	0.83178	0.18451	0.77727	0.047148	0.070109	0.067733	0.052482	0.068458	0.085509	0.085375	0.07967	0.073802	0.069488	0.0025891	0.17294	0.56288	0.48223	0.37868	0.74949	0.060147	0.070175	0	0	0.04918	0.2	0.25
0.86146	4.0287e-007	0.076642	0.065151	0	0	0	0	0	0	0	0	0	0	0	0	0	0	0	0	0	0.05875	0.010011	0.97809	0.83283	0.1737	0.79748	0.036462	0.047976	0.039493	0.030445	0.031578	0.05596	0.050778	0.042438	0.0389	0.03394	0.0013901	0.19902	0.64023	0.2041	0.44999	0.62276	0.05844	0.050439	0	0	0.016393	0.2	0.083333
0.85845	8.233e-006	0.040833	0.029663	0	0	0	0	0	0	0	0	0	0	0	0	0	0	0	0	0	0.025	0.0040851	0.98802	0.83336	0.17774	0.78908	0.020966	0.024191	0.020486	0.014288	0.012441	0.026637	0.023268	0.018349	0.014634	0.0097939	0.0026672	0.17295	0.65427	0.3117	0.45381	0.61182	0.022683	0.024123	0	0	0.032787	0.085714	0.083333
0.85325	7.943e-005	0.040612	0.031352	0	0	0	0	0	0	0	0	0	0	0	0	0	0	0	0	0	0.03	0.0070878	0.9876	0.83022	0.17952	0.78861	0.01625	0.02357	0.019612	0.014604	0.01227	0.023227	0.020681	0.016807	0.013603	0.0096221	0.0013901	0.033905	0.48624	0.15184	0.39355	0.54045	0.024144	0.026316	0	0	0	0.14286	0.083333
0.85215	0.00010373	0.073841	0.07073	0	0	0	0	0	0	0	0	0	0	0	0	0	0	0	0	0	0.065	0.0092501	0.98252	0.82872	0.18156	0.79335	0.030615	0.053575	0.049221	0.04513	0.047636	0.08002	0.081908	0.082126	0.086599	0.075454	0.0018245	0.033905	0.48527	0.11689	0.42376	0.81935	0.060008	0.061404	0	0	0	0.11429	0.16667
0.85505	4.639e-005	0.077621	0.067829	0	0	0	0	0	0	0	0	0	0	0	0	0	0	0	0	0	0.06625	0.027004	0.95418	0.81802	0.19364	0.79121	0.031272	0.047134	0.035334	0.024308	0.024109	0.042824	0.036692	0.027769	0.023135	0.020942	0.0013901	0.033922	0.48124	0.24459	0.40612	0.50282	0.071791	0.050439	0	0	0	0.14286	0.083333
0.87111	0.00014011	0.089068	0.0672	0	0	0	0	0	0	0	0	0	0	0	0	0	0	0	0	0	0.0575	0.011835	0.9755	0.83392	0.17086	0.7995	0.040979	0.055934	0.048005	0.038284	0.039542	0.066877	0.062622	0.054926	0.051505	0.045764	0.0013901	0.19902	0.53486	0.1744	0.44325	0.63417	0.050651	0.059211	0	0	0.016393	0.34286	0.16667
0.84313	0.00042698	0.18121	0.16552	0	0	0	0	0	0	0	0.025641	0	0	0	0	0	0	0	0	0	0.1525	0.065789	0.8967	0.8329	0.16062	0.83215	0.084543	0.13315	0.12633	0.11602	0.1422	0.19004	0.18704	0.182	0.1917	0.20745	0.0018245	0.033983	0.47447	0.3539	0.33274	0.79192	0.14946	0.14474	0	0	0.04918	0.31429	0.41667
0.84047	0.00056414	0.10613	0.10305	0	0	0	0	0	0	0	0	0	0	0	0	0	0	0	0	0	0.09625	0.03971	0.92389	0.8354	0.17962	0.80383	0.050812	0.080194	0.067651	0.052307	0.059299	0.091224	0.086261	0.07675	0.068499	0.068038	0.0013901	0.033948	0.49459	0.37235	0.32283	0.74165	0.096387	0.087719	0	0	0.04918	0.11429	0.16667
0.85858	7.3672e-006	0.028989	0.026334	0	0	0	0	0	0	0	0	0	0	0	0	0	0	0	0	0	0.02625	0.019023	0.94649	0.8498	0.16542	0.7969	0.01598	0.023564	0.023241	0.017726	0.0096297	0.018999	0.017573	0.016291	0.01213	0.0050374	0.0025977	0.033992	0.5523	0.47871	0.33382	0.53597	0.031777	0.024123	0	0	0.016393	0	0
0.82892	0.0013813	0.090595	0.074147	0	0	0	0	0	0	0	0	0	0	0	0	0	0	0	0	0	0.065	0.036788	0.96571	0.83375	0.16111	0.77418	0.055418	0.073985	0.074699	0.078218	0.1031	0.10391	0.10642	0.10949	0.12228	0.12151	0.0026586	0.19902	0.48405	0.31907	0.40072	0.77294	0.049119	0.076754	0	0	0.016393	0.22857	0.33333
0.85616	3.0596e-005	0.12441	0.097006	0	0	0	0	0	0	0	0	0	0	0	0	0	0	0	0	0	0.08375	0.02551	0.93517	0.84225	0.1769	0.79736	0.047835	0.080815	0.067136	0.050848	0.052208	0.095309	0.089103	0.077265	0.070421	0.063832	0.0026412	0.033896	0.58618	0.3205	0.43069	0.61877	0.078543	0.089912	0	0	0.065574	0.37143	0.33333
0.84351	0.00040861	0.078559	0.072379	0	0	0	0	0	0	0	0	0	0	0	0	0	0	0	0	0	0.0675	0.029275	0.97747	0.81456	0.18575	0.79651	0.040479	0.061678	0.065217	0.069099	0.0731	0.092075	0.095821	0.10313	0.11136	0.098219	0.0017376	0.06003	0.47865	0.26021	0.35959	0.79371	0.058143	0.067982	0	0	0	0.14286	0.083333
0.87157	0.00015302	0.065746	0.066827	0	0	0	0	0	0	0	0	0	0	0	0	0	0	0	0	0	0.06375	0.013884	0.96877	0.83694	0.17536	0.79191	0.028717	0.048367	0.049712	0.042844	0.03714	0.072634	0.074162	0.077341	0.075386	0.05797	0.0017376	0.033913	0.48118	0.35772	0.33772	0.7347	0.063548	0.054825	0	0	0.016393	0	0
0.89678	0.0017355	0.11105	0.08833	0	0	0	0	0	0	0	0	0	0	0	0	0	0	0	0	0	0.07875	0.030892	0.93177	0.84484	0.17057	0.80283	0.048353	0.075499	0.063272	0.053244	0.068341	0.090731	0.086149	0.077398	0.078611	0.080809	0.0013901	0.03394	0.61764	0.40094	0.29705	0.80732	0.073662	0.08114	0	0	0.032787	0.34286	0.33333
0.88458	0.00075558	0.099169	0.077827	0	0	0	0	0	0	0	0	0	0	0	0	0	0	0	0	0	0.06875	0.02552	0.94426	0.82746	0.18965	0.78694	0.050461	0.073324	0.068949	0.0531	0.052675	0.085957	0.082932	0.075761	0.073233	0.065187	0.0026412	0.17294	0.47101	0.5763	0.28471	0.74206	0.071711	0.072368	0	0	0	0.31429	0.083333
0.86418	1.4361e-005	0.065477	0.064181	0	0	0	0	0	0	0	0	0	0	0	0	0	0	0	0	0	0.06	0.0081814	0.98584	0.83109	0.17772	0.79189	0.026593	0.04531	0.044783	0.038646	0.034236	0.071373	0.072456	0.074069	0.071511	0.056185	0.0017376	0.033905	0.4751	0.20777	0.3821	0.77149	0.05624	0.052632	0	0	0	0.057143	0.083333
0.89403	0.0014797	0.0572	0.04372	0	0	0	0	0	0	0	0	0	0	0	0	0	0	0	0	0	0.03625	0.027049	0.93785	0.83737	0.19013	0.7631	0.041651	0.051486	0.051486	0.041908	0.05011	0.045881	0.045204	0.040944	0.040689	0.037879	0.0018245	0.19902	0.70551	0.60092	0.32618	0.64806	0.031002	0.050439	0	0.5	0	0.14286	0.083333
0.71811	0.027517	0.27174	0.26926	0.28205	0	0.5	0.5	0.16667	0	0.14286	0.28205	1	0.33333	0	0.2	0.11111	0	0	0	0.4	0.2525	0.11838	0.81904	0.82196	0.24047	0.64538	0.1488	0.21457	0.18356	0.15459	0.2051	0.26267	0.24225	0.20627	0.20841	0.23991	0.0017376	0.17294	0.58607	0.35953	0.30009	0.70424	0.24384	0.22588	0	0	0.2623	0.17143	0.083333
0.85197	0.0001079	0.026679	0.018204	0	0	0	0	0	0	0	0	0	0	0	0	0	0	0	0	0	0.01625	0.01151	0.97476	0.8355	0.17047	0.80208	0.012659	0.018364	0.014182	0.0089581	0.0065618	0.012825	0.01113	0.0084246	0.0057928	0.0026469	0.0013901	0.033905	0.59524	0.4005	0.3071	0.4493	0.013796	0.019737	0	0	0.04918	0.057143	0.083333
0.87589	0.00030251	0.070403	0.050019	0.051282	0	0	0	0	0	0	0.051282	0	0	0	0	0	0	0.16667	0	0	0.04	0.021901	0.96944	0.8224	0.17745	0.80088	0.038811	0.050727	0.045963	0.039982	0.044788	0.059841	0.05762	0.052415	0.055374	0.050119	0.0013901	0.19902	0.59174	0.40153	0.34711	0.71126	0.029112	0.052632	0	0	0.032787	0.31429	0.16667
0.8789	0.00043637	0.046283	0.032544	0	0	0	0	0	0	0	0	0	0	0	0	0	0	0	0	0	0.02625	0.0070578	0.98521	0.83224	0.17499	0.79389	0.036549	0.034772	0.030411	0.025148	0.029555	0.032181	0.028594	0.02307	0.019214	0.013565	0.0026846	0.19903	0.68978	0.22674	0.42568	0.64125	0.017077	0.030702	0	0	0.016393	0.14286	0.083333
0.83026	0.001268	0.034236	0.034412	0	0	0	0	0	0	0	0	0	0	0	0	0	0	0	0	0	0.0325	0.029236	0.96477	0.82704	0.16291	0.81324	0.036808	0.05744	0.046435	0.040255	0.030642	0.013124	0.01164	0.0099912	0.009271	0.0066758	0.0026846	0.16428	0.52125	0.5824	0.21422	0.39459	0.054209	0.028509	0	0	0	0	0
0.84295	0.00043565	0.05274	0.041715	0	0	0	0	0	0	0	0	0	0	0	0	0	0	0	0	0	0.0375	0.033996	0.93749	0.83099	0.17746	0.79911	0.039508	0.050564	0.049079	0.040048	0.042727	0.044477	0.043711	0.041548	0.036038	0.032053	0.0013901	0.19902	0.47345	0.40292	0.33429	0.60446	0.037135	0.048246	0	0	0.032787	0.028571	0
0.7841	0.0079621	0.057062	0.084595	0	0	0	0	0	0	0	0	0	0	0	0	0	0	0	0	0	0.085	0.0034252	0.98932	0.83326	0.17694	0.79229	0.028059	0.041026	0.023688	0.017084	0.018734	0.04424	0.035063	0.021719	0.019005	0.018748	0.0026586	0.033922	0.42036	0.086951	0.30199	0.44131	0.08959	0.048246	0	0	0	0	0
0.87575	0.00029663	0.05256	0.041927	0	0	0	0	0	0	0	0	0	0	0	0	0	0	0	0	0	0.0375	0.0050984	0.98263	0.83473	0.177	0.79282	0.018418	0.030615	0.025384	0.018065	0.018088	0.036992	0.034362	0.029989	0.025354	0.020741	0.0013901	0.016569	0.73188	0.13484	0.52401	0.63582	0.034688	0.035088	0	0	0.016393	0.11429	0.25
0.84482	0.00034957	0.044223	0.032643	0	0	0	0	0	0	0	0	0	0	0	0	0	0	0	0	0	0.02875	0.013385	0.97351	0.83814	0.16964	0.79698	0.027338	0.043282	0.03232	0.023715	0.021361	0.035239	0.031846	0.027814	0.0223	0.017622	0.0013901	0.17294	0.64202	0.33712	0.3766	0.68746	0.03272	0.030702	0	0	0.016393	0.17143	0
0.85158	0.00011775	0.076963	0.069871	0	0	0	0	0	0	0	0	0	0	0	0	0	0	0	0	0	0.06375	0.023352	0.97831	0.82067	0.1811	0.79364	0.035359	0.056325	0.05699	0.054505	0.058552	0.086948	0.089442	0.093713	0.096176	0.084644	0.0017376	0.033931	0.48234	0.25644	0.35672	0.79329	0.055757	0.063596	0	0	0	0.17143	0.083333
0.88621	0.00086276	0.053276	0.041877	0	0	0	0	0	0	0	0	0	0	0	0	0	0	0	0	0	0.0375	0.018356	0.96247	0.8287	0.18706	0.78358	0.030767	0.036029	0.032575	0.02418	0.019975	0.032213	0.02869	0.024026	0.019936	0.016599	0.0013901	0.19902	0.59208	0.40287	0.37389	0.55949	0.038496	0.035088	0	0	0.016393	0.17143	0
0.88033	0.00050838	0.11385	0.091428	0	0	0	0	0	0	0	0	0	0	0	0	0	0	0	0	0	0.08	0.020138	0.95026	0.84146	0.17163	0.79937	0.044749	0.075152	0.062819	0.046624	0.045159	0.088834	0.084129	0.074646	0.067011	0.061092	0.0013901	0.06003	0.55602	0.24442	0.31131	0.67997	0.076514	0.083333	0	0	0	0.45714	0.16667
0	1	1	1	0	0	0	0	0	0	0	0	0	0	0	0	0	0	0	0	0	1	1	0	0	1	0	0.67824	1	1	1	1	1	1	1	1	1	0.0026586	0.035645	0.44124	0.60205	0.33817	0.66216	1	1	0	0	0	0	0
0.81784	0.0025043	0.050268	0.04097	0	0	0	0	0	0	0	0	0	0	0	0	0	0	0	0	0	0.03875	0.032497	0.94259	0.82854	0.1787	0.79871	0.028208	0.044682	0.040879	0.034074	0.032468	0.040961	0.040238	0.0381	0.032518	0.027952	0.0025891	0.033922	0.4733	0.25504	0.33685	0.59211	0.038139	0.046053	0	0	0.032787	0.028571	0
0.87419	0.00023766	0.089068	0.088502	0	0	0	0	0	0	0	0	0	0	0	0	0	0	0	0	0	0.08375	0.02542	0.95173	0.84007	0.16564	0.80034	0.040147	0.063058	0.057599	0.046478	0.050263	0.083235	0.079459	0.072953	0.070806	0.067233	0.0017376	0.033931	0.47577	0.36623	0.32972	0.762	0.084249	0.070175	0	0	0.032787	0.085714	0.083333
0.83578	0.00085232	0.084409	0.071367	0.025641	0	0	0	0	0	0.14286	0.025641	0	0	0	0	0	0	0	0	0	0.06375	0.035898	0.92682	0.84676	0.17309	0.78257	0.044427	0.067032	0.059134	0.044188	0.049128	0.070115	0.065812	0.057813	0.051715	0.047344	0.0026412	0.03394	0.58702	0.38694	0.29148	0.59823	0.052429	0.072368	0	0	0.098361	0.11429	0.33333
0.87736	0.00036497	0.069252	0.050332	0	0	0	0	0	0	0	0	0	0	0	0	0	0	0	0	0	0.0425	0.022993	0.93661	0.85265	0.1592	0.81272	0.030009	0.048361	0.041409	0.030098	0.031372	0.049586	0.046949	0.041706	0.035936	0.031796	0.0013901	0.033913	0.63562	0.47292	0.32018	0.59371	0.03685	0.052632	0	0	0	0.31429	0.16667
0.72589	0.024598	0.23038	0.21559	0.20513	0	0	0	0	0	0	0.25641	0	0	0.66667	0.2	0.11111	0	0.16667	0	0	0.19875	0.10158	0.83401	0.82639	0.23337	0.65974	0.12073	0.18304	0.15694	0.12253	0.15161	0.21007	0.19598	0.16944	0.15982	0.17734	0.0025891	0.034027	0.47159	0.39714	0.31358	0.6907	0.18248	0.19737	0	0	0.21311	0.31429	0.25
0.84905	0.00019001	0.066151	0.062537	0	0	0	0	0	0	0	0	0	0	0	0	0	0	0	0	0	0.05875	0.014754	0.97332	0.83102	0.17489	0.80014	0.027024	0.043162	0.03238	0.023801	0.022335	0.045211	0.040071	0.031674	0.027376	0.022811	0.0026412	0.033905	0.5614	0.21962	0.40716	0.54793	0.061234	0.048246	0	0	0	0.17143	0.083333
0.89597	0.0016579	0.088549	0.07291	0	0	0	0	0	0	0	0	0	0	0	0	0	0	0	0	0	0.06625	0.014816	0.96429	0.83682	0.17463	0.79931	0.031812	0.050511	0.041754	0.034442	0.044781	0.067721	0.063353	0.056449	0.057573	0.062423	0.0013901	0.033905	0.63043	0.35815	0.38666	0.83421	0.065128	0.057018	0	0	0.016393	0.28571	0.16667
0.91479	0.0039162	0.070209	0.047228	0	0	0	0	0	0	0	0	0	0	0	0	0	0	0	0	0	0.03375	0.0060491	0.98567	0.83311	0.17773	0.79009	0.058079	0.049247	0.050441	0.037447	0.047893	0.056457	0.052707	0.045737	0.043198	0.039673	0.0026846	0.19904	0.87407	0.22869	0.50918	0.7924	0.022469	0.041667	0	0	0	0.28571	0.16667
0.85579	3.551e-005	0.043564	0.036057	0	0	0	0	0	0	0	0	0	0	0	0	0	0	0	0	0	0.03375	0.025327	0.93906	0.84941	0.15822	0.81237	0.023324	0.035807	0.031907	0.023466	0.022918	0.033578	0.031648	0.028133	0.022985	0.018794	0.0025977	0.033992	0.47415	0.42665	0.33251	0.58438	0.034901	0.037281	0	0	0.032787	0.057143	0.083333
0.8167	0.0026381	0.090754	0.076737	0.025641	0	0	0	0	0	0.14286	0.051282	0	0	0	0	0	0	0	0	0	0.07	0.047665	0.90214	0.84421	0.1911	0.75017	0.049806	0.074679	0.065481	0.053004	0.060452	0.079489	0.074993	0.066276	0.063901	0.058588	0.0026412	0.033948	0.58678	0.40223	0.29147	0.63555	0.062735	0.078947	0	0	0.081967	0.17143	0.083333
0.83585	0.0008481	0.049518	0.040433	0	0	0	0	0	0	0	0.025641	0	0	0	0	0	0	0	0	0	0.03875	0.029317	0.93136	0.84958	0.16192	0.80769	0.02658	0.040703	0.036718	0.031863	0.032147	0.039319	0.037987	0.035587	0.032572	0.027461	0.0025977	0.033992	0.47324	0.49701	0.32607	0.61134	0.043614	0.041667	0	0	0.032787	0.028571	0
0.89479	0.0015479	0.073453	0.063724	0	0	0	0	0	0	0	0	0	0	0	0	0	0	0	0	0	0.05875	0.0063407	0.98304	0.8326	0.17899	0.79236	0.026096	0.04378	0.040342	0.033887	0.03246	0.06536	0.063938	0.062138	0.061659	0.04911	0.0017376	0.033896	0.53431	0.090657	0.41778	0.74832	0.056113	0.050439	0	0	0	0.14286	0.25
0.85499	0.00031557	0.069475	0.018341	0	0	0	0	0	0	0	0	0	0	0	0	0	0	0	0	0	0.00625	0.020701	0.96091	0.83373	0.17726	0.79176	0.021532	0.026134	0.011823	0	0	0.0048863	0.0034484	0.0028344	0	0	0.0025891	0.034131	0.55418	0.37369	0.34461	0.62894	0.014951	0.0087719	0	0	0	0	0
0.84858	0.00020533	0.095781	0.092335	0	0	0	0	0	0	0	0	0	0	0	0	0	0	0	0	0	0.0875	0.020503	0.96468	0.83593	0.17111	0.79467	0.041344	0.062448	0.050076	0.03584	0.038856	0.06937	0.062101	0.05035	0.043378	0.040388	0.0013901	0.033931	0.47315	0.35769	0.3415	0.63341	0.083024	0.070175	0	0	0.016393	0.2	0.083333
0.87351	0.00021389	0.064867	0.057045	0	0	0	0	0	0	0	0	0	0	0	0	0	0	0	0	0	0.05125	0.0072065	0.98787	0.83123	0.17703	0.79294	0.025396	0.043473	0.041451	0.034445	0.03036	0.061949	0.062327	0.061995	0.058089	0.045455	0.0013901	0.033905	0.5338	0.18436	0.40326	0.69984	0.044555	0.050439	0	0	0	0.14286	0.16667
0.8715	0.00015109	0.086247	0.067745	0	0	0	0	0	0	0	0	0	0	0	0	0	0	0	0	0	0.05875	0.019192	0.95184	0.83608	0.17823	0.79822	0.043038	0.061796	0.053365	0.039191	0.036903	0.068782	0.064575	0.056449	0.048516	0.039573	0.0026412	0.19902	0.64029	0.42127	0.41631	0.59891	0.059413	0.063596	0	0	0.032787	0.25714	0
0.8698	0.00010649	0.039981	0.040334	0	0	0	0	0	0	0	0	0	0	0	0	0	0	0	0	0	0.04	0.0026218	0.98931	0.83357	0.17719	0.79235	0.014396	0.024492	0.024984	0.018344	0.0088828	0.034614	0.034423	0.035548	0.025073	0.0092424	0.0017376	0.016561	0.62179	0.096063	0.49755	0.68746	0.042075	0.028509	0	0	0	0	0
0.84306	0.00043015	0.028864	0.02656	0	0	0	0	0	0	0	0	0	0	0	0	0	0	0	0	0	0.02625	0.015472	0.96899	0.83659	0.17557	0.7868	0.024243	0.036747	0.021329	0.0093807	0.010119	0.019624	0.01577	0.011936	0.007168	0.0061792	0.0026846	0.17296	0.67324	0.47615	0.31429	0.53724	0.035843	0.02193	0	0	0.016393	0	0
0.87124	0.00014387	0.11138	0.094594	0	0	0	0	0	0	0	0	0	0	0	0	0	0	0	0	0	0.0875	0.033081	0.93565	0.82687	0.19658	0.77236	0.043674	0.068562	0.054585	0.050447	0.054899	0.081918	0.075794	0.066352	0.066942	0.061607	0.0013901	0.033922	0.55874	0.27423	0.38879	0.7761	0.092366	0.074561	0.5	0	0	0.28571	0.16667
0.87774	0.00038177	0.098729	0.093585	0	0	0	0	0	0	0	0	0	0	0	0	0	0	0	0	0	0.0875	0.036198	0.95363	0.82449	0.18747	0.78122	0.050656	0.076217	0.080695	0.081393	0.086475	0.1108	0.11382	0.12105	0.12977	0.11947	0.0017376	0.060038	0.48005	0.36516	0.38407	0.80925	0.082933	0.083333	0	0	0.016393	0.14286	0.083333
0.82777	0.0014824	0.058562	0.043561	0	0	0	0	0	0	0	0	0	0	0	0	0	0	0	0	0	0.0375	0.021331	0.95051	0.83576	0.18199	0.77805	0.034185	0.056136	0.042342	0.033838	0.035472	0.049443	0.045828	0.040778	0.035981	0.0307	0.0013901	0.17294	0.59133	0.33591	0.4006	0.70692	0.043024	0.04386	0	0	0.065574	0.17143	0
0.88481	0.00077038	0.053834	0.042197	0.051282	0	0	0	0	0	0	0.025641	0	0	0	0	0	0	0	0	0	0.03875	0.027867	0.93942	0.85182	0.16382	0.78103	0.036331	0.050546	0.053715	0.039515	0.046143	0.043656	0.042748	0.041229	0.036779	0.031924	0.0026672	0.060056	0.68854	0.60761	0.28662	0.60811	0.03626	0.050439	0	0	0.016393	0.14286	0.083333
0.75881	0.014066	0.27171	0.24617	0.23077	0.16667	0	0	0	0	0	0.25641	1	0	0.66667	0.2	0.11111	0	0.16667	0	0	0.2225	0.10026	0.83803	0.82602	0.23158	0.66084	0.1339	0.20693	0.17822	0.14073	0.17213	0.24957	0.23468	0.20532	0.19655	0.2162	0.0025891	0.034027	0.47155	0.39734	0.31361	0.69819	0.19805	0.22588	0	0	0.21311	0.51429	0.5
0.81455	0.0029006	0.046667	0.041963	0	0	0	0	0	0	0	0	0	0	0	0	0	0	0	0	0	0.04	0.036443	0.90241	0.84872	0.17603	0.79216	0.043385	0.06671	0.034777	0.0046202	0.0045472	0.014388	0.01201	0.008582	0.0036794	0.0025685	0.0025977	0.16426	0.59055	0.61933	0.097868	0.44933	0.061631	0.035088	0	0	0.016393	0.028571	0
0.85174	0.00011364	0.042047	0.032346	0	0	0	0	0	0	0	0	0	0	0	0	0	0	0	0	0	0.03125	0.011446	0.98158	0.82681	0.1843	0.78795	0.018374	0.026324	0.021275	0.017215	0.013882	0.023921	0.021323	0.017368	0.01471	0.010206	0.0013901	0.033913	0.48568	0.15367	0.38785	0.5338	0.026495	0.028509	0	0	0	0.14286	0.083333
0.85541	4.0915e-005	0.067516	0.055179	0	0	0	0	0	0	0	0	0	0	0	0	0	0	0	0	0	0.05	0.013728	0.96843	0.83648	0.17603	0.7912	0.034024	0.056753	0.040772	0.027308	0.028748	0.056046	0.051741	0.046306	0.038056	0.034752	0.0013901	0.17294	0.63064	0.29294	0.46944	0.66065	0.058315	0.046053	0	0	0.016393	0.11429	0.25
0.8587	6.6613e-006	0.083371	0.065213	0	0	0	0	0	0	0	0.025641	0	0	0	0	0	0	0	0	0	0.0575	0.025479	0.94265	0.83153	0.19183	0.77889	0.034733	0.058465	0.050479	0.044099	0.051124	0.07193	0.06951	0.063738	0.067428	0.06311	0.0026412	0.033905	0.58622	0.3229	0.43549	0.72398	0.058422	0.063596	0	0	0.065574	0.22857	0.083333
0.84884	0.00019682	0.083962	0.065868	0.025641	0	0	0	0.16667	0	0	0.051282	0	0	0	0	0	0	0	0	0	0.055	0.045148	0.93025	0.81653	0.19555	0.79171	0.058828	0.079092	0.069792	0.053459	0.068381	0.082588	0.080004	0.070084	0.064727	0.064182	0.0025891	0.17294	0.59063	0.51376	0.27078	0.73856	0.053457	0.070175	0	0	0.098361	0.11429	0.083333
0.86151	4.6984e-007	0.053625	0.042181	0	0	0	0	0	0	0	0	0	0	0	0	0	0	0	0	0	0.03625	0.016091	0.96062	0.84524	0.16359	0.80427	0.040162	0.052684	0.040263	0.031007	0.029658	0.044206	0.039662	0.033737	0.028467	0.024432	0.0013901	0.19902	0.71989	0.39155	0.417	0.70294	0.041663	0.037281	0	0	0	0.17143	0
0.90017	0.0020792	0.097619	0.078394	0	0	0	0	0	0	0	0	0	0	0	0	0	0	0	0	0	0.07125	0.051965	0.88176	0.83696	0.20298	0.78714	0.060983	0.086813	0.088013	0.060792	0.070005	0.080811	0.078146	0.071812	0.06864	0.070743	0.0026672	0.060091	0.55574	0.60474	0.27788	0.71579	0.070314	0.087719	0	0	0.016393	0.22857	0.33333
0.85538	4.1417e-005	0.066955	0.056396	0	0	0	0	0	0	0	0	0	0	0	0	0	0	0	0	0	0.05125	0.019579	0.96151	0.83037	0.18277	0.78374	0.02795	0.048056	0.044406	0.040553	0.043055	0.064713	0.065394	0.065832	0.068993	0.059186	0.0013901	0.033913	0.48232	0.14741	0.40835	0.78559	0.051253	0.052632	0	0	0	0.17143	0.16667
0.90642	0.0027933	0.10556	0.080638	0	0	0	0	0	0	0	0	0	0	0	0	0	0	0	0	0	0.07	0.010105	0.97479	0.83044	0.185	0.78584	0.034476	0.057249	0.044598	0.035474	0.042797	0.078258	0.07301	0.063204	0.062966	0.065274	0.0013901	0.033896	0.5645	0.14826	0.45064	0.80038	0.063421	0.065789	0	0	0	0.42857	0.41667
0.86306	6.2199e-006	0.033203	0.030455	0	0	0	0	0	0	0	0	0	0	0	0	0	0	0	0	0	0.03	0.020005	0.92758	0.85768	0.17157	0.78701	0.024111	0.038669	0.026796	0.015803	0.017428	0.0099413	0.0079258	0.0058033	0.0040575	0.0045529	0.0017376	0.16425	0.68726	0.68207	0.18096	0.33742	0.051269	0.02193	0	0	0	0	0
0.86802	6.8134e-005	0.098873	0.076474	0	0	0	0	0	0	0	0	0	0	0	0	0	0	0	0	0	0.065	0.014153	0.96709	0.83426	0.17736	0.79391	0.048257	0.06894	0.058663	0.046405	0.055767	0.080604	0.076806	0.068946	0.063582	0.06233	0.0025891	0.19902	0.47936	0.35429	0.38764	0.66862	0.052598	0.072368	0	0	0.04918	0.25714	0.33333
0.87097	0.00013636	0.092536	0.074813	0	0	0	0	0	0	0	0	0	0	0	0	0	0	0	0	0	0.0625	0.007687	0.97954	0.83218	0.1768	0.80075	0.045059	0.06554	0.055909	0.046462	0.04424	0.089899	0.086438	0.078952	0.076851	0.068109	0.0013901	0.17294	0.64122	0.177	0.53366	0.77899	0.065816	0.061404	0	0	0	0.34286	0
0.87026	0.00011788	0.10005	0.077911	0	0	0	0	0	0	0	0	0	0	0	0	0	0	0	0	0	0.0675	0.031753	0.92296	0.83904	0.17853	0.80608	0.047849	0.072863	0.063412	0.051117	0.055498	0.087283	0.084226	0.076934	0.075844	0.072498	0.0013901	0.17294	0.50145	0.4705	0.3477	0.75327	0.071223	0.072368	0	0	0.016393	0.34286	0
0.87635	0.00032124	0.07583	0.056257	0	0	0	0	0	0	0	0	0	0	0	0	0	0	0	0	0	0.0475	0.017698	0.96901	0.83879	0.16699	0.80025	0.030841	0.048977	0.042676	0.035279	0.043479	0.059581	0.057185	0.051977	0.051572	0.049872	0.0013901	0.033922	0.53605	0.40771	0.36845	0.72597	0.037988	0.054825	0	0	0.016393	0.34286	0.25
0.866	3.4838e-005	0.078164	0.055102	0	0	0	0	0	0	0	0	0	0	0	0	0	0	0	0	0	0.04375	0.013306	0.97339	0.83155	0.1748	0.79928	0.039457	0.054556	0.050069	0.042577	0.047259	0.068651	0.067551	0.063883	0.066445	0.061715	0.0025891	0.19902	0.68832	0.17551	0.3916	0.73278	0.036442	0.057018	0	0	0.032787	0.34286	0.16667
0.76659	0.012004	0.08214	0.083202	0	0	0	0	0	0	0	0	0	0	0	0	0	0	0	0	0	0.085	0.054413	0.93375	0.80396	0.19819	0.76392	0.048405	0.071918	0.066649	0.064085	0.063776	0.074991	0.071849	0.066092	0.066206	0.059711	0.0026586	0.033974	0.43442	0.25194	0.34484	0.61389	0.079836	0.074561	0	0	0	0	0
0.84632	0.00028737	0.082532	0.064138	0	0	0	0	0	0	0	0	0	0	0	0	0	0	0	0	0	0.055	0.031701	0.95227	0.83716	0.15537	0.81723	0.045411	0.070245	0.064564	0.053714	0.063926	0.076165	0.076982	0.072407	0.069187	0.068852	0.0025891	0.060047	0.58973	0.50479	0.31491	0.70135	0.047288	0.074561	0	0	0.065574	0.25714	0.16667
0.81807	0.0024766	0.0761	0.069545	0	0	0	0	0	0	0	0	0	0	0	0	0	0	0	0	0	0.065	0.084993	0.7958	0.86614	0.21458	0.68485	0.090308	0.1486	0.099711	0.06896	0.11033	0.088167	0.082789	0.079206	0.073234	0.082892	0.0026846	0.17297	0.48351	0.64758	0.43221	0.69778	0.1051	0.078947	0	0	0	0	0
0.84978	0.00016728	0.076689	0.073038	0	0	0	0	0	0	0	0	0	0	0	0	0	0	0	0	0	0.06875	0.025247	0.97862	0.81693	0.18523	0.79511	0.038354	0.059231	0.062259	0.06425	0.066217	0.088514	0.091745	0.098195	0.10454	0.091265	0.0017376	0.06003	0.47931	0.25634	0.3568	0.78112	0.062037	0.065789	0	0	0	0.085714	0.083333
0.87704	0.00035056	0.094838	0.08171	0	0	0	0	0	0	0	0	0	0	0	0	0	0	0	0	0	0.07625	0.042922	0.91162	0.83659	0.17866	0.79298	0.04363	0.068251	0.05667	0.045727	0.051492	0.070654	0.065891	0.057861	0.054606	0.049868	0.0017376	0.033948	0.50132	0.4068	0.35363	0.64586	0.08097	0.072368	0	0	0.032787	0.085714	0.41667
0.85	0.00016097	0.0825	0.066221	0.051282	0	0	0	0.16667	0	0	0.076923	0	0	0	0	0	0	0	0	0	0.0575	0.038411	0.92693	0.83446	0.19342	0.76047	0.047309	0.067349	0.058591	0.048631	0.058127	0.073605	0.071313	0.06205	0.059409	0.056044	0.0025891	0.17294	0.59256	0.51342	0.30453	0.7334	0.054834	0.065789	0	0	0.065574	0.17143	0.16667
0.88645	0.00087988	0.091537	0.070896	0	0	0	0	0	0	0	0.025641	0	0	0	0	0	0	0	0	0	0.06125	0.020071	0.96143	0.82674	0.18803	0.78354	0.045171	0.060982	0.052873	0.047685	0.053366	0.07606	0.072407	0.065191	0.070885	0.067149	0.0026672	0.19902	0.64254	0.31098	0.39091	0.73429	0.0588	0.063596	0	0	0.016393	0.31429	0.16667
0.85615	3.0677e-005	0.11108	0.094271	0.076923	0	0	0	0	0	0	0.076923	0	0	0	0	0	0	0	0	0	0.08625	0.043813	0.91333	0.826	0.21146	0.75304	0.050046	0.077437	0.065243	0.056762	0.064092	0.08822	0.083075	0.073811	0.074282	0.072673	0.0025891	0.034001	0.55935	0.48093	0.36191	0.66175	0.086282	0.083333	0	0	0.04918	0.25714	0.25
0.87252	0.00018175	0.073399	0.055482	0	0	0	0	0	0	0	0	0	0	0	0	0	0	0	0	0	0.04875	0.011526	0.97462	0.82889	0.18436	0.79047	0.026958	0.044999	0.037223	0.025249	0.028312	0.053554	0.050172	0.04364	0.038289	0.03741	0.0013901	0.033896	0.53438	0.19284	0.40926	0.70046	0.044059	0.050439	0	0	0.016393	0.31429	0.083333
0.87187	0.00016185	0.079966	0.056127	0	0	0	0	0	0	0	0	0	0	0	0	0	0	0	0	0	0.045	0.020593	0.95977	0.83879	0.16531	0.81357	0.034162	0.057547	0.055625	0.047877	0.057472	0.072976	0.074874	0.076388	0.077728	0.075635	0.0013901	0.033931	0.53272	0.40479	0.40377	0.8164	0.031904	0.063596	0	0	0.016393	0.4	0.33333
0.82641	0.0016067	0.10835	0.091759	0	0	0	0	0	0	0	0	0	0	0	0	0	0	0	0	0	0.0825	0.048528	0.94025	0.83309	0.16085	0.77959	0.054791	0.085393	0.083001	0.079316	0.095068	0.10778	0.10862	0.10847	0.11636	0.11626	0.0025891	0.034009	0.48156	0.37701	0.39563	0.70954	0.070665	0.092105	0	0	0	0.25714	0.5
0.84734	0.00024881	0.064173	0.046877	0	0	0	0	0	0	0	0	0	0	0	0	0	0	0	0	0	0.03875	0.023815	0.95902	0.83329	0.17584	0.80714	0.046804	0.063396	0.049846	0.040611	0.049391	0.056487	0.052959	0.048207	0.042292	0.038882	0.0025977	0.19902	0.58901	0.50055	0.36771	0.75822	0.038829	0.048246	0	0	0.032787	0.22857	0.083333
0.84848	0.00020875	0.13049	0.11028	0.051282	0	0	0	0	0	0	0.051282	0	0	0	0	0	0	0	0	0	0.09625	0.039084	0.91581	0.84131	0.18468	0.76459	0.057864	0.099484	0.097992	0.083479	0.098992	0.13886	0.14122	0.1426	0.14097	0.14062	0.0026586	0.03394	0.51508	0.37421	0.47218	0.72487	0.089633	0.10965	0	0	0.065574	0.28571	0.41667
0.86665	4.4378e-005	0.052775	0.036979	0	0	0	0	0	0	0	0	0	0	0	0	0	0	0	0	0	0.02875	0.013438	0.96457	0.83969	0.17445	0.78473	0.037477	0.04686	0.038879	0.027483	0.031484	0.045648	0.04355	0.039213	0.030597	0.026789	0.0013901	0.19902	0.71699	0.26045	0.5503	0.68155	0.029798	0.039474	0	0	0	0.17143	0
0.86113	5.9979e-008	0.040364	0.030459	0	0	0	0	0	0	0	0.025641	0	0	0	0	0	0	0	0	0	0.0275	0.0251	0.95589	0.82841	0.18043	0.8017	0.026309	0.040034	0.034984	0.021898	0.019743	0.027006	0.025076	0.021552	0.014664	0.012338	0.0025977	0.033992	0.59284	0.51246	0.25829	0.48347	0.025453	0.039474	0	0	0.04918	0.085714	0
0.86084	8.3372e-009	0.10261	0.08229	0	0	0	0	0	0	0	0	0	0	0	0	0	0	0	0	0	0.07	0.029208	0.93824	0.83705	0.17446	0.79251	0.092566	0.080176	0.075957	0.065636	0.073118	0.097015	0.09646	0.094558	0.094217	0.088379	0.0026586	0.58148	0.46281	0.40436	0.40085	0.79047	0.070875	0.076754	0	0	0.065574	0.17143	0.33333
0.86916	9.1755e-005	0.084881	0.080708	0	0	0	0	0	0	0	0	0	0	0	0	0	0	0	0	0	0.07375	0.033952	0.9369	0.84078	0.17497	0.78276	0.041075	0.069789	0.069441	0.06328	0.070075	0.10268	0.10953	0.11535	0.1222	0.1143	0.0026586	0.033948	0.52663	0.36243	0.34354	0.81922	0.073788	0.076754	0	0	0.032787	0.057143	0.083333
0.85582	3.5043e-005	0.039713	0.030768	0	0	0	0	0	0	0	0	0	0	0	0	0	0	0	0	0	0.02625	0.020592	0.96093	0.831	0.17763	0.79514	0.035535	0.050996	0.044645	0.028575	0.025383	0.041032	0.037874	0.034348	0.024163	0.019498	0.0026846	0.17296	0.67476	0.47373	0.35299	0.78243	0.037591	0.030702	0	0	0.016393	0	0
0.84984	0.00016567	0.074293	0.065581	0	0	0	0	0	0	0	0	0	0	0	0	0	0	0	0	0	0.05875	0.021024	0.97352	0.82139	0.1887	0.78029	0.033666	0.059079	0.056986	0.055947	0.062104	0.083326	0.08833	0.092833	0.10017	0.091289	0.0025891	0.033992	0.4849	0.33347	0.41979	0.82616	0.053443	0.065789	0	0	0	0.14286	0.16667
0.84213	0.00047604	0.10495	0.083483	0	0	0	0	0	0	0	0.025641	0	0	0	0	0	0	0	0	0	0.07375	0.026002	0.94354	0.83341	0.19125	0.76967	0.050608	0.085219	0.066203	0.048585	0.056034	0.090373	0.085372	0.077822	0.068639	0.067694	0.0013901	0.17294	0.67738	0.33391	0.45405	0.62537	0.080711	0.076754	0	0	0.04918	0.28571	0.083333
0.85526	4.3227e-005	0.093152	0.075659	0	0	0	0	0	0	0	0	0	0	0	0	0	0	0	0	0	0.06875	0.028415	0.94908	0.8243	0.18543	0.80025	0.045951	0.073889	0.053532	0.04289	0.04871	0.069742	0.063353	0.054433	0.049419	0.045946	0.0026846	0.17296	0.5581	0.44557	0.40019	0.72776	0.076311	0.063596	0	0	0	0.31429	0.083333
0.85874	6.4167e-006	0.092113	0.078692	0	0	0	0	0	0	0	0	0	0	0	0	0	0	0	0	0	0.07	0.019113	0.95812	0.83382	0.18162	0.78274	0.041973	0.063073	0.051884	0.038692	0.049546	0.079429	0.074765	0.066321	0.06244	0.064247	0.0018245	0.17294	0.4942	0.28102	0.40342	0.77741	0.074665	0.063596	0	0	0.032787	0.25714	0
0.84675	0.00027067	0.042499	0.034832	0	0	0	0	0	0	0	0	0	0	0	0	0	0	0	0	0	0.03125	0.023523	0.93769	0.84651	0.16979	0.79808	0.028966	0.0398	0.035465	0.023613	0.023814	0.035957	0.033536	0.029142	0.022503	0.018872	0.0026672	0.17294	0.47518	0.45342	0.36832	0.59491	0.035308	0.035088	0	0	0.032787	0.028571	0
0.83466	0.00093045	0.050863	0.053573	0	0	0	0	0	0	0	0	0	0	0	0	0	0	0	0	0	0.05125	0.031952	0.95916	0.82807	0.15792	0.79719	0.042793	0.067237	0.053282	0.045436	0.037501	0.025257	0.021904	0.017636	0.016285	0.013896	0.0026846	0.16428	0.52131	0.58249	0.22084	0.49193	0.078388	0.039474	0	0	0	0	0
0.86391	1.2056e-005	0.045842	0.041873	0	0	0	0	0	0	0	0	0	0	0	0	0	0	0	0	0	0.0425	0.014898	0.95079	0.84608	0.17625	0.77895	0.018579	0.029077	0.022724	0.017942	0.016789	0.029572	0.026167	0.021234	0.018813	0.014421	0.0026412	0.033896	0.64036	0.3798	0.42544	0.54996	0.053188	0.030702	0	0	0	0	0
0.88818	0.0010024	0.059895	0.043761	0	0	0	0	0	0	0	0	0	0	0	0	0	0	0	0	0	0.0375	0.01066	0.97864	0.83282	0.17826	0.79366	0.0248	0.037194	0.031761	0.02527	0.025832	0.03956	0.036817	0.031823	0.028881	0.023723	0.0013901	0.06003	0.58886	0.36384	0.32956	0.58227	0.029169	0.041667	0	0	0.016393	0.25714	0.25
0.86973	0.00010476	0.084385	0.067408	0.051282	0	0	0	0.33333	0	0	0.051282	0	0	0	0	0	0	0	0	0.2	0.0575	0.029587	0.95478	0.83078	0.1813	0.77467	0.046382	0.068984	0.067176	0.049401	0.065306	0.079139	0.079036	0.073551	0.064281	0.061109	0.0025891	0.17294	0.57969	0.48223	0.37842	0.74873	0.054303	0.067982	0	0	0.04918	0.2	0.16667
0.87461	0.00025287	0.067959	0.052097	0	0	0	0	0	0	0	0	0	0	0	0	0	0	0	0	0	0.045	0.0090086	0.98174	0.82924	0.18046	0.79294	0.025827	0.04439	0.040895	0.036075	0.036493	0.061001	0.061239	0.060106	0.060145	0.051325	0.0013901	0.033905	0.53879	0.18001	0.42372	0.7006	0.036638	0.050439	0	0	0	0.2	0.41667
0.8573	1.7686e-005	0.07561	0.06062	0	0	0	0	0	0	0	0	0	0	0	0	0	0	0	0	0	0.05375	0.023689	0.94663	0.83803	0.16925	0.80842	0.03334	0.054942	0.046189	0.032899	0.031724	0.055854	0.052917	0.04648	0.040827	0.035029	0.0013901	0.06003	0.56283	0.24828	0.31407	0.65982	0.052511	0.059211	0	0	0	0.31429	0.083333
0.84572	0.0003116	0.078638	0.061425	0	0	0	0	0	0	0	0.025641	0	0	0	0	0	0	0	0	0	0.05375	0.03556	0.947	0.82245	0.18671	0.78482	0.038841	0.059072	0.054818	0.050391	0.061238	0.073424	0.072785	0.070404	0.075561	0.075363	0.0025891	0.034001	0.59189	0.51298	0.33327	0.74144	0.046878	0.063596	0	0	0.032787	0.25714	0.25
0.87277	0.00018969	0.067456	0.06471	0	0	0	0	0	0	0	0	0	0	0	0	0	0	0	0	0	0.05875	0.0085272	0.98484	0.83131	0.17774	0.79181	0.02779	0.047147	0.046262	0.040606	0.036174	0.072329	0.073232	0.074329	0.072219	0.057233	0.0018245	0.033905	0.50383	0.20779	0.3751	0.7433	0.052344	0.054825	0.5	0.25	0	0.057143	0.083333
0.86953	0.00010016	0.095653	0.086935	0	0	0	0	0	0	0	0	0	0	0	0	0	0	0	0	0	0.08125	0.061764	0.83773	0.87154	0.16271	0.80097	0.056636	0.089773	0.074705	0.056755	0.053409	0.059687	0.0543	0.047053	0.03828	0.032406	0.0017376	0.16425	0.52149	0.47646	0.28094	0.54809	0.10724	0.076754	0	0	0.065574	0.028571	0
0.88607	0.00085333	0.079326	0.062143	0	0	0	0	0	0	0	0	0	0	0	0	0	0	0	0	0	0.05375	0.0072348	0.97979	0.83331	0.1793	0.79058	0.026798	0.047454	0.039789	0.034309	0.036822	0.069901	0.067929	0.062699	0.066849	0.060206	0.0013901	0.016569	0.63683	0.14793	0.49103	0.78428	0.048727	0.054825	0	0	0.016393	0.2	0.41667
0.87636	0.00032166	0.02962	0.023483	0	0	0	0	0	0	0	0	0	0	0	0	0	0	0	0	0	0.0175	0.029747	0.96717	0.81988	0.16488	0.81281	0.050325	0.058186	0.07157	0.056967	0.015476	0.010469	0.0096731	0.0088621	0.0066683	0.0021164	0.0026933	0.19903	0.61139	0.60383	0.23999	0.46068	0.039353	0.02193	0	0	0	0	0
0.86917	9.1978e-005	0.05744	0.047218	0	0	0	0	0	0	0	0	0	0	0	0	0	0	0	0	0	0.045	0.015869	0.96022	0.83556	0.18377	0.78129	0.022667	0.034282	0.026209	0.019785	0.01808	0.032716	0.028352	0.021924	0.018715	0.014415	0.0013901	0.033905	0.62681	0.40212	0.37512	0.51484	0.046424	0.037281	0	0	0.016393	0.14286	0.083333
0.82111	0.0021378	0.080606	0.078088	0.076923	0	0	0	0	0	0	0.076923	0	0	0.33333	0	0.11111	0	0	0	0	0.07375	0.02908	0.94669	0.82471	0.20163	0.77022	0.040243	0.059996	0.049147	0.038751	0.045688	0.066467	0.060837	0.050769	0.047006	0.049094	0.0025891	0.033992	0.57919	0.48042	0.33929	0.66553	0.069022	0.065789	0	0	0.04918	0.14286	0.083333
0.84783	0.00023113	0.049947	0.04001	0	0	0	0	0	0	0	0	0	0	0	0	0	0	0	0	0	0.03875	0.017242	0.96761	0.8323	0.17473	0.78763	0.020768	0.030913	0.024791	0.021323	0.021416	0.030518	0.027709	0.02351	0.021799	0.017901	0.0013901	0.033913	0.48639	0.24548	0.3872	0.58797	0.038761	0.032895	0	0	0	0.14286	0.083333
0.85964	2.2021e-006	0.060546	0.046833	0	0	0	0	0	0	0	0	0	0	0	0	0	0	0	0	0	0.04125	0.0099614	0.97187	0.83432	0.17873	0.79455	0.022871	0.039183	0.034664	0.026648	0.029443	0.047948	0.04651	0.043523	0.039142	0.035671	0.0026325	0.016622	0.62383	0.21238	0.49928	0.66945	0.038216	0.04386	0	0	0.016393	0.2	0.083333
0.85499	0.00031557	0.069475	0.062651	0	0	0	0	0	0	0	0	0	0	0	0	0	0	0	0	0	0.05625	0.02042	0.96112	0.82632	0.18263	0.80114	0.08093	0.045914	0.041567	0.031964	0.025396	0.053016	0.050334	0.04667	0.039249	0.024901	0.0013901	0.58148	0.50247	0.405	0.26065	0.63101	0.056566	0.050439	0	0	0.016393	0.14286	0.083333
0.8863	0.00086917	0.082316	0.065448	0	0	0	0	0	0	0	0	0	0	0	0	0	0	0	0	0	0.05875	0.0066319	0.98043	0.83498	0.17437	0.7995	0.026798	0.045922	0.037752	0.032486	0.035558	0.065149	0.061763	0.055339	0.058661	0.05403	0.0013901	0.016569	0.63062	0.20115	0.48044	0.73429	0.057692	0.052632	0	0	0	0.28571	0.16667
0.8865	0.0008828	0.022809	0.021343	0	0	0	0	0	0	0	0	0	0	0	0	0	0	0	0	0	0.02375	0.016322	0.96243	0.84273	0.17744	0.77654	0.027193	0.036699	0.028646	0.015856	0.020329	0.012542	0.010689	0.0078467	0.0065753	0.0063901	0.0026846	0.034088	0.8049	0.39268	0.20503	0.41584	0.019636	0.030702	0	0	0	0	0
0.85033	0.0001513	0.11374	0.11789	0	0	0	0	0	0	0	0	0	0	0	0	0	0	0	0	0	0.1125	0.030203	0.9382	0.82319	0.19838	0.7795	0.049659	0.084793	0.079872	0.068747	0.082516	0.13594	0.13837	0.14189	0.1459	0.14807	0.0026412	0.033922	0.47743	0.35343	0.34646	0.82231	0.11999	0.094298	0	0	0.032787	0.028571	0
0.86968	0.0001037	0.090107	0.074657	0	0	0	0	0	0	0	0	0	0	0	0	0	0	0	0	0	0.06625	0.021136	0.93101	0.85113	0.17309	0.79196	0.043396	0.072054	0.050691	0.029545	0.028264	0.070119	0.064782	0.0573	0.0503	0.045747	0.0013901	0.17294	0.55794	0.67104	0.40351	0.76627	0.073947	0.061404	0	0	0	0.28571	0.33333
0.86204	1.686e-006	0.049978	0.032908	0	0	0	0	0	0	0	0	0	0	0	0	0	0	0	0	0	0.025	0.0085363	0.97654	0.83189	0.18271	0.78807	0.024988	0.037361	0.030508	0.01713	0.01863	0.036702	0.034724	0.030765	0.021143	0.018105	0.0025891	0.17294	0.64581	0.21812	0.57748	0.58434	0.023573	0.035088	0	0	0.032787	0.2	0
0.87817	0.00040168	0.072786	0.065711	0.025641	0	0	0	0	0	0	0.025641	0	0	0	0	0	0	0	0	0	0.06125	0.01567	0.97057	0.83235	0.1815	0.77909	0.030345	0.046532	0.038669	0.029633	0.030353	0.053833	0.049051	0.040901	0.036627	0.032155	0.0025891	0.033992	0.57936	0.48048	0.34846	0.58597	0.057175	0.052632	0	0	0.032787	0.14286	0.083333
0.82188	0.0020563	0.2741	0.23487	0	0	0	0	0	0	0	0	0	0	0	0	0	0	0	0	0	0.21	0.10313	0.79172	0.83176	0.20294	0.78863	0.13597	0.21918	0.16934	0.13701	0.14391	0.22865	0.21608	0.1974	0.19243	0.1787	0.0018245	0.17294	0.55933	0.51985	0.36772	0.79948	0.23315	0.20175	0	0	0.032787	0.85714	0.5
0.83901	0.00064726	0.031142	0.024057	0	0	0	0	0	0	0	0	0	0	0	0	0	0	0	0	0	0.0225	0.0069202	0.98217	0.83081	0.18063	0.79245	0.013359	0.020608	0.014433	0.010103	0.0081249	0.017589	0.015374	0.011954	0.0090939	0.004732	0.0025977	0.033896	0.45259	0.098565	0.29493	0.51177	0.021056	0.02193	0	0	0.032787	0.11429	0
0.85005	0.00015924	0.088884	0.078216	0	0	0	0	0	0	0	0	0	0	0	0	0	0	0	0	0	0.07	0.02079	0.96449	0.83857	0.16676	0.78445	0.040888	0.068514	0.060409	0.0476	0.048837	0.080171	0.077324	0.070842	0.065454	0.056461	0.0026412	0.06003	0.64187	0.32242	0.31748	0.6405	0.069256	0.074561	0	0	0.032787	0.2	0.16667
0.90541	0.0026713	0.084713	0.062136	0	0	0	0	0	0	0	0	0	0	0	0	0	0	0	0	0	0.0525	0.0040194	0.98328	0.83571	0.17693	0.79218	0.026367	0.045007	0.034793	0.025627	0.024872	0.056641	0.051896	0.04332	0.03818	0.032185	0.0013901	0.016561	0.65117	0.17839	0.5474	0.62681	0.044426	0.052632	0	0	0	0.4	0.33333
0.85441	5.7201e-005	0.08023	0.061061	0	0	0	0	0	0	0	0	0	0	0	0	0	0	0	0	0	0.0525	0.024486	0.95605	0.83024	0.17197	0.80502	0.039739	0.062867	0.05154	0.042896	0.044094	0.067246	0.063856	0.058106	0.052544	0.045525	0.0013901	0.17294	0.55431	0.24704	0.38644	0.70046	0.05751	0.057018	0	0	0.016393	0.22857	0.16667
0.91672	0.0042007	0.10465	0.079875	0	0	0	0	0	0	0	0	0	0	0	0	0	0	0	0	0	0.0675	0.0090591	0.97438	0.8308	0.18453	0.78822	0.043213	0.062367	0.052266	0.039712	0.041943	0.08133	0.076562	0.067154	0.063208	0.06117	0.0013901	0.19902	0.65349	0.12368	0.50488	0.75939	0.060389	0.067982	0	0	0	0.4	0.33333
0.85368	7.0694e-005	0.07745	0.066328	0	0	0	0	0	0	0	0	0	0	0	0	0	0	0	0	0	0.06	0.016159	0.96644	0.83329	0.17937	0.7921	0.033105	0.051426	0.040395	0.02968	0.026803	0.052353	0.046319	0.0368	0.031494	0.024793	0.0013901	0.033905	0.56041	0.17767	0.43894	0.52474	0.051218	0.057018	0	0	0.032787	0.28571	0.16667
0.86399	1.2729e-005	0.083059	0.069718	0.076923	0	0	0	0.33333	0	0	0.076923	0	0	0	0	0	0	0	0	0.2	0.06125	0.02908	0.94246	0.83043	0.1974	0.75365	0.044258	0.06613	0.068134	0.050709	0.068464	0.086597	0.088324	0.086151	0.077771	0.076409	0.0025891	0.17294	0.57969	0.48221	0.38188	0.77266	0.062208	0.065789	0	0	0.04918	0.14286	0.083333
0.8956	0.0016229	0.043039	0.028596	0	0	0	0	0	0	0	0	0	0	0	0	0	0	0	0	0	0.02375	0.021304	0.93144	0.8502	0.17457	0.7922	0.032074	0.040872	0.045251	0.020514	0.023789	0.032155	0.03063	0.027497	0.019431	0.014055	0.0013901	0.17294	0.68194	0.73263	0.21501	0.66044	0.024819	0.035088	0	0	0	0.17143	0
0.84692	0.00026419	0.077007	0.073174	0	0	0	0	0	0	0	0	0	0	0	0	0	0	0	0	0	0.06875	0.02137	0.97942	0.82109	0.18086	0.7941	0.035359	0.056325	0.05699	0.054505	0.058552	0.087124	0.089573	0.093895	0.096688	0.08542	0.0017376	0.033931	0.47423	0.25628	0.35686	0.78422	0.061841	0.063596	0	0	0	0.085714	0.083333
0.86448	1.7117e-005	0.054584	0.039843	0	0	0	0	0	0	0	0	0	0	0	0	0	0	0	0	0	0.03375	0.0091043	0.97762	0.83414	0.17785	0.78947	0.028805	0.039909	0.036804	0.027543	0.024767	0.045057	0.042812	0.038241	0.030412	0.023945	0.0026759	0.17294	0.63886	0.40568	0.34946	0.72542	0.029139	0.037281	0	0	0	0.2	0.083333
0.87349	0.00021313	0.067155	0.049678	0	0	0	0	0	0	0	0	0	0	0	0	0	0	0	0	0	0.04125	0.010767	0.98855	0.82828	0.17379	0.79572	0.031965	0.048488	0.03634	0.03222	0.036664	0.056193	0.052128	0.044544	0.041861	0.041451	0.0013901	0.17294	0.68309	0.28409	0.38506	0.8503	0.037544	0.04386	0	0	0.016393	0.28571	0.16667
0.85663	2.4749e-005	0.06389	0.057389	0	0	0	0	0	0	0	0	0	0	0	0	0	0	0	0	0	0.0525	0.026193	0.95535	0.82997	0.17198	0.80145	0.030075	0.050503	0.041935	0.033084	0.032065	0.051969	0.050821	0.044816	0.039353	0.029006	0.0013901	0.033922	0.47073	0.37153	0.37645	0.58968	0.05296	0.054825	0	0	0.016393	0.14286	0.083333
0.88538	0.00080749	0.07242	0.054639	0	0	0	0	0	0	0	0	0	0	0	0	0	0	0	0	0	0.0475	0.015569	0.96541	0.82727	0.19251	0.77935	0.034563	0.044911	0.036162	0.027173	0.027725	0.047225	0.042779	0.0354	0.031967	0.029778	0.0025891	0.19902	0.52534	0.17501	0.45603	0.64373	0.047045	0.046053	0	0	0.016393	0.25714	0.083333
0.85672	2.3737e-005	0.066793	0.056396	0	0	0	0	0	0	0	0	0	0	0	0	0	0	0	0	0	0.05125	0.01664	0.97142	0.83014	0.17316	0.79878	0.02795	0.045304	0.041567	0.034628	0.041062	0.05829	0.057544	0.055888	0.053703	0.049466	0.0013901	0.033913	0.52073	0.35817	0.32879	0.69372	0.047195	0.050439	0	0	0.016393	0.14286	0.25
0.86113	5.9979e-008	0.05438	0.046224	0.025641	0	0	0	0	0	0	0.025641	0	0	0	0	0	0	0	0	0	0.04375	0.009623	0.9781	0.8305	0.18244	0.78955	0.020542	0.031225	0.0243	0.01883	0.016954	0.033696	0.029517	0.023312	0.020289	0.016557	0.0017376	0.033896	0.6348	0.3003	0.41207	0.56325	0.04301	0.035088	0	0	0.016393	0.14286	0.083333
0.87959	0.00047056	0.06497	0.049004	0	0	0	0	0	0	0	0	0	0	0	0	0	0	0	0	0	0.04125	0.0074849	0.9733	0.83895	0.1754	0.79378	0.023637	0.042247	0.037657	0.031646	0.03456	0.058832	0.058306	0.055605	0.057006	0.050329	0.0013901	0.016578	0.68941	0.20425	0.52932	0.69076	0.033917	0.048246	0	0	0	0.25714	0.25
0.86537	2.6765e-005	0.035648	0.027714	0	0	0	0	0	0	0	0	0	0	0	0	0	0	0	0	0	0.025	0.0012251	0.9931	0.83298	0.17708	0.79238	0.012002	0.020513	0.013694	0.0085421	0.0071057	0.020034	0.018692	0.012925	0.0096918	0.0062015	0.0013901	0.016561	0.59706	0.12913	0.43333	0.52459	0.020247	0.024123	0	0	0	0.14286	0.083333
0.89253	0.0013486	0.018408	0.012981	0	0	0	0	0	0	0	0	0	0	0	0	0	0	0	0	0	0.01375	0.03009	0.92888	0.83655	0.19084	0.76545	0.030722	0.026684	0.031297	0.02306	0.016714	0.0072363	0.0061538	0.0047923	0.0032852	0.0018473	0.0026759	0.19902	0.66903	0.62909	0.19834	0.37938	0.018772	0.019737	0	0	0	0	0
0.86905	8.9328e-005	0.046295	0.03625	0.025641	0	0	0	0	0	0	0.025641	0	0	0	0	0	0	0	0	0	0.0325	0.015355	0.95826	0.84643	0.16572	0.79731	0.020272	0.03214	0.02778	0.021184	0.020609	0.032463	0.030487	0.026862	0.022259	0.017403	0.0013901	0.033905	0.68806	0.38667	0.37728	0.59023	0.031487	0.035088	0	0	0.016393	0.14286	0.083333
0.90941	0.0031732	0.077218	0.066361	0	0	0	0	0	0	0	0	0	0	0	0	0	0	0	0	0	0.06125	0.0083802	0.97873	0.83402	0.17793	0.79138	0.02779	0.041636	0.034912	0.024926	0.026483	0.057793	0.051695	0.043294	0.038037	0.032544	0.0025891	0.033992	0.58622	0.48951	0.30586	0.6997	0.05624	0.048246	0	0	0.016393	0.17143	0.33333
0.9103	0.0032895	0.076379	0.049132	0	0	0	0	0	0	0	0	0	0	0	0	0	0	0	0	0	0.0325	0.011983	0.98745	0.83028	0.17505	0.79054	0.081991	0.06315	0.064129	0.074453	0.073689	0.069102	0.066001	0.060474	0.058585	0.047387	0.0026846	0.19906	0.53789	0.19854	0.51991	0.72845	0.016175	0.048246	0	0	0	0.28571	0.16667
0.85078	0.0001386	0.070595	0.061292	0	0	0	0	0	0	0	0.025641	0	0	0	0	0	0	0	0	0	0.05375	0.02169	0.95896	0.83284	0.17462	0.80602	0.031973	0.055405	0.051188	0.038125	0.03503	0.064114	0.063609	0.060758	0.052046	0.038551	0.0013901	0.033913	0.63062	0.40439	0.37826	0.58968	0.050482	0.061404	0	0	0.032787	0.17143	0.16667
0.88015	0.0004992	0.07254	0.055385	0.025641	0	0	0	0	0	0	0.025641	0	0	0	0	0	0	0	0	0	0.045	0.017441	0.95803	0.83344	0.18622	0.78046	0.043592	0.054719	0.047767	0.037781	0.042428	0.064238	0.061523	0.055558	0.049879	0.046514	0.0026846	0.19902	0.61407	0.38808	0.39922	0.71896	0.044619	0.050439	0	0	0.032787	0.2	0.16667
0.83027	0.0012674	0.091146	0.076104	0	0	0	0	0	0	0	0	0	0	0	0	0	0	0	0	0	0.06875	0.035402	0.96706	0.83157	0.16197	0.78098	0.046185	0.070399	0.071844	0.074138	0.095551	0.10381	0.10677	0.11136	0.12458	0.12413	0.0026586	0.033966	0.4453	0.31907	0.40099	0.77624	0.054214	0.076754	0	0	0.016393	0.22857	0.33333
0.82891	0.0013821	0.076174	0.068004	0.025641	0	0	0	0	0	0	0.051282	0	0	0.33333	0	0	0.5	0	0	0	0.0625	0.031606	0.94252	0.83231	0.18476	0.77564	0.043988	0.063065	0.058724	0.050203	0.059047	0.077682	0.077159	0.071288	0.064036	0.062704	0.0026412	0.17294	0.47562	0.41581	0.39865	0.81839	0.066103	0.061404	0	0	0.04918	0.057143	0
0.85499	0.00031557	0.069475	0.054105	0	0	0	0	0	0	0	0	0	0	0	0	0	0	0	0	0	0.00125	0.020701	0.96091	0.83373	0.17726	0.79176	0.022716	0	0	0	0	0.00020667	0	0	0	0	0.0025891	0.034131	0.55418	0.37369	0.34461	0.62894	0	0	0	0	0	0	0
0.82961	0.0013227	0.12472	0.11239	0	0	0	0	0	0	0	0	0	0	0	0	0	0	0	0	0	0.1	0.043094	0.90095	0.85203	0.16999	0.79314	0.058361	0.098257	0.09164	0.081263	0.08721	0.13023	0.12984	0.12658	0.12772	0.12074	0.0013901	0.03394	0.50807	0.47544	0.3933	0.7116	0.09889	0.10746	0	0	0.032787	0.22857	0.41667
0.85842	8.4422e-006	0.025917	0.017638	0	0	0	0	0	0	0	0	0	0	0	0	0	0	0	0	0	0.015	0.0043907	0.98109	0.8371	0.17623	0.79229	0.016177	0.017454	0.015456	0.0085505	0	0.016365	0.014155	0.011042	0.0044531	0	0.0026672	0.17295	0.74263	0.36368	0.52754	0.58064	0.018419	0.015351	0	0	0.032787	0	0
0.86747	5.7928e-005	0.087174	0.078109	0	0	0	0	0	0	0	0	0	0	0	0	0	0	0	0	0	0.06875	0.021481	0.97965	0.81987	0.18423	0.79404	0.055293	0.066561	0.070843	0.079504	0.083252	0.10887	0.11308	0.12183	0.13217	0.11682	0.0017376	0.19903	0.47834	0.2504	0.39697	0.91961	0.059443	0.067982	0	0	0	0.14286	0.083333
0.86255	3.593e-006	0.044409	0.034526	0.051282	0	0	0	0	0	0	0.025641	0	0	0	0	0	0	0	0	0	0.0325	0.011942	0.97974	0.8297	0.1777	0.79447	0.019571	0.027854	0.025097	0.017869	0.012917	0.027493	0.024786	0.021026	0.016425	0.01193	0.0025977	0.033992	0.53425	0.48334	0.34185	0.56648	0.02585	0.030702	0	0	0.016393	0.14286	0.083333
0.84287	0.00043941	0.035362	0.028849	0.025641	0	0	0	0	0	0	0.025641	0	0	0	0	0	0	0.16667	0	0	0.0275	0.026786	0.95322	0.83438	0.17169	0.7978	0.021425	0.032132	0.027434	0.019267	0.024472	0.025261	0.024706	0.021222	0.016822	0.013736	0.0026586	0.03394	0.42962	0.38824	0.32866	0.55832	0.027883	0.032895	0	0	0.032787	0.057143	0
0.85796	1.1806e-005	0.088733	0.079731	0	0	0	0	0	0	0	0	0	0	0	0	0	0	0	0	0	0.075	0.035807	0.92781	0.83573	0.17099	0.82077	0.039812	0.063662	0.054945	0.048531	0.057445	0.07743	0.07488	0.070123	0.072753	0.070244	0.0025891	0.033992	0.55935	0.45733	0.32447	0.69159	0.083033	0.067982	0	0	0.032787	0.11429	0.16667
0.87893	0.00043771	0.084282	0.066768	0	0	0	0	0	0	0	0	0	0	0	0	0	0	0	0	0	0.05875	0.018249	0.96146	0.833	0.17891	0.79519	0.032739	0.052958	0.043975	0.036544	0.041499	0.06847	0.065023	0.058286	0.061818	0.057654	0.0013901	0.033913	0.57175	0.35987	0.30976	0.74488	0.053443	0.059211	0	0	0.016393	0.25714	0.41667
0.85798	1.1657e-005	0.10191	0.097697	0	0	0	0	0	0	0	0.025641	0	0	0	0	0	0	0	0	0	0.0925	0.033162	0.95084	0.81963	0.19582	0.78043	0.046294	0.073158	0.070245	0.064957	0.072273	0.10499	0.10532	0.10674	0.10992	0.10062	0.0017376	0.03394	0.47447	0.3776	0.36379	0.78724	0.091912	0.08114	0	0	0.016393	0.085714	0.083333
0.81806	0.0024787	0.067105	0.074298	0	0	0	0	0	0	0	0	0	0	0	0	0	0	0	0	0	0.0725	0.019666	0.97312	0.83106	0.17065	0.80045	0.034162	0.048977	0.038234	0.027998	0.030459	0.052989	0.046974	0.0375	0.032622	0.030861	0.0025891	0.033992	0.47553	0.45707	0.28006	0.63706	0.069632	0.054825	0	0	0.016393	0.085714	0
0.85268	9.1478e-005	0.0819	0.071426	0	0	0	0	0	0	0	0	0	0	0	0	0	0	0	0	0	0.06375	0.020141	0.95997	0.82592	0.19107	0.77913	0.033936	0.056937	0.051745	0.042788	0.044718	0.072408	0.070399	0.06612	0.061319	0.054021	0.0013901	0.033913	0.51463	0.41629	0.46812	0.74062	0.06046	0.063596	0	0	0.016393	0.28571	0.16667
0.88542	0.00081013	0.061749	0.052781	0	0	0	0	0	0	0	0	0	0	0	0	0	0	0	0	0	0.04625	0.035593	0.91654	0.85662	0.16416	0.75371	0.049342	0.071586	0.057461	0.039165	0.043504	0.040701	0.036178	0.02907	0.02721	0.026677	0.0017376	0.17294	0.59897	0.37702	0.37186	0.71449	0.065367	0.039474	0	0	0.032787	0	0
0.83297	0.001054	0.11616	0.10021	0	0	0	0	0	0	0	0	0	0	0	0	0	0	0	0	0	0.09125	0.075013	0.86132	0.82962	0.19119	0.78025	0.061929	0.1016	0.094829	0.08304	0.094807	0.11416	0.11572	0.11493	0.11868	0.12232	0.0026586	0.034001	0.44723	0.36344	0.40319	0.79137	0.094752	0.10526	0	0	0.016393	0.25714	0.25
0.84442	0.00036724	0.05112	0.039009	0	0	0	0	0	0	0	0	0	0	0	0	0	0	0	0	0	0.03375	0.028016	0.9403	0.84952	0.17497	0.7677	0.048607	0.075387	0.06187	0.044762	0.060295	0.059969	0.058303	0.057615	0.052927	0.046499	0.0026672	0.17294	0.69611	0.60632	0.32527	0.77528	0.046261	0.046053	0	0	0	0.14286	0.083333
0.82642	0.0016059	0.087902	0.086628	0.025641	0	0	0	0	0	0	0.025641	0	0	0	0	0	0	0	0	0	0.08125	0.025043	0.95641	0.833	0.18034	0.77835	0.048345	0.076649	0.05458	0.04	0.046941	0.073699	0.065547	0.053596	0.046524	0.044466	0.0025891	0.17294	0.5619	0.48128	0.37124	0.65397	0.089122	0.067982	0	0	0.016393	0.14286	0.083333
0.86922	9.2952e-005	0.062302	0.044971	0	0	0	0	0	0	0	0	0	0	0	0	0	0	0	0	0	0.0375	0.013569	0.96833	0.83749	0.17403	0.80076	0.025061	0.04102	0.036419	0.032762	0.038964	0.052187	0.0508	0.047114	0.051022	0.044792	0.0013901	0.033905	0.65907	0.38427	0.40352	0.67894	0.029135	0.046053	0	0	0	0.31429	0.16667
0.87939	0.00046025	0.090131	0.068382	0	0	0	0	0	0	0	0	0	0	0	0	0	0	0	0	0	0.05875	0.012081	0.97541	0.82952	0.18359	0.78387	0.037454	0.056342	0.050534	0.043677	0.042482	0.078518	0.075904	0.070356	0.06983	0.064405	0.0013901	0.17294	0.63679	0.21768	0.40805	0.75836	0.059566	0.057018	0	0	0	0.34286	0.083333
0.82804	0.0014583	0.16537	0.16744	0	0	0	0	0	0	0	0	0	0	0	0	0	0	0	0	0	0.16625	0.087203	0.85554	0.81547	0.18731	0.81677	0.083798	0.12649	0.11573	0.11001	0.13527	0.157	0.14956	0.13891	0.15045	0.16905	0.0026586	0.034018	0.44677	0.36575	0.32838	0.75905	0.18398	0.13158	0	0	0.016393	0.028571	0
0.86665	4.4263e-005	0.037945	0.027723	0	0	0	0	0	0	0	0	0	0	0	0	0	0	0	0	0	0.02625	0.0011925	0.99309	0.83307	0.177	0.7924	0.012433	0.019337	0.012584	0.0078417	0.0062976	0.018367	0.015525	0.011168	0.0081771	0.0051554	0.0013901	0.016569	0.70049	0.12607	0.36998	0.50418	0.021019	0.02193	0	0	0	0.14286	0.083333
0.8599	1.4086e-006	0.092033	0.07691	0	0	0	0	0	0	0	0	0	0	0	0	0	0	0	0	0	0.07	0.021104	0.95569	0.83344	0.1858	0.76731	0.035133	0.057547	0.051003	0.043588	0.04666	0.072803	0.069153	0.063292	0.061981	0.053645	0.0017376	0.033913	0.57229	0.37454	0.43806	0.6984	0.071664	0.063596	0	0	0.016393	0.28571	0.16667
0.8664	4.0564e-005	0.064051	0.058697	0	0	0	0	0	0	0	0	0	0	0	0	0	0	0	0	0	0.05375	0.0054323	0.98799	0.83214	0.17732	0.79293	0.025396	0.043473	0.041451	0.034445	0.03036	0.062717	0.063076	0.06278	0.058811	0.045998	0.0013901	0.033905	0.4757	0.13253	0.40329	0.70115	0.046742	0.050439	0	0	0	0.11429	0.16667
0.88525	0.00079871	0.062674	0.046086	0	0	0	0	0	0	0	0	0	0	0	0	0	0	0	0	0	0.04	0.0097129	0.9777	0.83476	0.17262	0.79842	0.023433	0.036736	0.031207	0.024641	0.024163	0.042632	0.039538	0.034189	0.030991	0.024918	0.0013901	0.033905	0.5952	0.40061	0.34463	0.60756	0.032096	0.041667	0	0	0.016393	0.25714	0.25
0.84857	0.00020587	0.065269	0.063355	0.025641	0	0	0	0	0	0	0.025641	0	0	0	0	0	0	0	0	0.6	0.06375	0.025935	0.96567	0.82831	0.17799	0.77579	0.033061	0.0454	0.039403	0.034592	0.043205	0.050663	0.045764	0.039195	0.037601	0.039297	0.0017376	0.033931	0.49318	0.34442	0.31719	0.65686	0.062776	0.048246	0	0	0.04918	0	0
0.83172	0.00115	0.041171	0.033965	0	0	0	0	0	0	0	0.025641	0	0	0	0	0	0	0	0	0	0.0325	0.028564	0.93054	0.84397	0.16962	0.80742	0.023689	0.036723	0.030797	0.022719	0.023401	0.030572	0.028745	0.025475	0.020959	0.017023	0.0025891	0.033913	0.47296	0.41219	0.28992	0.56344	0.034774	0.037281	0	0	0.032787	0.028571	0
0.87724	0.00035961	0.056856	0.04271	0	0	0	0	0	0	0	0	0	0	0	0	0	0	0	0	0	0.0375	0.014256	0.96983	0.83341	0.17719	0.79253	0.022731	0.035507	0.030097	0.023522	0.021313	0.038619	0.036232	0.032052	0.028897	0.021867	0.0025891	0.033992	0.55606	0.46679	0.33159	0.58146	0.032387	0.039474	0	0	0.016393	0.2	0.25
0.88933	0.0010894	0.069695	0.05396	0	0	0	0	0	0	0	0	0	0	0	0	0	0	0	0	0	0.04875	0.01028	0.9688	0.83759	0.17936	0.78383	0.023637	0.039183	0.029268	0.020606	0.021801	0.04447	0.039882	0.032251	0.028533	0.026953	0.0025891	0.016657	0.63233	0.21993	0.47152	0.64112	0.050306	0.04386	0	0	0.032787	0.22857	0.083333
0.85943	2.984e-006	0.049404	0.040082	0	0	0	0	0	0	0	0	0	0	0	0	0	0	0	0	0	0.03625	0.015118	0.96969	0.84166	0.15955	0.80532	0.02147	0.033672	0.029386	0.027438	0.029917	0.039165	0.037399	0.034181	0.033688	0.026415	0.0013901	0.033905	0.68398	0.30089	0.43644	0.72377	0.033032	0.037281	0	0	0.032787	0.14286	0.083333
0.85242	9.7421e-005	0.083642	0.062461	0	0	0	0	0	0	0	0	0	0	0	0	0	0	0	0	0	0.05125	0.023814	0.95872	0.83999	0.16541	0.79334	0.046813	0.075473	0.059609	0.046719	0.048596	0.070089	0.065215	0.057378	0.050966	0.04479	0.0013901	0.17294	0.53574	0.40225	0.32925	0.71243	0.04639	0.065789	0	0	0.04918	0.4	0.083333
0.8855	0.00081517	0.10653	0.077644	0	0	0	0	0	0	0	0	0	0	0	0	0	0	0	0	0	0.065	0.022697	0.9404	0.84973	0.16508	0.79919	0.04447	0.074534	0.064199	0.049562	0.061462	0.086707	0.084293	0.077908	0.07367	0.073984	0.0025891	0.033913	0.59494	0.40091	0.35491	0.66979	0.051127	0.08114	0	0	0.032787	0.37143	0.41667
0.86797	6.7038e-005	0.04173	0.032083	0	0	0	0	0	0	0	0	0	0	0	0	0	0	0	0	0	0.02875	0.0063477	0.98279	0.83236	0.17867	0.79223	0.014827	0.025104	0.018906	0.0095219	0.0093659	0.024939	0.022324	0.017719	0.011619	0.0093463	0.0013901	0.016569	0.69081	0.13071	0.54056	0.5326	0.026898	0.028509	0	0	0.016393	0.14286	0.083333
0.78894	0.00699	0.089939	0.092712	0	0	0	0	0	0	0	0	0	0	0	0	0	0	0	0	0	0.09375	0.048971	0.92605	0.81088	0.19895	0.77708	0.047747	0.073145	0.067947	0.063205	0.063729	0.081684	0.077759	0.071576	0.070913	0.064601	0.0026672	0.033957	0.48362	0.25136	0.44129	0.61664	0.096225	0.076754	0	0	0	0	0
0.89387	0.0014648	0.086695	0.067715	0	0	0	0	0	0	0	0	0	0	0	0	0	0	0	0	0	0.05625	0.015754	0.9619	0.83955	0.16983	0.80366	0.039148	0.058177	0.05028	0.038793	0.038065	0.068929	0.064876	0.058143	0.052447	0.041711	0.0013901	0.17294	0.62417	0.40424	0.35828	0.71765	0.052433	0.059211	0	0.5	0.032787	0.2	0.25
0.86994	0.00010993	0.070747	0.052786	0	0	0	0	0	0	0	0	0	0	0	0	0	0	0	0	0	0.045	0.011558	0.98329	0.82634	0.18129	0.79447	0.037183	0.048279	0.043561	0.042898	0.04178	0.059709	0.057611	0.052865	0.055919	0.045466	0.0013901	0.19902	0.53358	0.17055	0.38633	0.71483	0.033085	0.050439	0	0	0	0.25714	0.25
0.89217	0.0013178	0.074532	0.053108	0	0	0	0	0	0	0	0.025641	0	0	0	0	0	0	0	0	0	0.04375	0.02499	0.95096	0.82553	0.19703	0.77175	0.044746	0.056693	0.055749	0.042163	0.050282	0.062187	0.060152	0.055276	0.05867	0.054672	0.0013901	0.19902	0.68733	0.55614	0.26286	0.72109	0.038134	0.057018	0	0	0.016393	0.31429	0.16667
0.86258	3.7148e-006	0.095445	0.081014	0	0	0	0	0	0	0	0	0	0	0	0	0	0	0	0	0	0.07625	0.027864	0.93988	0.83733	0.18228	0.77167	0.040879	0.066264	0.055408	0.046499	0.054303	0.077201	0.07319	0.066206	0.065436	0.06528	0.0025891	0.033992	0.49418	0.53602	0.38238	0.77486	0.080909	0.070175	0	0	0.016393	0.17143	0
0.84698	0.00026211	0.064026	0.071326	0	0	0	0	0	0	0	0	0	0	0	0	0	0	0	0	0	0.07	0.014936	0.96291	0.83512	0.18257	0.78214	0.028221	0.044999	0.035833	0.030987	0.034712	0.055628	0.051281	0.044204	0.042898	0.038422	0.0018245	0.033905	0.62069	0.36654	0.44674	0.74729	0.076813	0.050439	0	0	0.016393	0	0
0.87791	0.00038945	0.0738	0.059322	0	0	0	0	0	0	0	0	0	0	0	0	0	0	0	0	0	0.05375	0.016183	0.96613	0.8246	0.19187	0.78306	0.028586	0.048108	0.037407	0.027535	0.025351	0.05044	0.046111	0.038403	0.033826	0.027991	0.0013901	0.033896	0.50151	0.17513	0.46113	0.56996	0.053316	0.052632	0	0	0.016393	0.2	0.16667
0.8379	0.00071509	0.055834	0.049284	0	0	0	0	0	0	0	0.025641	0	0	0	0	0	0	0	0	0	0.04625	0.02651	0.9324	0.85485	0.15866	0.80139	0.028046	0.043767	0.038571	0.031587	0.034031	0.044624	0.042157	0.03829	0.035311	0.03059	0.0026325	0.033913	0.64745	0.3968	0.32101	0.59398	0.053111	0.046053	0	0	0.032787	0.057143	0
0.85887	5.6621e-006	0.069003	0.059708	0	0	0	0	0	0	0	0	0	0	0	0	0	0	0	0	0	0.0575	0.02192	0.95104	0.83372	0.18714	0.77426	0.028381	0.04285	0.032867	0.026969	0.026476	0.041789	0.036619	0.029068	0.026817	0.022964	0.0017376	0.033913	0.565	0.40222	0.38283	0.53622	0.061522	0.046053	0	0	0.016393	0.14286	0.083333
0.86586	3.2916e-005	0.078701	0.059104	0	0	0	0	0	0	0	0	0	0	0	0	0	0	0	0	0	0.04875	0.0163	0.97252	0.83154	0.17925	0.79671	0.048972	0.069879	0.056822	0.048314	0.051119	0.072197	0.068873	0.063994	0.056015	0.048956	0.0026846	0.19902	0.66563	0.44485	0.45921	0.75967	0.046329	0.057018	0	0	0.016393	0.28571	0.16667
0.85926	3.7204e-006	0.071076	0.055939	0	0	0	0	0	0	0	0	0	0	0	0	0	0	0	0	0	0.05	0.015371	0.96884	0.83726	0.16828	0.79942	0.027455	0.043162	0.033368	0.02758	0.032126	0.048938	0.044722	0.037115	0.035166	0.033196	0.0013901	0.033905	0.47072	0.28855	0.39033	0.63087	0.046538	0.048246	0	0	0.04918	0.2	0.16667
0.84885	0.00019641	0.073311	0.069737	0	0	0	0	0	0	0	0	0	0	0	0	0	0	0	0	0	0.06375	0.0069399	0.98428	0.83297	0.17412	0.79793	0.02849	0.049291	0.042747	0.029403	0.034447	0.067107	0.065053	0.060265	0.049793	0.050173	0.0013901	0.033896	0.49	0.1516	0.56805	0.76689	0.060008	0.057018	0	0	0	0.2	0.083333
0.81932	0.0023346	0.040664	0.035415	0	0	0	0	0	0	0	0.025641	0	0	0	0	0	0	0	0	0	0.035	0.033604	0.9563	0.80941	0.19518	0.78817	0.026309	0.039222	0.035511	0.028168	0.026332	0.030773	0.029404	0.026805	0.021106	0.018102	0.0026586	0.03394	0.44517	0.36513	0.33184	0.5321	0.033194	0.039474	0	0	0.032787	0	0
0.86378	1.109e-005	0.076111	0.060299	0	0	0	0	0	0	0	0	0	0	0	0	0	0	0	0	0	0.0525	0.013716	0.97803	0.8311	0.17391	0.79674	0.029849	0.04903	0.041568	0.03509	0.041439	0.060203	0.057739	0.05256	0.050424	0.050437	0.0013901	0.033905	0.68629	0.31935	0.42779	0.68788	0.047068	0.054825	0	0	0.032787	0.34286	0
0.87705	0.00035104	0.086799	0.072453	0	0	0	0	0	0	0	0	0	0	0	0	0	0	0	0	0	0.065	0.011331	0.97258	0.83526	0.17515	0.79927	0.031315	0.052043	0.041326	0.032065	0.035068	0.064498	0.059536	0.05042	0.047289	0.044323	0.0013901	0.033896	0.64204	0.28054	0.43225	0.68196	0.063295	0.059211	0	0	0.016393	0.31429	0.083333
0.85191	0.00010947	0.074509	0.05415	0	0	0	0	0	0	0	0.025641	0	0	0	0	0	0	0	0	0	0.04375	0.021355	0.95285	0.84529	0.17112	0.7748	0.046804	0.071457	0.063887	0.047304	0.057645	0.077882	0.075831	0.072202	0.067695	0.060251	0.0026846	0.17296	0.53884	0.4546	0.50333	0.7673	0.04968	0.054825	0	0	0.032787	0.22857	0.083333
0.85112	0.00012964	0.049638	0.04001	0	0	0	0	0	0	0	0	0	0	0	0	0	0	0	0	0	0.03875	0.0109	0.98251	0.82959	0.18061	0.7859	0.020768	0.029998	0.024975	0.017404	0.01883	0.029249	0.025962	0.021024	0.017362	0.014737	0.0013901	0.033913	0.48566	0.17285	0.39892	0.54864	0.034286	0.032895	0	0	0	0.14286	0.083333
0.8572	1.8662e-005	0.070165	0.051976	0	0	0	0	0	0	0	0	0	0	0	0	0	0	0	0	0	0.04375	0.019691	0.96763	0.83517	0.15877	0.81805	0.029578	0.047446	0.041198	0.034861	0.038798	0.057319	0.05536	0.050874	0.049985	0.044174	0.0013901	0.033913	0.59529	0.40529	0.3524	0.66223	0.036559	0.052632	0	0	0.065574	0.2	0.33333
0.88082	0.00053419	0.046873	0.039667	0	0	0	0	0	0	0	0	0	0	0	0	0	0	0	0	0	0.0375	0.0021756	0.99088	0.83401	0.17661	0.79204	0.016089	0.024492	0.020726	0.017081	0.017114	0.030039	0.027151	0.023087	0.020574	0.015602	0.0026586	0.033922	0.48704	0.13634	0.47847	0.57747	0.035057	0.028509	0	0	0	0.11429	0.16667
0.86261	3.85e-006	0.03532	0.026936	0	0	0	0	0	0	0	0	0	0	0	0	0	0	0	0	0	0.0225	0.018411	0.96879	0.83066	0.17679	0.79175	0.034338	0.048852	0.042238	0.024511	0.021827	0.035635	0.032406	0.028485	0.018337	0.015444	0.0026846	0.17296	0.67484	0.4744	0.35011	0.75423	0.031343	0.028509	0	0	0.016393	0	0
0.84424	0.00037524	0.090603	0.069363	0.025641	0	0	0	0	0	0	0.051282	0	0	0	0	0.11111	0	0	0	0	0.05875	0.031081	0.9256	0.83888	0.1912	0.76543	0.039317	0.068564	0.064076	0.052218	0.057803	0.088465	0.090112	0.09004	0.088962	0.087641	0.0013901	0.033922	0.61601	0.30092	0.44618	0.78662	0.055476	0.074561	0	0	0.032787	0.31429	0.25
0.87751	0.00037131	0.065124	0.046309	0	0	0	0	0	0	0	0	0	0	0	0	0	0	0	0	0	0.0375	0.010559	0.97834	0.83314	0.1774	0.79073	0.033863	0.043995	0.041095	0.031003	0.02978	0.051419	0.049977	0.04685	0.041024	0.033281	0.0013901	0.19902	0.58884	0.36386	0.3343	0.63266	0.027001	0.046053	0	0	0.016393	0.25714	0.25
0.91279	0.0036297	0.069055	0.05306	0	0	0	0	0	0	0	0	0	0	0	0	0	0	0	0	0	0.04375	0.0069633	0.9756	0.83705	0.1784	0.7864	0.048957	0.052915	0.047432	0.04272	0.04042	0.06431	0.055445	0.042051	0.039122	0.032676	0.0017376	0.17296	0.71431	0.1426	0.52214	0.89637	0.054131	0.032895	0	0	0	0	0
0.87646	0.00032582	0.081325	0.080373	0	0	0	0	0	0	0	0	0	0	0	0	0	0	0	0	0	0.07375	0.022313	0.94909	0.83974	0.17593	0.79017	0.036827	0.060611	0.058341	0.048726	0.054258	0.087204	0.087693	0.088474	0.088912	0.079879	0.0018245	0.033922	0.63094	0.35601	0.31019	0.77913	0.072564	0.067982	0.5	0.25	0.032787	0.028571	0.083333
0.84231	0.00046718	0.036875	0.030782	0	0	0	0	0	0	0	0.025641	0	0	0	0	0	0	0	0	0	0.02875	0.019976	0.94726	0.85004	0.15855	0.80697	0.019937	0.031524	0.027839	0.021228	0.022892	0.028514	0.027035	0.024298	0.020461	0.016318	0.0025977	0.033992	0.58774	0.49412	0.37589	0.56218	0.03112	0.032895	0	0	0.032787	0.028571	0
0.86911	9.0455e-005	0.035899	0.036959	0	0	0	0	0	0	0	0	0	0	0	0	0	0	0	0	0	0.0375	0.003091	0.99063	0.83296	0.17689	0.79228	0.013695	0.020818	0.017394	0.012601	0.010978	0.024195	0.021583	0.017904	0.014252	0.0087326	0.0026586	0.033922	0.42801	0.10605	0.4414	0.56631	0.038952	0.024123	0	0	0	0	0
0.85245	9.6707e-005	0.053738	0.039758	0	0	0	0	0	0	0	0	0	0	0	0	0	0	0	0	0	0.035	0.030939	0.94895	0.82809	0.16877	0.81313	0.027841	0.044426	0.040571	0.032612	0.035455	0.042681	0.041923	0.039774	0.037458	0.031952	0.0013901	0.033931	0.5973	0.43213	0.34082	0.6231	0.033244	0.046053	0	0	0.016393	0.2	0.083333
0.85287	8.7341e-005	0.02035	0.018437	0	0	0	0	0	0	0	0	0	0	0	0	0	0	0	0	0	0.0175	0.019146	0.96665	0.82579	0.1835	0.79084	0.019649	0.032239	0.019617	0.0099983	0.0038728	0.0056479	0.0052384	0.0032425	0.001977	0.00076189	0.0026846	0.16428	0.54193	0.56558	0.17828	0.2981	0.032079	0.017544	0	0	0	0	0
0.8796	0.000471	0.070177	0.049683	0	0	0	0	0	0	0	0.025641	0	0	0	0	0	0	0	0	0	0.04	0.013594	0.97072	0.82963	0.18441	0.78529	0.034563	0.046138	0.040849	0.035832	0.036886	0.057458	0.055083	0.049977	0.052596	0.045322	0.0013901	0.19902	0.68733	0.3105	0.40745	0.71146	0.033653	0.048246	0	0	0.016393	0.31429	0.16667
0.86849	7.7376e-005	0.045368	0.036372	0	0	0	0	0	0	0	0	0	0	0	0	0	0	0	0	0	0.03375	0.0099799	0.97762	0.82662	0.18329	0.79265	0.01652	0.027551	0.021648	0.015726	0.013564	0.028458	0.025982	0.021586	0.01809	0.01324	0.0013901	0.033896	0.51668	0.15003	0.52493	0.56678	0.033803	0.030702	0	0	0	0.14286	0.083333
0.89131	0.0012464	0.094143	0.073001	0	0	0	0	0	0	0	0	0	0	0	0	0	0	0	0	0	0.06375	0.021775	0.94794	0.83215	0.18381	0.78764	0.047141	0.06904	0.066174	0.050113	0.048155	0.081982	0.079282	0.072857	0.069862	0.061459	0.0026412	0.17294	0.58622	0.57629	0.28469	0.74199	0.067816	0.067982	0	0	0	0.31429	0.083333
0.8579	1.2258e-005	0.074118	0.056264	0.051282	0	0	0	0.16667	0	0	0.076923	0	0	0	0	0	0	0	0	0	0.04625	0.028495	0.95166	0.82707	0.19773	0.75642	0.0499	0.061757	0.055407	0.051524	0.056507	0.067815	0.065888	0.057204	0.053327	0.047145	0.0025891	0.19902	0.59297	0.51548	0.37856	0.73299	0.040724	0.057018	0	0	0.04918	0.2	0.083333
0.89541	0.0016051	0.10865	0.093128	0	0	0	0	0	0	0	0	0	0	0	0	0	0	0	0	0	0.0825	0.01284	0.97706	0.83085	0.17863	0.78977	0.040192	0.068272	0.064399	0.05685	0.060885	0.11329	0.11453	0.11583	0.11994	0.11555	0.0018245	0.033905	0.50379	0.20877	0.38212	0.83091	0.0734	0.078947	0	0.5	0	0.2	0.33333
0.88482	0.00077053	0.072078	0.054723	0	0	0	0	0	0	0	0	0	0	0	0	0	0	0	0	0	0.04625	0.0078114	0.9798	0.83361	0.17683	0.7918	0.074989	0.048653	0.042164	0.031065	0.028573	0.051464	0.046803	0.03907	0.035366	0.03265	0.0025891	0.58148	0.60773	0.14273	0.47645	0.70135	0.045182	0.04386	0	0	0.016393	0.25714	0.083333
0.88805	0.00099301	0.11792	0.095538	0	0	0	0	0	0	0	0	0	0	0	0	0	0	0	0	0	0.0825	0.016359	0.96621	0.83656	0.17078	0.79351	0.05225	0.07461	0.066017	0.056905	0.064276	0.10376	0.099686	0.092039	0.094061	0.093173	0.0013901	0.19902	0.48946	0.29497	0.50317	0.89403	0.073781	0.08114	0	0	0.016393	0.42857	0.25
0.86815	7.0646e-005	0.073381	0.056025	0	0	0	0	0	0	0	0	0	0	0	0	0	0	0	0	0	0.0475	0.016937	0.97448	0.83298	0.17399	0.78243	0.04088	0.05088	0.043621	0.033101	0.03456	0.057853	0.053493	0.0456	0.042923	0.040648	0.0025891	0.19902	0.51997	0.36478	0.31559	0.7193	0.037466	0.052632	0	0	0.016393	0.31429	0.16667
0.86451	1.7419e-005	0.083267	0.076099	0	0	0	0	0	0	0	0	0	0	0	0	0	0	0	0	0	0.06875	0.023412	0.97406	0.82308	0.18551	0.78652	0.047858	0.064045	0.06812	0.072111	0.081385	0.10262	0.10679	0.11427	0.12185	0.11223	0.0017376	0.19902	0.47786	0.24004	0.36015	0.91521	0.060838	0.067982	0	0	0	0.14286	0.083333
0.85137	0.00012306	0.061625	0.056173	0	0	0	0	0	0	0	0	0	0	0	0	0	0	0	0	0	0.05125	0.016688	0.9634	0.83704	0.17177	0.79373	0.036148	0.059252	0.044439	0.036058	0.033847	0.056321	0.051153	0.043713	0.040173	0.032317	0.0026412	0.17294	0.70044	0.41095	0.44414	0.70074	0.05767	0.048246	0	0	0	0.14286	0.083333
0.86526	2.549e-005	0.074977	0.060227	0	0	0	0	0	0	0	0	0	0	0	0	0	0	0	0	0	0.055	0.0099741	0.98378	0.82821	0.17939	0.79478	0.029147	0.044694	0.03608	0.026131	0.021152	0.047542	0.042374	0.033996	0.028592	0.022509	0.0013901	0.033913	0.53349	0.13573	0.37759	0.53456	0.045971	0.050439	0	0	0	0.28571	0.16667
0.87682	0.00034107	0.066581	0.046845	0	0	0	0	0	0	0	0.025641	0	0	0	0	0	0	0	0	0	0.0375	0.016716	0.96854	0.82498	0.18797	0.78598	0.035491	0.046443	0.041833	0.036108	0.036722	0.05468	0.052402	0.04727	0.048887	0.042374	0.0013901	0.19902	0.52724	0.34931	0.38919	0.69475	0.027406	0.048246	0	0	0.016393	0.31429	0.16667
0.86546	2.7794e-005	0.092528	0.078264	0	0	0	0	0	0	0	0	0	0	0	0	0	0	0	0	0	0.07	0.02146	0.95722	0.83079	0.18678	0.77884	0.03633	0.060916	0.050516	0.040274	0.040204	0.072901	0.069351	0.062344	0.055797	0.049112	0.0013901	0.033913	0.55877	0.27599	0.39924	0.62303	0.068541	0.067982	0	0	0	0.28571	0.25
0.84047	0.00056428	0.075863	0.071065	0	0	0	0	0	0	0	0	0	0	0	0	0	0	0	0	0	0.065	0.019019	0.97405	0.82201	0.18859	0.78317	0.034863	0.060916	0.059207	0.056788	0.063234	0.087614	0.092287	0.097014	0.10372	0.095605	0.0026672	0.033931	0.47914	0.17434	0.44403	0.83029	0.059527	0.067982	0	0	0	0.11429	0.16667
0.88975	0.0011213	0.12247	0.085531	0	0	0	0	0	0	0	0	0	0	0	0	0	0	0	0	0	0.0675	0.012894	0.97629	0.82684	0.17991	0.79246	0.059293	0.077891	0.070845	0.056454	0.059552	0.10817	0.10522	0.098218	0.098453	0.099069	0.0013901	0.19903	0.6832	0.18941	0.5015	0.79254	0.053751	0.08114	0	0	0	0.68571	0
0.85111	0.00012974	0.087494	0.083876	0	0	0	0	0	0	0	0	0	0	0	0	0	0	0	0	0	0.07875	0.034555	0.95491	0.82119	0.18309	0.79366	0.04407	0.070248	0.07468	0.067732	0.084082	0.10413	0.10911	0.11846	0.12395	0.11902	0.0026586	0.06003	0.43899	0.26081	0.37143	0.81949	0.076655	0.076754	0	0	0	0.085714	0.083333
0.85823	9.7707e-006	0.01785	0.012742	0	0	0	0	0	0	0	0	0	0	0	0	0	0	0	0	0	0.0125	0.0019001	0.99225	0.83237	0.1776	0.79229	0.012155	0.0088842	0.0042597	0.0026162	0	0.0059664	0.003813	0.0014859	0.00053753	0	0.0026846	0.17294	0.59196	0.065749	0.38949	0.42666	0.016519	0.0065789	0	0	0	0	0
0.88228	0.00061588	0.050879	0.037856	0	0	0	0	0	0	0	0	0	0	0	0	0	0	0	0	0	0.03125	0.0077625	0.97418	0.83879	0.17449	0.79329	0.024557	0.037054	0.032116	0.017788	0.013892	0.039865	0.038054	0.034015	0.023119	0.01673	0.0013901	0.17294	0.72586	0.18491	0.55492	0.63451	0.033311	0.035088	0	0	0	0.14286	0.083333
0.86557	2.914e-005	0.054522	0.043255	0	0	0	0	0	0	0	0	0	0	0	0	0	0	0	0	0	0.03875	0.020315	0.95541	0.85189	0.1471	0.81519	0.02479	0.038261	0.035057	0.033735	0.037554	0.044741	0.043248	0.040713	0.041587	0.034132	0.0013901	0.033913	0.68501	0.39435	0.3759	0.74811	0.03709	0.041667	0	0	0.032787	0.14286	0.083333
0.87792	0.00039015	0.098769	0.076277	0	0	0	0	0	0	0	0	0	0	0	0	0	0	0	0	0	0.065	0.015802	0.9674	0.82353	0.18831	0.79749	0.050709	0.068191	0.059679	0.048405	0.047574	0.086443	0.082816	0.074783	0.071359	0.062376	0.0026412	0.19902	0.47103	0.093867	0.31888	0.74921	0.066029	0.065789	0	0	0	0.34286	0
0.84799	0.00022536	0.03499	0.028154	0	0	0	0	0	0	0	0.025641	0	0	0	0	0	0	0	0	0	0.0275	0.01597	0.97106	0.83145	0.17315	0.79556	0.018674	0.028258	0.022537	0.014532	0.016033	0.021335	0.018889	0.015387	0.011005	0.0097534	0.0025977	0.033992	0.55905	0.44533	0.34289	0.49981	0.027062	0.028509	0	0	0.032787	0.028571	0
0.86566	3.0308e-005	0.043145	0.034191	0	0	0	0	0	0	0	0	0	0	0	0	0	0	0	0	0	0.0325	0.0063029	0.9853	0.83023	0.18076	0.79054	0.015323	0.023265	0.017764	0.014046	0.011948	0.02431	0.021354	0.016853	0.014136	0.010073	0.0013901	0.033896	0.48632	0.14971	0.43809	0.54316	0.03039	0.026316	0	0	0	0.14286	0.083333
0.85979	1.7048e-006	0.061297	0.05606	0	0	0	0	0	0	0	0	0	0	0	0	0	0	0	0	0	0.05125	0.0061707	0.98374	0.83252	0.17803	0.79413	0.023702	0.041943	0.039047	0.033748	0.033268	0.06271	0.063493	0.063902	0.064387	0.050953	0.0013901	0.033896	0.53432	0.13138	0.42143	0.79164	0.048323	0.048246	0	0	0	0.11429	0.16667
0.84363	0.00040325	0.024331	0.020321	0	0	0	0	0	0	0	0.025641	0	0	0	0	0	0	0	0	0	0.02125	0.014874	0.97856	0.83085	0.17895	0.78257	0.013586	0.016832	0.012514	0.0073237	0.005972	0.010579	0.0083907	0.0055579	0.0038812	0.0026618	0.0025977	0.033992	0.57211	0.45752	0.27678	0.39818	0.019766	0.017544	0	0	0.016393	0.028571	0
0.91713	0.0042627	0.083075	0.06544	0	0	0	0	0	0	0	0	0	0	0	0	0	0	0	0	0	0.0575	0.0047308	0.98341	0.8352	0.17588	0.79373	0.026367	0.04317	0.034793	0.023947	0.024872	0.054601	0.049273	0.041159	0.034995	0.030981	0.0013901	0.016561	0.65118	0.17841	0.51927	0.62523	0.052217	0.050439	0	0.5	0	0.25714	0.25
0.86761	6.0492e-005	0.067562	0.069665	0	0	0	0	0	0	0	0	0	0	0	0	0	0	0	0	0	0.06625	0.0079753	0.98722	0.83117	0.17653	0.79228	0.02779	0.047147	0.047003	0.041446	0.037143	0.075058	0.076242	0.078278	0.076492	0.061632	0.0017376	0.033905	0.4751	0.18006	0.40316	0.78071	0.064031	0.054825	0	0	0	0.028571	0
0.85022	0.00015449	0.07767	0.071522	0	0	0	0	0	0	0	0	0	0	0	0	0	0	0	0	0	0.06625	0.021466	0.97804	0.82144	0.18116	0.79397	0.035359	0.056325	0.05699	0.054505	0.058552	0.087915	0.09041	0.09471	0.097496	0.086124	0.0017376	0.033931	0.47425	0.2564	0.35693	0.79584	0.057947	0.063596	0	0	0	0.14286	0.083333
0.87635	0.00032118	0.053805	0.036954	0	0	0	0	0	0	0	0	0	0	0	0	0	0	0	0	0	0.03125	0.015895	0.97444	0.83494	0.16753	0.80233	0.027524	0.038873	0.034902	0.027925	0.030079	0.035724	0.033829	0.03002	0.027251	0.022013	0.0013901	0.060038	0.53579	0.40208	0.31072	0.5926	0.021575	0.041667	0	0	0.016393	0.25714	0.25
0.83693	0.00077618	0.10634	0.08996	0	0	0	0	0	0	0	0.025641	0	0	0	0	0	0	0	0	0	0.08125	0.03257	0.93315	0.83542	0.17803	0.79416	0.05393	0.090469	0.076419	0.063963	0.072363	0.1043	0.10097	0.095367	0.094673	0.092251	0.0026412	0.17294	0.56285	0.40185	0.41813	0.786	0.093091	0.08114	0	0	0.04918	0.2	0.083333
0.86173	8.9548e-007	0.068455	0.05618	0	0	0	0	0	0	0	0	0	0	0	0	0	0	0	0	0	0.0525	0.01765	0.96767	0.82559	0.18646	0.79105	0.036579	0.05041	0.036975	0.02586	0.031221	0.045689	0.03951	0.030392	0.024219	0.024326	0.0026846	0.17294	0.61606	0.25712	0.26643	0.58975	0.05844	0.046053	0	0	0.032787	0.11429	0
0.85283	8.8208e-005	0.16366	0.16384	0.025641	0	0	0	0	0	0	0.051282	0	0	0	0	0	0	0	0	0	0.15625	0.070824	0.89319	0.80777	0.20341	0.79309	0.07939	0.12151	0.10779	0.10302	0.1285	0.16074	0.15211	0.13699	0.14522	0.15847	0.0026586	0.033992	0.44996	0.38412	0.39671	0.71889	0.16181	0.13158	0	0	0.04918	0.14286	0.16667
0.89343	0.0014262	0.069474	0.053415	0	0	0	0	0	0	0	0	0	0	0	0	0	0	0	0	0	0.0475	0.0039721	0.985	0.83405	0.17796	0.79204	0.021578	0.035821	0.027205	0.018905	0.018088	0.04302	0.038426	0.030882	0.026089	0.022346	0.0013901	0.016561	0.64998	0.13697	0.54924	0.59248	0.044426	0.041667	0	0	0	0.28571	0.16667
0.87065	0.00012773	0.063502	0.052693	0	0	0	0	0	0	0	0	0	0	0	0	0	0	0	0	0	0.05	0.012729	0.97885	0.82478	0.18074	0.79953	0.023433	0.035509	0.026828	0.020017	0.020236	0.036929	0.032068	0.024822	0.021598	0.019269	0.00086881	0.033905	0.48144	0.15167	0.41124	0.56325	0.049384	0.039474	0	0	0.016393	0.17143	0.083333
0.86873	8.2402e-005	0.072244	0.056396	0	0	0	0	0	0	0	0	0	0	0	0	0	0	0	0	0	0.05125	0.010822	0.98129	0.82812	0.18182	0.79396	0.02795	0.042857	0.034969	0.026225	0.022604	0.04607	0.041512	0.033931	0.029325	0.023461	0.0013901	0.033913	0.48617	0.15171	0.37715	0.56118	0.042075	0.048246	0	0	0	0.28571	0.16667
0.84421	0.00037675	0.128	0.11912	0	0	0	0	0	0	0	0	0	0	0	0	0	0	0	0	0	0.1175	0.080919	0.85158	0.78817	0.2733	0.71763	0.060506	0.090579	0.05876	0.045483	0.048425	0.068199	0.057096	0.040273	0.036226	0.034091	0.0026586	0.033983	0.44431	0.4023	0.32669	0.5202	0.14024	0.092105	0	0	0.016393	0.14286	0.083333
0.85571	3.664e-005	0.057513	0.050138	0	0	0	0	0	0	0	0	0	0	0	0	0	0	0	0	0	0.0425	0.016852	0.97252	0.83189	0.18066	0.78457	0.048921	0.075357	0.066169	0.050709	0.046855	0.079889	0.078131	0.077302	0.068091	0.05943	0.0026846	0.17297	0.62833	0.45027	0.4559	0.94375	0.058298	0.04386	0	0	0.032787	0.028571	0.083333
0.87791	0.00038945	0.061879	0.044651	0	0	0	0	0	0	0	0	0	0	0	0	0	0	0	0	0	0.03625	0.013728	0.97559	0.83071	0.1782	0.79207	0.031264	0.04287	0.036769	0.026511	0.027131	0.046009	0.042684	0.03645	0.029545	0.026085	0.0026759	0.17294	0.58884	0.36386	0.33018	0.66787	0.030846	0.041667	0	0	0.032787	0.22857	0.16667
0.86336	8.0428e-006	0.053078	0.043842	0	0	0	0	0	0	0	0	0	0	0	0	0	0	0	0	0	0.0425	0.01086	0.98292	0.82929	0.18059	0.78634	0.021965	0.031835	0.028491	0.018244	0.019799	0.032982	0.029515	0.024799	0.01922	0.016797	0.0013901	0.033913	0.48566	0.17288	0.39983	0.55401	0.03818	0.035088	0	0	0	0.14286	0.083333
0.87718	0.00035682	0.12944	0.096322	0	0	0	0	0	0	0	0	0	0	0	0	0	0	0	0	0	0.07875	0.018917	0.95696	0.83882	0.17423	0.79848	0.048667	0.082963	0.072503	0.061186	0.070777	0.11039	0.10691	0.098033	0.099384	0.094946	0.0025891	0.033905	0.63529	0.32503	0.45446	0.68753	0.062281	0.094298	0	0	0.04918	0.6	0.41667
0.86736	5.5981e-005	0.080989	0.073396	0	0	0	0	0	0	0	0	0	0	0	0	0	0	0	0	0	0.06625	0.025641	0.95197	0.83399	0.18103	0.78793	0.045789	0.062358	0.061847	0.057264	0.065439	0.090464	0.092497	0.096296	0.099558	0.089617	0.0017376	0.19902	0.47456	0.40531	0.39101	0.79591	0.060161	0.065789	0	0	0.016393	0.11429	0.083333
0.89506	0.0015726	0.098322	0.07947	0	0	0	0	0	0	0	0	0	0	0	0	0	0	0	0	0	0.07	0.02343	0.94739	0.82714	0.19292	0.78914	0.05003	0.072407	0.068027	0.052028	0.052004	0.091906	0.088936	0.081448	0.078765	0.070086	0.0026672	0.17294	0.47101	0.60418	0.302	0.79357	0.070132	0.072368	0	0	0	0.25714	0.25
0.85686	2.2265e-005	0.097818	0.077903	0	0	0	0	0	0	0	0	0	0	0	0	0	0	0	0	0	0.06625	0.022424	0.95096	0.83855	0.17593	0.78508	0.047418	0.068889	0.058015	0.039064	0.046832	0.080642	0.07527	0.065048	0.056245	0.058471	0.0025891	0.17294	0.58852	0.49858	0.31888	0.692	0.060097	0.070175	0	0	0.081967	0.25714	0.25
0.84661	0.00027609	0.1895	0.18836	0.025641	0	0	0	0	0	0	0.051282	0	0	0	0	0	0	0	0	0	0.17875	0.076057	0.88841	0.80374	0.20024	0.81306	0.089893	0.13682	0.11963	0.11225	0.13335	0.17613	0.16419	0.14399	0.14873	0.15716	0.0026586	0.034001	0.44978	0.38391	0.39456	0.66986	0.18298	0.14912	0	0	0.032787	0.25714	0.16667
0.84696	0.00026286	0.042661	0.034696	0	0	0	0	0	0	0	0	0	0	0	0	0	0	0	0	0	0.03125	0.026954	0.93691	0.84132	0.17719	0.78484	0.031961	0.042707	0.038978	0.028263	0.02688	0.036655	0.034523	0.030515	0.024339	0.020363	0.0026672	0.17294	0.47518	0.45369	0.36827	0.59434	0.035504	0.037281	0	0	0.032787	0.028571	0
0.83445	0.00094536	0.050575	0.035808	0	0	0	0	0	0	0	0	0	0	0	0	0	0	0	0	0	0.0275	0.018749	0.96092	0.84434	0.16782	0.80075	0.048855	0.070254	0.0526	0.044446	0.050162	0.05963	0.057264	0.055519	0.049419	0.040079	0.0013901	0.19902	0.74415	0.39045	0.60982	0.79591	0.03786	0.039474	0	0	0	0.17143	0
0.86859	7.943e-005	0.10046	0.08462	0.076923	0	0	0	0	0	0	0.076923	0	0	0	0	0	0	0	0	0	0.07625	0.031249	0.93731	0.8287	0.20128	0.76374	0.043403	0.067647	0.057104	0.047432	0.052471	0.078834	0.073738	0.064327	0.06285	0.060386	0.0025891	0.033992	0.57938	0.48089	0.35951	0.65466	0.071664	0.074561	0	0	0.04918	0.25714	0.25
0.91588	0.0040753	0.10889	0.082512	0	0	0	0	0	0	0	0	0	0	0	0	0	0	0	0	0	0.07	0.010945	0.97527	0.82913	0.18516	0.78782	0.044906	0.062672	0.050413	0.043715	0.053177	0.081455	0.075587	0.064739	0.063599	0.062827	0.0013901	0.19902	0.5645	0.15331	0.44565	0.80313	0.062222	0.067982	0	0	0	0.45714	0.33333
0.87213	0.0001695	0.029355	0.028005	0	0	0	0	0	0	0	0	0	0	0	0	0	0	0	0	0	0.02875	0.025775	0.95558	0.82228	0.19785	0.75696	0.027032	0.040991	0.035868	0.02285	0.024742	0.021772	0.021118	0.019382	0.013925	0.01109	0.0026846	0.034088	0.51655	0.39271	0.21877	0.47531	0.029007	0.037281	0	0	0	0	0
0.8439	0.00039088	0.04691	0.039301	0	0	0	0	0	0	0	0	0	0	0	0	0	0	0	0	0	0.03375	0.03149	0.9616	0.82797	0.15957	0.81264	0.040399	0.065095	0.053282	0.044595	0.038868	0.021398	0.019875	0.017559	0.015449	0.012125	0.0026846	0.16428	0.52172	0.58288	0.22488	0.49546	0.05384	0.037281	0	0	0.032787	0.057143	0.083333
0.85322	7.9972e-005	0.08206	0.072774	0.051282	0	0	0	0	0	0	0.051282	0	0	0	0	0	0.5	0	0	0	0.0625	0.025794	0.95106	0.83245	0.18908	0.76461	0.051162	0.066446	0.059039	0.053941	0.059437	0.082298	0.077464	0.067805	0.070693	0.062851	0.0025891	0.17294	0.57932	0.48045	0.36455	0.74309	0.06469	0.063596	0	0	0.04918	0.14286	0.083333
0.84295	0.0004354	0.078085	0.062511	0	0	0	0	0	0	0	0	0	0	0	0	0	0	0	0	0	0.055	0.022334	0.96016	0.83333	0.17734	0.79202	0.04236	0.067158	0.050323	0.040555	0.050271	0.067156	0.062683	0.056318	0.054233	0.055608	0.0026846	0.17296	0.59498	0.44573	0.35511	0.78009	0.055609	0.057018	0	0	0.016393	0.31429	0.083333
0.8442	0.00037685	0.067963	0.063154	0	0	0	0	0	0	0	0	0	0	0	0	0	0	0	0	0	0.0575	0.015227	0.97321	0.82707	0.17972	0.80309	0.029783	0.051479	0.045764	0.035492	0.033851	0.062917	0.060999	0.056639	0.050499	0.039736	0.0013901	0.033896	0.64674	0.34342	0.44426	0.6088	0.05668	0.057018	0	0	0.016393	0.17143	0.083333
0.89476	0.0015455	0.073793	0.053741	0	0	0	0	0	0	0	0	0	0	0	0	0	0	0	0	0	0.04625	0.0046515	0.98893	0.83255	0.17686	0.7918	0.025396	0.039799	0.032567	0.026324	0.027778	0.053174	0.049307	0.042471	0.041192	0.037765	0.0013901	0.033905	0.53256	0.15279	0.38738	0.72047	0.035057	0.046053	0	0	0	0.34286	0.33333
0.85627	2.9155e-005	0.05684	0.040379	0	0	0	0	0	0	0	0	0	0	0	0	0	0	0	0	0	0.03375	0.011083	0.97235	0.83907	0.17106	0.79921	0.030433	0.050632	0.037658	0.027963	0.027076	0.04587	0.04216	0.036913	0.030867	0.025517	0.0025891	0.17294	0.64194	0.33568	0.46696	0.70294	0.035312	0.039474	0	0	0.032787	0.25714	0
0.85528	4.2942e-005	0.071329	0.063539	0	0	0	0	0	0	0	0	0	0	0	0	0	0	0	0	0	0.06125	0.021929	0.95114	0.83379	0.18623	0.77002	0.029578	0.044687	0.033978	0.027809	0.027928	0.044161	0.038612	0.030456	0.028204	0.024706	0.0017376	0.033913	0.56506	0.40228	0.38469	0.5417	0.065418	0.048246	0	0	0.016393	0.14286	0.083333
0.87429	0.00024115	0.066696	0.061871	0	0	0	0	0	0	0	0	0	0	0	0	0	0	0	0	0	0.05625	0.015879	0.96722	0.83448	0.17866	0.79034	0.028717	0.048367	0.04786	0.039766	0.039078	0.071376	0.07198	0.072751	0.072326	0.059054	0.0018245	0.033913	0.62952	0.35758	0.3457	0.78195	0.053569	0.054825	0	0	0.016393	0.11429	0.083333
0.86831	7.3724e-005	0.086519	0.081032	0	0	0	0	0	0	0	0	0	0	0	0	0	0	0	0	0	0.075	0.013204	0.9812	0.82992	0.17822	0.79435	0.034702	0.056942	0.057736	0.055448	0.061681	0.099326	0.10211	0.10784	0.11344	0.10136	0.0017376	0.033913	0.47468	0.23975	0.39141	0.83159	0.069632	0.065789	0	0	0	0.14286	0.083333
0.88546	0.00081236	0.079685	0.05547	0	0	0	0	0	0	0	0	0	0	0	0	0	0	0	0	0	0.0425	0.01152	0.97777	0.8288	0.18036	0.79372	0.047323	0.057734	0.053696	0.046473	0.051947	0.072946	0.07156	0.06741	0.070188	0.065399	0.0025891	0.19903	0.69144	0.26839	0.537	0.7475	0.033098	0.057018	0	0	0.032787	0.31429	0.16667
0.85958	2.4314e-006	0.010033	0.0079536	0	0	0	0	0	0	0	0	0	0	0	0	0	0	0	0	0	0.01	0.0034349	0.98937	0.83319	0.17698	0.79229	0.0041186	0.0042843	0.0014792	0	0	0.0017595	0.00098218	0.00026684	0	0	0.0026672	0.033922	0.41964	0.082753	0.24325	0.21497	0.011686	0.004386	0	0	0	0	0
0.85658	2.5402e-005	0.081397	0.072067	0.051282	0	0	0	0	0	0	0.025641	0	0	0	0	0	0	0	0	0	0.0675	0.034521	0.92461	0.84249	0.17459	0.78652	0.037418	0.057541	0.048036	0.042789	0.052605	0.067597	0.064078	0.058161	0.060828	0.061913	0.0026586	0.03394	0.55695	0.38734	0.32093	0.78394	0.073535	0.061404	0	0	0.04918	0.17143	0
0.8244	0.0017997	0.043012	0.037789	0	0	0	0	0	0	0	0.025641	0	0	0	0	0	0	0	0	0	0.035	0.027128	0.93855	0.83966	0.17251	0.80365	0.024455	0.040093	0.035361	0.025379	0.025907	0.03642	0.035355	0.032548	0.025746	0.022597	0.0025977	0.033992	0.47352	0.50851	0.32878	0.58291	0.037897	0.041667	0	0	0.032787	0.028571	0
0.90526	0.0026532	0.11386	0.090624	0	0	0	0	0	0	0	0	0	0	0	0	0	0	0	0	0	0.08	0.026986	0.9424	0.83437	0.18722	0.77186	0.045367	0.071016	0.06278	0.047734	0.050367	0.080269	0.074076	0.064282	0.057987	0.054849	0.0017376	0.033931	0.48566	0.41092	0.40337	0.59806	0.071791	0.078947	0	0	0.032787	0.37143	0.41667
0.87563	0.00029222	0.0786	0.059724	0	0	0	0	0	0	0	0	0	0	0	0	0	0	0	0	0	0.05	0.0069448	0.9805	0.83294	0.17685	0.79726	0.032936	0.052058	0.046464	0.036094	0.034759	0.070699	0.06901	0.064	0.058233	0.052262	0.0026412	0.17294	0.58129	0.044502	0.48635	0.74151	0.050069	0.052632	0	0	0	0.34286	0
0.8791	0.00044624	0.061148	0.045273	0	0	0	0	0	0	0	0	0	0	0	0	0	0	0	0	0	0.0375	0.023	0.96669	0.82057	0.18744	0.79345	0.044519	0.045126	0.040983	0.044488	0.041298	0.045463	0.04188	0.036252	0.034752	0.029019	0.0013901	0.19903	0.58425	0.39078	0.28103	0.6733	0.031694	0.041667	0	0	0.032787	0.17143	0.16667
0.85119	0.0001277	0.073217	0.057662	0	0	0	0	0	0	0	0	0	0	0	0	0	0	0	0	0	0.05	0.013813	0.97381	0.8324	0.17291	0.80275	0.028155	0.04898	0.043885	0.034024	0.034823	0.062228	0.061379	0.058816	0.05309	0.04602	0.0018245	0.033896	0.65907	0.22673	0.47705	0.67117	0.048118	0.054825	0	0	0.04918	0.2	0.16667
0.85179	0.00011246	0.094902	0.088045	0	0	0	0	0	0	0	0	0	0	0	0	0	0	0	0	0	0.0825	0.017063	0.97283	0.83462	0.17022	0.79625	0.039652	0.060001	0.046872	0.03486	0.036435	0.069012	0.061766	0.049802	0.043215	0.039695	0.0013901	0.033922	0.47332	0.27024	0.35569	0.64504	0.074944	0.067982	0	0	0.016393	0.25714	0.083333
0.88119	0.00055448	0.08775	0.072431	0	0	0	0	0	0	0	0	0	0	0	0	0	0	0	0	0	0.06125	0.01272	0.97297	0.83386	0.17174	0.8049	0.046482	0.064008	0.054364	0.039363	0.047237	0.083962	0.07927	0.069724	0.058788	0.058384	0.0026759	0.17295	0.58838	0.35984	0.32939	0.86508	0.062048	0.059211	0	0	0.04918	0.14286	0.25
0.86196	1.4642e-006	0.063258	0.057389	0	0	0	0	0	0	0	0	0	0	0	0	0	0	0	0	0	0.0525	0.026576	0.94167	0.84222	0.15909	0.83592	0.030075	0.048666	0.042426	0.034157	0.037013	0.052842	0.050894	0.046838	0.042776	0.034733	0.0026325	0.033922	0.57899	0.40254	0.38649	0.64345	0.054667	0.052632	0	0	0.032787	0.14286	0.083333
0.85133	0.00012412	0.076776	0.065783	0	0	0	0	0	0	0	0	0	0	0	0	0	0	0	0	0	0.05875	0.016703	0.96614	0.83015	0.18457	0.78237	0.031046	0.052958	0.046075	0.037989	0.038267	0.068165	0.066738	0.062611	0.058775	0.049756	0.0013901	0.033905	0.4863	0.17041	0.3922	0.66842	0.056035	0.059211	0	0	0.032787	0.2	0.16667
0.85297	8.5214e-005	0.042344	0.030991	0	0	0	0	0	0	0	0	0	0	0	0	0	0	0	0	0	0.02625	0.011602	0.98873	0.82935	0.1719	0.79394	0.027338	0.045832	0.030955	0.019277	0.02312	0.033871	0.031246	0.028369	0.02014	0.017078	0.0013901	0.17294	0.77931	0.31377	0.54629	0.61787	0.029356	0.032895	0	0	0	0.17143	0.083333
0.86944	9.8022e-005	0.098697	0.095832	0	0	0	0	0	0	0	0	0	0	0	0	0	0	0	0	0	0.09125	0.0098817	0.98683	0.82995	0.17454	0.79438	0.038293	0.060617	0.055884	0.042848	0.04403	0.091077	0.086989	0.080708	0.073802	0.066587	0.0017376	0.033913	0.47369	0.1809	0.41339	0.78119	0.085694	0.070175	0	0	0	0.11429	0.16667
0.86885	8.4865e-005	0.1046	0.092943	0	0	0	0	0	0	0	0	0	0	0	0	0	0	0	0	0	0.085	0.024638	0.95286	0.83507	0.16865	0.80978	0.043674	0.068874	0.057171	0.045642	0.058687	0.085637	0.079928	0.069444	0.068091	0.07057	0.0025891	0.033992	0.56296	0.50188	0.33381	0.71284	0.081643	0.076754	0	0	0.032787	0.25714	0.25
0.88494	0.00077861	0.089747	0.073447	0	0	0	0	0	0	0	0	0	0	0	0	0	0	0	0	0	0.06625	0.015645	0.96363	0.83777	0.17616	0.78158	0.03344	0.05449	0.045087	0.036962	0.039558	0.06771	0.0635	0.056262	0.053975	0.04775	0.0013901	0.033905	0.61807	0.37247	0.40709	0.74983	0.062005	0.061404	0	0	0.016393	0.28571	0.16667
0.87398	0.00023033	0.046987	0.038648	0	0	0	0	0	0	0	0	0	0	0	0	0	0	0	0	0	0.03625	0.0075305	0.9717	0.84248	0.1701	0.79726	0.019711	0.029693	0.022571	0.013581	0.014638	0.029372	0.025121	0.018706	0.014604	0.01226	0.0013901	0.016596	0.68458	0.2024	0.4088	0.52021	0.03039	0.032895	0	0	0	0.14286	0.083333
0.84122	0.00052339	0.035261	0.034849	0	0	0	0	0	0	0	0	0	0	0	0	0	0	0	0	0	0.03375	0.0010297	0.99307	0.83336	0.17695	0.79229	0.013199	0.024187	0.023874	0.013023	0.0062976	0.030536	0.030448	0.029969	0.019925	0.0069652	0.0018245	0.016561	0.60052	0.12286	0.54745	0.59486	0.031934	0.028509	0	0	0	0	0
0.8504	0.00014913	0.030074	0.025227	0	0	0	0	0	0	0	0	0	0	0	0	0	0	0	0	0	0.025	0.012666	0.97641	0.82791	0.18521	0.78806	0.018039	0.02652	0.021641	0.015279	0.016085	0.019068	0.017407	0.014789	0.011085	0.0078853	0.0026846	0.034088	0.47118	0.27594	0.2827	0.52194	0.025645	0.026316	0	0	0.04918	0	0
0.83545	0.00087507	0.072258	0.072645	0	0	0	0	0	0	0	0	0	0	0	0	0	0	0	0	0	0.07	0.019855	0.97351	0.83136	0.17016	0.79798	0.034162	0.048977	0.038234	0.027998	0.030459	0.05352	0.047443	0.037877	0.032968	0.031152	0.0025891	0.033992	0.47553	0.45709	0.28105	0.63995	0.065737	0.054825	0	0	0.016393	0.14286	0
0.84724	0.00025249	0.075148	0.065023	0	0	0	0	0	0	0	0	0	0	0	0	0	0	0	0	0	0.05875	0.014356	0.96477	0.83859	0.17584	0.79035	0.037616	0.064406	0.049657	0.034874	0.036818	0.068786	0.06494	0.059183	0.04828	0.046657	0.0013901	0.17294	0.63062	0.29683	0.46964	0.7006	0.068458	0.054825	0	0	0.016393	0.11429	0.25
0.82527	0.001715	0.060414	0.057669	0	0	0	0	0	0	0	0	0	0	0	0	0	0	0	0	0	0.0575	0.044458	0.94042	0.80141	0.19516	0.80195	0.034484	0.05325	0.052404	0.05205	0.053443	0.055297	0.054629	0.053649	0.055845	0.048768	0.0026672	0.033948	0.4799	0.38379	0.39996	0.61278	0.061041	0.054825	0	0	0	0.028571	0
0.88428	0.00073634	0.079105	0.060709	0	0	0	0	0	0	0	0	0	0	0	0	0	0	0	0	0	0.05	0.009814	0.98091	0.82965	0.17956	0.79158	0.034629	0.053588	0.046646	0.039262	0.045388	0.078277	0.076985	0.072487	0.074067	0.070952	0.0013901	0.17294	0.63625	0.23423	0.48909	0.8199	0.046301	0.054825	0	0	0.016393	0.2	0.41667
0.87108	0.00013922	0.10602	0.10007	0	0	0	0	0	0	0	0	0	0	0	0	0	0	0	0	0	0.0925	0.022267	0.96339	0.82391	0.18895	0.78068	0.04444	0.07806	0.079564	0.079146	0.093272	0.13393	0.14382	0.15897	0.17811	0.17845	0.0013901	0.033922	0.48165	0.14642	0.45587	0.9247	0.090205	0.087719	0	0	0	0.11429	0.16667
0.85959	2.3775e-006	0.063379	0.047248	0	0	0	0	0	0	0	0	0	0	0	0	0	0	0	0	0	0.04	0.019858	0.9826	0.81873	0.17755	0.80184	0.028251	0.04418	0.035586	0.028512	0.027206	0.044906	0.041399	0.035189	0.031806	0.026543	0.0013901	0.033896	0.68599	0.34147	0.324	0.60378	0.02978	0.048246	1	0	0.016393	0.2	0.083333
0.85592	3.3634e-005	0.10688	0.081277	0.025641	0	0	0	0.16667	0	0	0.076923	0	0	0	0	0	0	0	0	0	0.06875	0.039461	0.92979	0.83176	0.1959	0.75294	0.064747	0.090471	0.078738	0.064819	0.080004	0.10008	0.096734	0.084651	0.079774	0.077827	0.0025891	0.17294	0.58916	0.51341	0.30862	0.76572	0.062905	0.083333	0	0	0.065574	0.14286	0.25
0.89468	0.0015375	0.078603	0.059956	0	0	0	0	0	0	0	0	0	0	0	0	0	0	0	0	0	0.05125	0.004004	0.98477	0.83425	0.17781	0.79202	0.02517	0.04317	0.034609	0.029549	0.031172	0.063436	0.060085	0.053379	0.056639	0.049356	0.0013901	0.016561	0.63064	0.18044	0.46901	0.74433	0.044426	0.050439	0	0	0	0.31429	0.41667
0.89604	0.0016642	0.07855	0.060114	0	0	0	0	0	0	0	0	0	0	0	0	0	0	0	0	0	0.0525	0.011984	0.97347	0.82724	0.18911	0.78519	0.035329	0.046138	0.033994	0.02548	0.02752	0.049262	0.043732	0.034676	0.031037	0.028706	0.0013901	0.19902	0.56506	0.13694	0.45746	0.63699	0.050537	0.048246	0	0	0	0.31429	0.083333
0.92289	0.0051817	0.092113	0.075548	0	0	0	0	0	0	0	0	0	0	0	0	0	0	0	0	0	0.06875	0.017574	0.95618	0.83892	0.17754	0.78876	0.033505	0.050814	0.04046	0.032764	0.035524	0.063463	0.056609	0.046938	0.044626	0.039861	0.0017376	0.033913	0.55662	0.39217	0.35142	0.6625	0.066961	0.057018	0	0	0.016393	0.22857	0.5
0.83743	0.00074438	0.060163	0.049777	0	0	0	0	0	0	0	0	0	0	0	0	0	0	0	0	0	0.0425	0.019478	0.94186	0.84921	0.16818	0.7996	0.050418	0.068612	0.048548	0.029047	0.041933	0.057217	0.049938	0.04057	0.029085	0.029985	0.0026759	0.17296	0.66556	0.43812	0.46292	0.64194	0.051227	0.04386	0	0	0.032787	0.028571	0
0.82419	0.0018196	0.040507	0.035415	0	0	0	0	0	0	0	0	0	0	0	0	0	0	0	0	0	0.035	0.034074	0.92953	0.84703	0.15964	0.80731	0.026309	0.03917	0.035849	0.029524	0.028265	0.032504	0.031017	0.028246	0.024315	0.019481	0.0026586	0.03394	0.445	0.4571	0.33526	0.55449	0.035545	0.039474	0	0	0	0	0
0.8349	0.00091337	0.077414	0.081962	0	0	0	0	0	0	0	0	0	0	0	0	0	0	0	0	0	0.08	0.022935	0.96338	0.83479	0.16766	0.80029	0.036556	0.053263	0.043045	0.031639	0.033367	0.059099	0.052637	0.043114	0.037048	0.034945	0.0026586	0.03394	0.47538	0.35644	0.31137	0.64063	0.080836	0.059211	0	0	0.016393	0.085714	0
0.8571	1.9664e-005	0.093631	0.075807	0	0	0	0	0	0	0	0	0	0	0	0	0	0	0	0	0	0.06375	0.010377	0.98055	0.83009	0.17667	0.79714	0.047184	0.072074	0.058868	0.048702	0.046821	0.09395	0.090508	0.083297	0.081074	0.072662	0.0026846	0.17296	0.53269	0.21056	0.53385	0.78827	0.069553	0.063596	0	0	0	0.34286	0
0.87726	0.00036018	0.075303	0.061607	0	0	0	0	0	0	0	0	0	0	0	0	0	0	0	0	0	0.05375	0.002971	0.98823	0.83396	0.17719	0.79144	0.02517	0.0447	0.03905	0.03375	0.036017	0.068775	0.069166	0.068699	0.068834	0.058261	0.0013901	0.016561	0.61132	0.15161	0.41259	0.82685	0.045971	0.052632	0	0	0	0.22857	0.33333
0.88905	0.0010682	0.064166	0.056069	0	0	0	0	0	0	0	0	0	0	0	0	0	0	0	0	0	0.0525	0.008618	0.97956	0.8323	0.17913	0.79366	0.024133	0.038573	0.035189	0.025763	0.029388	0.051284	0.048384	0.044571	0.039591	0.036062	0.0017376	0.033896	0.53538	0.10589	0.50295	0.65308	0.05027	0.04386	0	0	0.016393	0.057143	0.33333
0.86597	3.4428e-005	0.030813	0.020842	0	0	0	0	0	0	0	0	0	0	0	0	0	0	0	0	0	0.01875	0.010569	0.9789	0.83554	0.17028	0.79761	0.014352	0.020201	0.016771	0.012037	0.010862	0.015546	0.013816	0.011051	0.0083725	0.0043815	0.0026586	0.033931	0.48806	0.40199	0.31642	0.47494	0.013392	0.02193	0	0	0.016393	0.14286	0.083333
0.88034	0.00050897	0.053685	0.044036	0.025641	0	0	0	0	0	0	0.025641	0	0	0	0	0	0	0	0	0	0.04125	0.009002	0.98164	0.82865	0.18287	0.78988	0.018914	0.029083	0.022574	0.019087	0.019053	0.033102	0.029386	0.023735	0.021923	0.018089	0.0013901	0.033896	0.6573	0.24147	0.44565	0.59253	0.042239	0.032895	0	0	0	0.17143	0.083333
0.84225	0.00047012	0.095253	0.088045	0	0	0	0	0	0	0	0	0	0	0	0	0	0	0	0	0	0.0825	0.019299	0.96581	0.83024	0.17859	0.798	0.039652	0.060611	0.044037	0.034346	0.03385	0.062706	0.054754	0.0418	0.036767	0.031187	0.0013901	0.033922	0.47698	0.12689	0.35356	0.56089	0.076651	0.067982	0	0	0	0.25714	0.25
0.88888	0.0010549	0.06679	0.046003	0	0	0	0	0	0	0	0	0	0	0	0	0	0	0	0	0	0.03625	0.012007	0.97613	0.83221	0.17446	0.80094	0.043096	0.045743	0.042097	0.039327	0.042111	0.050832	0.047692	0.042029	0.039059	0.031887	0.0013901	0.19903	0.59518	0.40063	0.34848	0.69888	0.025802	0.04386	0	0	0.016393	0.28571	0.16667
0.86739	5.6588e-005	0.083714	0.069246	0	0	0	0	0	0	0	0	0	0	0	0	0	0	0	0	0	0.0625	0.021154	0.95448	0.8344	0.18569	0.76623	0.032739	0.053873	0.046193	0.038546	0.041814	0.064348	0.060916	0.055063	0.05291	0.047117	0.0013901	0.033913	0.56407	0.37455	0.43442	0.69001	0.063874	0.059211	0	0	0.016393	0.28571	0.16667
0.87368	0.00021969	0.14006	0.12287	0	0	0	0	0	0	0	0	0	0	0	0	0	0	0	0	0	0.10875	0.0094842	0.96874	0.83779	0.17757	0.79209	0.048345	0.083273	0.072176	0.059375	0.071385	0.12819	0.12573	0.12123	0.11559	0.11409	0.0013901	0.016569	0.57231	0.15606	0.29483	0.77851	0.10289	0.096491	0	0	0	0.45714	0.66667
0.84829	0.00021521	0.064579	0.065376	0	0	0	0	0	0	0	0	0	0	0	0	0	0	0	0	0	0.06125	0.0067937	0.98405	0.83286	0.17445	0.79824	0.026096	0.04378	0.036084	0.026883	0.030249	0.056739	0.053273	0.046812	0.041488	0.03987	0.0013901	0.033896	0.48996	0.15152	0.56549	0.73656	0.060008	0.050439	0	0	0	0.14286	0.083333
0.82978	0.0013084	0.037335	0.035071	0	0	0	0	0	0	0	0	0	0	0	0	0	0	0	0	0	0.03375	0.02204	0.94238	0.84799	0.16481	0.80441	0.02163	0.033665	0.029286	0.020108	0.020578	0.030363	0.028317	0.024689	0.01942	0.015925	0.0026672	0.033922	0.4735	0.45338	0.32775	0.55863	0.035143	0.035088	0	0	0.032787	0.028571	0
0.81727	0.0025705	0.12394	0.11978	0	0	0	0	0	0	0	0	0	0	0	0	0	0	0	0	0	0.11375	0.034607	0.89125	0.86811	0.16072	0.80623	0.052915	0.083255	0.068946	0.051239	0.054033	0.093287	0.083194	0.068858	0.060239	0.055793	0.0026325	0.033922	0.53109	0.47656	0.38492	0.59616	0.12798	0.089912	0	0	0	0.34286	0
0.86641	4.0657e-005	0.038356	0.027847	0	0	0	0	0	0	0	0	0	0	0	0	0	0	0	0	0	0.025	0.0184	0.9614	0.83725	0.17006	0.80651	0.018871	0.026932	0.02281	0.015677	0.018291	0.021253	0.019051	0.015636	0.013122	0.010362	0.0025977	0.033992	0.58929	0.50178	0.30568	0.51013	0.022408	0.028509	0	0	0.032787	0.14286	0.083333
0.87613	0.00031215	0.070629	0.053083	0	0	0	0	0	0	0	0	0	0	0	0	0	0	0	0	0	0.045	0.012621	0.97146	0.84027	0.16595	0.79958	0.027519	0.044693	0.038607	0.033319	0.038959	0.055143	0.052822	0.047827	0.047345	0.043327	0.0013901	0.033913	0.53655	0.40799	0.42027	0.69881	0.036281	0.050439	0	0	0.016393	0.31429	0.25
0.85048	0.00014688	0.11148	0.11625	0	0	0	0	0	0	0	0	0	0	0	0	0	0	0	0	0	0.10875	0.029161	0.96429	0.81634	0.18842	0.79269	0.067786	0.098227	0.089295	0.073874	0.065162	0.11373	0.10893	0.10095	0.098567	0.091386	0.0013901	0.17294	0.47497	0.62753	0.22652	0.78772	0.11005	0.096491	0	0	0	0.11429	0.16667
0.85468	5.2459e-005	0.10204	0.086022	0.076923	0	0	0	0.33333	0	0	0.076923	0	0	0	0	0	0	0	0	0.2	0.075	0.049764	0.89491	0.85807	0.16706	0.77073	0.066936	0.10145	0.090668	0.069352	0.086609	0.10661	0.10476	0.097608	0.086417	0.085301	0.0025891	0.17294	0.57967	0.48237	0.37868	0.74956	0.085757	0.085526	0	0	0.04918	0.14286	0.083333
0.87036	0.00012031	0.047585	0.039888	0	0	0	0	0	0	0	0	0	0	0	0	0	0	0	0	0	0.0375	0.025489	0.92769	0.85052	0.1704	0.80418	0.024521	0.035502	0.028236	0.017919	0.020447	0.030226	0.026736	0.021155	0.018532	0.016818	0.0013901	0.033922	0.64066	0.46188	0.28858	0.58517	0.035155	0.037281	0	0	0	0.14286	0.083333
0.87884	0.00043318	0.12078	0.10496	0	0	0	0	0	0	0	0	0	0	0	0	0	0	0	0	0	0.09375	0.018104	0.96643	0.8335	0.17707	0.78218	0.048031	0.07684	0.067291	0.058242	0.061682	0.10313	0.097925	0.08854	0.0874	0.081528	0.0013901	0.033922	0.48306	0.36796	0.35848	0.7935	0.08119	0.087719	0	0	0.016393	0.4	0.33333
0.83962	0.00061214	0.031079	0.021589	0	0	0	0	0	0	0	0	0	0	0	0	0	0	0	0	0	0.02	0.0094603	0.97901	0.83462	0.17881	0.78193	0.01379	0.020559	0.015047	0.010824	0.0082325	0.016157	0.014039	0.010693	0.0081563	0.0047102	0.0013901	0.033896	0.69549	0.33298	0.36303	0.49434	0.01534	0.02193	0	0	0.04918	0.057143	0.083333
0.84327	0.00042001	0.073622	0.065023	0	0	0	0	0	0	0	0	0	0	0	0	0	0	0	0	0	0.05875	0.013366	0.96964	0.83774	0.17314	0.79489	0.037616	0.064101	0.047619	0.031786	0.03182	0.067661	0.063475	0.057408	0.049091	0.043308	0.0013901	0.17294	0.63571	0.28755	0.48419	0.6614	0.066106	0.054825	0	0	0.016393	0.11429	0.25
0.85052	0.00014576	0.067966	0.052853	0	0	0	0	0	0	0	0	0	0	0	0	0	0	0	0	0	0.0475	0.012814	0.96402	0.83728	0.17791	0.79024	0.025696	0.044131	0.035589	0.022123	0.023739	0.048761	0.045782	0.040339	0.032158	0.029523	0.0013901	0.016596	0.63064	0.19455	0.4687	0.62496	0.047587	0.048246	0	0	0.016393	0.11429	0.25
0.80346	0.0044538	0.093599	0.09106	0	0	0	0	0	0	0	0	0	0	0	0	0	0	0	0	0	0.09125	0.048261	0.92792	0.80984	0.19766	0.78115	0.047747	0.073145	0.066836	0.063205	0.065667	0.083156	0.079325	0.07314	0.074241	0.070017	0.0026586	0.033957	0.45082	0.25506	0.41886	0.65205	0.092329	0.076754	0	0	0	0.057143	0
0.85469	5.2291e-005	0.068101	0.058576	0	0	0	0	0	0	0	0	0	0	0	0	0	0	0	0	0	0.0525	0.021567	0.96299	0.82412	0.19294	0.77567	0.029147	0.051731	0.050143	0.047085	0.050375	0.072446	0.075858	0.080507	0.083614	0.072755	0.0025891	0.033992	0.50201	0.3332	0.40787	0.8054	0.05296	0.057018	0	0	0	0.14286	0.16667
0.87385	0.00022552	0.081469	0.077737	0	0	0	0	0	0	0	0	0	0	0	0	0	0	0	0	0	0.07125	0.012291	0.97172	0.83617	0.17595	0.79221	0.035133	0.058265	0.054522	0.049566	0.056196	0.088612	0.0896	0.090844	0.093839	0.085345	0.0026846	0.033948	0.59012	0.35496	0.33244	0.82231	0.065495	0.065789	0.5	0.25	0.016393	0.057143	0.083333
0.84869	0.00020165	0.080933	0.075354	0	0	0	0	0	0	0	0	0	0	0	0	0	0	0	0	0	0.07	0.021461	0.97806	0.82141	0.18112	0.79407	0.036556	0.058162	0.059211	0.057025	0.063398	0.093814	0.096704	0.10183	0.10635	0.097009	0.0017376	0.033931	0.47425	0.25641	0.35738	0.81743	0.061841	0.065789	0	0	0	0.14286	0.083333
0.84633	0.00028708	0.061334	0.049398	0	0	0	0	0	0	0	0	0	0	0	0	0	0	0	0	0	0.04625	0.014151	0.97697	0.82425	0.18038	0.80193	0.023864	0.037956	0.030713	0.021137	0.020933	0.038239	0.034737	0.028958	0.02289	0.019665	0.0025891	0.033905	0.48144	0.12059	0.41099	0.55716	0.044717	0.041667	0	0	0.016393	0.17143	0.083333
0.86492	2.1584e-005	0.057258	0.052236	0.025641	0	0	0	0	0	0	0.025641	0	0	0	0	0	0	0	0	0	0.04875	0.010743	0.97347	0.83114	0.18447	0.78765	0.022936	0.037041	0.030963	0.024851	0.023734	0.044323	0.040829	0.035106	0.031532	0.025199	0.0017376	0.033896	0.65552	0.30102	0.44151	0.61471	0.049258	0.041667	0	0	0.016393	0.11429	0.16667
0.8692	9.2618e-005	0.07418	0.054903	0	0	0	0	0	0	0	0	0	0	0	0	0	0	0	0	0	0.04625	0.01839	0.97062	0.83306	0.16786	0.80419	0.030214	0.049947	0.042833	0.034746	0.039157	0.057654	0.055336	0.050301	0.047201	0.044397	0.002285	0.033896	0.41994	0.44452	0.33881	0.65177	0.041503	0.054825	0.5	0	0.065574	0.2	0.16667
0.87348	0.00021305	0.069083	0.04838	0	0	0	0	0	0	0	0	0	0	0	0	0	0	0	0	0	0.03875	0.014619	0.97578	0.83257	0.17583	0.79317	0.078536	0.051099	0.047462	0.036941	0.035237	0.050712	0.047105	0.04076	0.0372	0.031948	0.0013901	0.58148	0.58839	0.35992	0.31137	0.63108	0.027906	0.046053	0	0	0.016393	0.28571	0.25
0.85876	6.2997e-006	0.050905	0.036377	0	0	0	0	0	0	0	0	0	0	0	0	0	0	0	0	0	0.03	0.010602	0.9726	0.83854	0.17328	0.78573	0.037746	0.038702	0.035406	0.027746	0.037215	0.039063	0.036229	0.031295	0.025139	0.020592	0.0013901	0.19903	0.64222	0.20458	0.49768	0.66381	0.0245	0.035088	0	0	0	0.17143	0
0.88604	0.00085165	0.13401	0.10181	0	0	0	0	0	0	0	0	0	0	0	0	0	0	0	0	0	0.085	0.019542	0.95331	0.83879	0.1754	0.78965	0.049864	0.085105	0.075865	0.061748	0.069275	0.11553	0.11316	0.10697	0.10262	0.10045	0.0025891	0.033992	0.58877	0.4994	0.34846	0.70878	0.071893	0.096491	0	0	0.04918	0.51429	0.5
0.88398	0.00071765	0.078864	0.060186	0	0	0	0	0	0	0	0	0	0	0	0	0	0	0	0	0	0.05	0.0071145	0.98223	0.83244	0.17921	0.79115	0.036031	0.050733	0.044123	0.037588	0.041575	0.071911	0.06997	0.064606	0.069103	0.063288	0.0025891	0.19902	0.61712	0.17536	0.53215	0.78731	0.04128	0.054825	0	0	0.016393	0.2	0.41667
0.85552	3.9246e-005	0.045691	0.035519	0.051282	0	0	0	0	0	0	0.025641	0	0	0	0	0	0	0	0	0	0.03375	0.014659	0.97859	0.82645	0.18012	0.79588	0.021696	0.030303	0.028057	0.021598	0.015499	0.029306	0.026726	0.02317	0.018853	0.013869	0.0025977	0.033992	0.53748	0.48336	0.34253	0.5685	0.02585	0.032895	0	0	0.016393	0.14286	0.083333
0.85182	0.00011176	0.072414	0.056018	0	0	0	0	0	0	0	0	0	0	0	0	0	0	0	0	0	0.04875	0.016016	0.95989	0.83752	0.17571	0.79537	0.028586	0.04959	0.0445	0.034605	0.035628	0.061227	0.060359	0.057852	0.052109	0.045056	0.0018245	0.033896	0.69369	0.32122	0.46953	0.6656	0.047346	0.054825	0	0	0.016393	0.22857	0.16667
0.77562	0.009816	0.25175	0.2361	0.20513	0	0	0	0	0	0	0.28205	0	0	0.66667	0	0	0	0.33333	0.5	0.8	0.21875	0.1188	0.78873	0.82953	0.24245	0.62361	0.12734	0.19681	0.18327	0.17547	0.23686	0.2692	0.26048	0.24304	0.26089	0.29696	0.0017376	0.034027	0.62778	0.38671	0.44447	0.75059	0.22697	0.21053	0	0	0.19672	0.22857	0.33333
0.87473	0.00025753	0.089268	0.073213	0	0	0	0	0	0	0	0	0	0	0	0	0	0	0	0	0	0.0625	0.013741	0.97413	0.83074	0.17815	0.79638	0.043373	0.061801	0.053803	0.04575	0.044223	0.078646	0.075014	0.067532	0.068605	0.060524	0.0025891	0.19902	0.56063	0.45053	0.46594	0.67997	0.056252	0.065789	0	0	0.016393	0.28571	0.25
0.87658	0.00033114	0.095413	0.073037	0	0	0	0	0	0	0	0	0	0	0	0	0	0	0	0	0	0.0625	0.018391	0.96829	0.83473	0.1767	0.79366	0.04232	0.065507	0.055752	0.043538	0.044079	0.072867	0.07046	0.060744	0.057376	0.054497	0.0013901	0.060038	0.48325	0.28848	0.30907	0.70417	0.05042	0.072368	0	0	0.016393	0.45714	0.16667
0.78584	0.0076051	0.10201	0.097882	0	0	0	0	0	0	0	0	0	0	0	0	0	0	0	0	0	0.09375	0.039858	0.90673	0.8445	0.19016	0.73693	0.049851	0.080193	0.065369	0.057419	0.072761	0.09846	0.094815	0.086512	0.09153	0.10015	0.0026412	0.033922	0.46936	0.28082	0.33603	0.71146	0.10142	0.085526	0	0	0.032787	0.057143	0
0.8798	0.00048106	0.070611	0.063058	0	0	0	0	0	0	0	0	0	0	0	0	0	0	0	0	0	0.05625	0.0057764	0.98701	0.83233	0.17737	0.79297	0.02779	0.047147	0.046262	0.040606	0.036174	0.070575	0.071444	0.072585	0.070557	0.055865	0.0013901	0.033905	0.50424	0.17344	0.40357	0.74199	0.046742	0.054825	0.5	0.25	0	0.11429	0.16667
0.85313	8.1824e-005	0.073575	0.058848	0	0	0	0	0	0	0	0	0	0	0	0	0	0	0	0	0	0.05375	0.028357	0.95838	0.82505	0.17346	0.8104	0.037197	0.056011	0.051368	0.047089	0.058839	0.063632	0.062251	0.0588	0.06012	0.057222	0.0013901	0.060038	0.59518	0.40534	0.3522	0.66271	0.052935	0.059211	0	0	0.032787	0.17143	0.16667
0.86595	3.4107e-005	0.066293	0.059699	0	0	0	0	0	0	0	0	0	0	0	0	0	0	0	0	0	0.05625	0.018715	0.96217	0.83358	0.17689	0.79055	0.02795	0.043772	0.036571	0.027344	0.036856	0.049307	0.045837	0.040208	0.035318	0.036466	0.0018245	0.033913	0.4828	0.37203	0.42957	0.69427	0.057337	0.048246	0	0	0.016393	0.14286	0.083333
0.8568	2.2912e-005	0.059965	0.053222	0	0	0	0	0	0	0	0	0	0	0	0	0	0	0	0	0	0.04875	0.013119	0.97189	0.8347	0.17618	0.79344	0.02463	0.04102	0.034662	0.024083	0.024546	0.047143	0.045149	0.041043	0.033878	0.030126	0.0013901	0.033905	0.56264	0.26979	0.34728	0.65535	0.047195	0.046053	0	0	0.016393	0.085714	0.25
0.87633	0.00032036	0.064355	0.053767	0	0	0	0	0	0	0	0	0	0	0	0	0	0	0	0	0	0.05	0.019262	0.94006	0.85198	0.16815	0.79168	0.026689	0.044689	0.041904	0.03318	0.031165	0.055203	0.055019	0.05535	0.049358	0.038188	0.0026325	0.033905	0.64416	0.47108	0.3304	0.7204	0.05425	0.048246	0	0	0	0.14286	0.083333
0.90941	0.0031732	0.077218	0.066361	0	0	0	0	0	0	0	0	0	0	0	0	0	0	0	0	0	0.06125	0.0083802	0.97873	0.83402	0.17793	0.79138	0.02779	0.041636	0.034912	0.024926	0.026483	0.057793	0.051695	0.043294	0.038037	0.032544	0.0025891	0.033992	0.58622	0.48951	0.30586	0.6997	0.05624	0.048246	0	0	0.016393	0.17143	0.33333
0.85277	8.9493e-005	0.083091	0.06559	0	0	0	0	0	0	0	0	0	0	0	0	0	0	0	0	0	0.06	0.022641	0.9555	0.83069	0.18563	0.78489	0.034097	0.052035	0.041506	0.032851	0.032614	0.055278	0.050206	0.041685	0.037641	0.032552	0.0013901	0.033922	0.48509	0.25843	0.27625	0.57309	0.054214	0.057018	0	0	0	0.28571	0.16667
0.88026	0.00050494	0.095157	0.087572	0	0	0	0	0	0	0	0	0	0	0	0	0	0	0	0	0	0.07875	0.016008	0.96808	0.83496	0.1757	0.79239	0.038293	0.064901	0.058595	0.047046	0.047153	0.090234	0.08886	0.085269	0.080859	0.070462	0.0018245	0.033913	0.62435	0.35771	0.37506	0.7347	0.073045	0.074561	0	0	0.016393	0.2	0.16667
0.87347	0.00021257	0.10717	0.085589	0	0	0	0	0	0	0	0.025641	0	0	0	0	0	0	0	0	0	0.075	0.034703	0.90797	0.85658	0.16493	0.79578	0.053272	0.074294	0.064351	0.049335	0.050079	0.075314	0.069903	0.060824	0.053515	0.045153	0.0013901	0.19902	0.52211	0.39697	0.39728	0.64847	0.076218	0.076754	0	0	0.032787	0.31429	0.16667
0.84153	0.00050708	0.068365	0.066537	0	0	0	0	0	0	0	0	0	0	0	0	0	0	0	0	0	0.0625	0.019942	0.95972	0.82659	0.19045	0.78024	0.030345	0.049588	0.044897	0.033966	0.040519	0.060278	0.057709	0.053367	0.04521	0.045399	0.0013901	0.033913	0.50852	0.40992	0.45577	0.72583	0.064357	0.054825	0	0	0.016393	0.14286	0.083333
0.82422	0.001817	0.042211	0.037058	0	0	0	0	0	0	0	0	0	0	0	0	0	0	0	0	0	0.03625	0.030712	0.9435	0.8352	0.1722	0.79804	0.025878	0.03856	0.035204	0.029244	0.027675	0.034322	0.032699	0.029709	0.02558	0.02052	0.0026586	0.03394	0.445	0.4535	0.33595	0.57076	0.035143	0.039474	0	0	0.032787	0.028571	0
0.85591	3.3786e-005	0.037025	0.027521	0	0	0	0	0	0	0	0	0	0	0	0	0	0	0	0	0	0.02625	0.0063272	0.98889	0.82918	0.17939	0.79393	0.015053	0.021733	0.017207	0.01283	0.0090402	0.019682	0.017299	0.013725	0.010806	0.006401	0.0013901	0.033905	0.53748	0.13512	0.38558	0.50702	0.020247	0.024123	0	0	0	0.14286	0.083333
0.87777	0.00038313	0.061636	0.051049	0	0	0	0	0	0	0	0	0	0	0	0	0	0	0	0	0	0.04875	0.016926	0.94346	0.85121	0.17066	0.78792	0.023864	0.036729	0.030031	0.023379	0.022926	0.038435	0.03424	0.028293	0.025406	0.021852	0.0026325	0.033905	0.57367	0.47489	0.3701	0.58718	0.055023	0.039474	0	0	0	0.14286	0.083333
0.88101	0.00054448	0.070444	0.063058	0	0	0	0	0	0	0	0	0	0	0	0	0	0	0	0	0	0.05625	0.010092	0.98455	0.83037	0.1776	0.79305	0.02779	0.047147	0.047003	0.041167	0.039081	0.077965	0.079486	0.081801	0.080741	0.066931	0.0017376	0.033905	0.64912	0.24016	0.39929	0.81062	0.050156	0.054825	0	0	0.016393	0.14286	0.16667
0.88446	0.00074753	0.073767	0.05362	0	0	0	0	0	0	0	0	0	0	0	0	0	0	0	0	0	0.045	0.015923	0.96774	0.83574	0.17526	0.77666	0.029147	0.047141	0.039407	0.027441	0.032131	0.05096	0.048067	0.042295	0.037367	0.037315	0.0013901	0.033913	0.58795	0.35428	0.2894	0.63658	0.036686	0.052632	0	0	0.032787	0.34286	0.16667
0.84676	0.00027038	0.028142	0.024154	0	0	0	0	0	0	0	0.025641	0	0	0	0	0	0	0	0	0	0.025	0.018349	0.96649	0.83546	0.1762	0.78196	0.014783	0.01928	0.013624	0.0092833	0.0069411	0.012451	0.0099424	0.0066967	0.0051491	0.0036241	0.0026412	0.033913	0.54661	0.35697	0.30812	0.40899	0.027074	0.019737	0	0	0.016393	0.028571	0
0.86258	3.7148e-006	0.052037	0.038165	0	0	0	0	0	0	0	0	0	0	0	0	0	0	0	0	0	0.03125	0.021122	0.94343	0.84335	0.17303	0.80038	0.034551	0.051021	0.046788	0.038119	0.038599	0.048464	0.046983	0.042745	0.035053	0.030683	0.0026846	0.17294	0.72667	0.32938	0.31223	0.70912	0.034042	0.046053	0	0	0.065574	0.028571	0
0.74478	0.018199	0.10704	0.10687	0	0	0	0	0	0	0	0	0	0	0	0	0	0	0	0	0	0.10875	0.078734	0.90991	0.78788	0.20079	0.76836	0.064515	0.096093	0.090258	0.088236	0.089056	0.09942	0.096308	0.090058	0.090622	0.085571	0.0026586	0.034001	0.44117	0.25396	0.35191	0.64297	0.10302	0.098684	0	0	0	0	0
0.81803	0.0024823	0.10971	0.092752	0	0	0	0	0	0	0	0	0	0	0	0	0	0	0	0	0	0.08375	0.053107	0.93794	0.82902	0.16168	0.78272	0.056915	0.08784	0.08448	0.081926	0.09937	0.10928	0.11018	0.10985	0.11835	0.11919	0.0025891	0.034009	0.48102	0.37721	0.34909	0.71057	0.070665	0.094298	0	0	0	0.25714	0.5
0.84841	0.00021122	0.057243	0.047289	0	0	0	0	0	0	0	0	0	0	0	0	0	0	0	0	0	0.0425	0.010436	0.97756	0.83333	0.17711	0.79132	0.023367	0.038878	0.034479	0.026043	0.023899	0.048076	0.046705	0.043758	0.038234	0.030552	0.0025891	0.033992	0.55141	0.41787	0.35997	0.63699	0.035993	0.04386	0	0	0.016393	0.14286	0.25
0.83776	0.00072357	0.050721	0.037459	0	0	0	0	0	0	0	0	0	0	0	0	0	0	0	0	0	0.03	0.018425	0.96342	0.84277	0.167	0.80193	0.048855	0.070254	0.0526	0.044446	0.050162	0.06056	0.058144	0.056352	0.050173	0.040678	0.0013901	0.19902	0.69622	0.33247	0.61022	0.79714	0.04058	0.039474	0	0	0	0.17143	0
0.83728	0.00075358	0.062051	0.060998	0.10256	0	0	0	0.33333	0	0	0.076923	0	0	0	0	0	0	0	0	0.2	0.05625	0.026912	0.95263	0.82839	0.19325	0.76316	0.03947	0.056334	0.057186	0.042609	0.049892	0.067303	0.067052	0.062353	0.053461	0.045847	0.0025891	0.17294	0.57967	0.48218	0.3784	0.74866	0.057505	0.054825	0	0	0.04918	0	0
0.86235	2.7532e-006	0.056635	0.047675	0	0	0	0	0	0	0	0	0	0	0	0	0	0	0	0	0	0.04625	0.012247	0.97925	0.82961	0.17798	0.79948	0.023162	0.033672	0.029233	0.021044	0.020447	0.036323	0.032641	0.027521	0.022566	0.018723	0.0013901	0.033913	0.47709	0.15167	0.35403	0.5674	0.042075	0.037281	0	0	0	0.11429	0.16667
0.85724	1.8251e-005	0.065839	0.063733	0.025641	0	0	0	0	0	0	0.025641	0	0	0	0	0	0	0	0	0	0.06	0.010665	0.97424	0.83059	0.18439	0.78865	0.026527	0.042552	0.034479	0.028351	0.02971	0.05294	0.048521	0.041218	0.038644	0.03418	0.0017376	0.033896	0.66121	0.30105	0.42635	0.63603	0.060943	0.048246	0	0	0.016393	0.11429	0.16667
0.84028	0.00057457	0.098226	0.071932	0	0	0	0	0	0	0	0	0	0	0	0	0	0	0	0	0	0.06125	0.055037	0.93115	0.80758	0.17666	0.82379	0.050498	0.077123	0.069425	0.059337	0.065633	0.074603	0.071609	0.064987	0.0629	0.057066	0.0025891	0.034009	0.48328	0.52935	0.32187	0.5951	0.051642	0.08114	0	0	0.032787	0.45714	0.16667
0.83341	0.0010207	0.046096	0.03879	0	0	0	0	0	0	0	0.025641	0	0	0	0	0	0	0	0	0	0.0375	0.032442	0.93141	0.83986	0.16795	0.8082	0.027011	0.041007	0.034866	0.027289	0.027542	0.034637	0.032525	0.028729	0.024262	0.020285	0.0026412	0.033922	0.47196	0.35369	0.32425	0.55987	0.03867	0.041667	0	0	0.032787	0.028571	0
0.84734	0.00024858	0.0099944	0.0078402	0	0	0	0	0	0	0	0	0	0	0	0	0	0	0	0	0	0.01	0.0082172	0.98091	0.8317	0.17859	0.79229	0.0083017	0.0095857	0.0064395	0.0027963	0	0.0034037	0.0024165	0.0013518	0.00048967	0	0.0026933	0.033948	0.53568	0.40092	0.25477	0.26169	0.0071454	0.0087719	0	0	0	0	0
0.87112	0.00014035	0.072102	0.050606	0	0	0	0	0	0	0	0	0	0	0	0	0	0	0	0	0	0.04	0.015236	0.9687	0.83423	0.17668	0.7936	0.02809	0.046888	0.037626	0.028425	0.033266	0.053433	0.0508	0.044874	0.041187	0.040205	0.002285	0.01697	0.41761	0.43899	0.32761	0.71971	0.029654	0.052632	1	0	0	0.22857	0.33333
0.8783	0.00040785	0.082404	0.058676	0	0	0	0	0	0	0	0	0	0	0	0	0	0	0	0	0	0.04375	0.016902	0.96066	0.83619	0.17644	0.79146	0.063956	0.065566	0.062001	0.041591	0.050697	0.068127	0.063393	0.054437	0.044239	0.042143	0.0026759	0.19903	0.52268	0.26644	0.50444	0.68011	0.040919	0.054825	0	0	0.065574	0.17143	0.16667
0.88601	0.00084945	0.064065	0.047071	0	0	0	0	0	0	0	0	0	0	0	0	0	0	0	0	0	0.04	0.013167	0.97597	0.83206	0.17678	0.79543	0.025125	0.038571	0.032318	0.02576	0.025833	0.043046	0.03986	0.033966	0.030812	0.026515	0.0013901	0.033913	0.58882	0.36387	0.33394	0.59775	0.03068	0.04386	0	0	0.016393	0.28571	0.25
0.85477	5.1063e-005	0.042571	0.035018	0	0	0	0	0	0	0	0	0	0	0	0	0	0	0	0	0	0.03375	0.0064709	0.9821	0.83353	0.17528	0.79845	0.015323	0.023877	0.020169	0.014282	0.011679	0.027012	0.0243	0.020839	0.016659	0.010953	0.0013901	0.033896	0.53442	0.17746	0.40255	0.62083	0.035864	0.026316	0	0	0	0.17143	0
0.85713	1.9357e-005	0.056979	0.043448	0	0	0	0	0	0	0	0	0	0	0	0	0	0	0	0	0	0.0375	0.011663	0.97867	0.83341	0.17346	0.79299	0.021739	0.034899	0.029237	0.023801	0.023465	0.040121	0.037363	0.032879	0.029687	0.024715	0.0013901	0.033896	0.6602	0.23403	0.47319	0.68279	0.033677	0.039474	0	0	0.065574	0.14286	0.16667
0.9012	0.0021895	0.086279	0.067211	0	0	0	0	0	0	0	0	0	0	0	0	0	0	0	0	0	0.05875	0.01348	0.96475	0.83676	0.1762	0.79472	0.036549	0.055256	0.050803	0.036122	0.036975	0.061174	0.056947	0.049038	0.044896	0.038502	0.0013901	0.060047	0.62826	0.57622	0.26876	0.6473	0.050453	0.061404	0	0	0	0.31429	0.41667
0.86985	0.00010763	0.09471	0.086937	0	0	0	0	0	0	0	0	0	0	0	0	0	0	0	0	0	0.07875	0.03103	0.95965	0.82134	0.18807	0.7898	0.053572	0.072613	0.073429	0.077783	0.091468	0.11084	0.11437	0.12215	0.13553	0.13004	0.0017376	0.19902	0.48022	0.35791	0.38835	0.85016	0.073749	0.076754	0	0	0.016393	0.14286	0.083333
0.85956	2.4997e-006	0.072618	0.057145	0	0	0	0	0	0	0	0	0	0	0	0	0	0	0	0	0	0.05	0.028706	0.95422	0.838	0.1664	0.79601	0.03758	0.055144	0.046368	0.035134	0.036639	0.050644	0.046197	0.038509	0.034442	0.029376	0.0025891	0.034001	0.53568	0.50194	0.28247	0.53844	0.037861	0.059211	0	0	0.04918	0.28571	0.16667
0.84916	0.00018643	0.054416	0.039192	0	0	0	0	0	0	0	0	0	0	0	0	0	0	0	0	0	0.03375	0.011971	0.9797	0.83488	0.17344	0.79098	0.03136	0.051953	0.039874	0.027448	0.027935	0.043927	0.040656	0.036379	0.028623	0.024384	0.0026412	0.17294	0.64204	0.33577	0.45548	0.69936	0.036374	0.039474	0	0	0.016393	0.22857	0
0.84754	0.00024134	0.09853	0.086263	0	0	0	0	0	0	0	0	0	0	0	0	0	0	0	0	0	0.075	0.029621	0.93635	0.84784	0.15651	0.81039	0.0616	0.088193	0.070299	0.055928	0.060609	0.088145	0.08115	0.069986	0.063129	0.057766	0.0018245	0.19902	0.55749	0.39202	0.40473	0.71188	0.077173	0.076754	0	0	0.016393	0.28571	0.16667
0.83184	0.0011406	0.09674	0.081131	0	0	0	0	0	0	0	0	0	0	0	0	0	0	0	0	0	0.07375	0.035655	0.96145	0.83211	0.15893	0.78536	0.046886	0.072543	0.071107	0.072601	0.093456	0.10599	0.10777	0.10999	0.12182	0.12176	0.0018245	0.033948	0.50807	0.31907	0.40059	0.77136	0.063585	0.078947	0	0	0.016393	0.22857	0.33333
0.87822	0.00040401	0.047833	0.035181	0	0	0	0	0	0	0	0	0	0	0	0	0	0	0	0	0	0.02875	0.011433	0.97452	0.83946	0.17141	0.78649	0.038242	0.036558	0.033246	0.026782	0.033875	0.035236	0.031709	0.026185	0.022252	0.017646	0.0026846	0.19903	0.68315	0.28574	0.40259	0.65397	0.020732	0.032895	0	0	0.016393	0.14286	0.083333
0.84584	0.00030671	0.031878	0.031658	0	0	0	0	0	0	0	0	0	0	0	0	0	0	0	0	0	0.03375	0.017289	0.94886	0.84021	0.18398	0.77566	0.015484	0.021727	0.018558	0.0085858	0.012752	0.018625	0.015554	0.012333	0.0076337	0.0078533	0.0025977	0.033992	0.55608	0.55665	0.28979	0.53282	0.041758	0.02193	0	0	0	0	0
0.85774	1.3591e-005	0.027217	0.025482	0	0	0	0	0	0	0	0	0	0	0	0	0	0	0	0	0	0.02625	0.024272	0.96395	0.81618	0.19767	0.76903	0.021156	0.03243	0.028662	0.018651	0.015438	0.01872	0.018081	0.016526	0.010879	0.006957	0.0026586	0.033948	0.44069	0.23227	0.22044	0.46488	0.027655	0.030702	0	0	0	0	0
0.85431	5.8967e-005	0.062169	0.04504	0	0	0	0	0	0	0	0	0	0	0	0	0	0	0	0	0	0.03375	0.022695	0.96122	0.83637	0.1759	0.78954	0.070912	0.082937	0.071421	0.059099	0.075677	0.076493	0.073775	0.071625	0.066633	0.059642	0.0026846	0.19903	0.70691	0.33299	0.58814	0.81007	0.042077	0.046053	0	0	0	0.17143	0
0.90776	0.0029606	0.11119	0.10521	0	0	0	0	0	0	0	0	0	0	0	0	0	0	0	0	0	0.0975	0.01037	0.98229	0.8341	0.17666	0.7808	0.040958	0.063681	0.051445	0.042565	0.045536	0.085683	0.077281	0.064364	0.061084	0.055733	0.0025891	0.033992	0.52109	0.36837	0.45628	0.66415	0.093004	0.074561	0	0	0	0.2	0.41667
0.89078	0.001203	0.082068	0.063318	0	0	0	0	0	0	0	0	0	0	0	0	0	0	0	0	0	0.05375	0.026583	0.93985	0.84686	0.16483	0.81471	0.052132	0.059206	0.054058	0.055702	0.063433	0.075341	0.072855	0.067962	0.071807	0.072882	0.0026586	0.19903	0.56076	0.40078	0.40415	0.84067	0.049917	0.057018	0	0	0.032787	0.2	0.25
0.87607	0.00030982	0.069378	0.057187	0	0	0	0	0	0	0	0	0	0	0	0	0	0	0	0	0	0.0525	0.028221	0.94283	0.8433	0.16235	0.80292	0.032696	0.048971	0.042795	0.035275	0.041323	0.052933	0.050069	0.045467	0.043711	0.040103	0.0017376	0.03394	0.53635	0.40675	0.29271	0.64449	0.049192	0.052632	0	0	0.032787	0.085714	0.41667
0.86723	5.3683e-005	0.066074	0.050789	0	0	0	0	0	0	0	0	0	0	0	0	0	0	0	0	0	0.04375	0.022248	0.95921	0.84165	0.15673	0.82161	0.030506	0.048056	0.044986	0.038215	0.040622	0.053844	0.052286	0.049247	0.047911	0.040829	0.0013901	0.033922	0.59516	0.40291	0.33853	0.60715	0.035269	0.052632	0	0	0.04918	0.17143	0.33333
0.85789	1.2401e-005	0.11744	0.09228	0	0	0	0	0	0	0	0	0	0	0	0	0	0	0	0	0	0.07875	0.039814	0.91921	0.82708	0.19319	0.77576	0.066593	0.088283	0.079742	0.060487	0.078354	0.095682	0.091382	0.083147	0.075138	0.073271	0.0013901	0.19903	0.56564	0.28686	0.35157	0.71353	0.080911	0.087719	0	0	0.04918	0.31429	0.083333
0.88765	0.00096443	0.022355	0.015262	0	0	0	0	0	0	0	0	0	0	0	0	0	0	0	0	0	0.01375	0.019457	0.95741	0.82856	0.18637	0.78859	0.032165	0.023388	0.029791	0.0258	0.005721	0.0099352	0.0081482	0.0061628	0.0041393	0.00096888	0.0026846	0.19903	0.6081	0.54792	0.31171	0.48269	0.016987	0.015351	0	0	0	0	0
0.86128	1.7906e-007	0.099568	0.084444	0.051282	0	0	0	0	0	0	0.025641	0	0	0	0	0	0	0	0	0	0.07375	0.01487	0.96574	0.83542	0.1771	0.79194	0.041419	0.070866	0.061245	0.04653	0.053448	0.088566	0.085798	0.079572	0.07187	0.070514	0.0025891	0.033896	0.68887	0.35441	0.43035	0.66958	0.063295	0.078947	0	0	0.04918	0.22857	0.33333
0.84609	0.00029674	0.094702	0.07584	0	0	0	0	0	0	0	0	0	0	0	0	0	0	0	0	0	0.06625	0.03257	0.93568	0.839	0.17457	0.78969	0.042637	0.070401	0.067529	0.061242	0.065115	0.094406	0.095251	0.095311	0.095961	0.089319	0.0025891	0.033992	0.50803	0.42914	0.39277	0.70844	0.061029	0.076754	0	0	0.032787	0.22857	0.41667
0.86146	3.9191e-007	0.029166	0.031352	0	0	0	0	0	0	0	0	0	0	0	0	0	0	0	0	0	0.03	0.012651	0.96044	0.84207	0.1751	0.79147	0.01625	0.02418	0.020963	0.01386	0.014369	0.022216	0.019929	0.016745	0.013431	0.0094293	0	0.033905	0.45257	0.46245	0.30888	0.57822	0.029264	0.026316	0.5	0.25	0	0	0
0.85012	0.00015731	0.059509	0.050608	0	0	0	0	0	0	0	0	0	0	0	0	0	0	0	0	0	0.04625	0.016405	0.9593	0.84175	0.17426	0.79429	0.03382	0.053079	0.041267	0.033887	0.035204	0.051901	0.047568	0.041593	0.039899	0.035036	0.0025977	0.17294	0.58864	0.49849	0.32496	0.74495	0.053776	0.041667	0	0	0.016393	0.14286	0.083333
0.8493	0.00018214	0.032381	0.020891	0	0	0	0	0	0	0	0	0	0	0	0	0	0	0	0	0	0.01625	0.010014	0.96803	0.84006	0.17388	0.7939	0.02063	0.025717	0.02298	0.015968	0.013169	0.024325	0.022606	0.019494	0.013269	0.0067994	0.0025977	0.17294	0.67614	0.25242	0.55354	0.61712	0.016876	0.024123	0	0	0.032787	0.028571	0
0.86542	2.7368e-005	0.048976	0.04219	0	0	0	0	0	0	0	0	0	0	0	0	0	0	0	0	0	0.04	0.020279	0.97596	0.82216	0.18362	0.78228	0.021965	0.03214	0.021521	0.017307	0.014047	0.02734	0.023546	0.01533	0.013523	0.011348	0.0025977	0.033992	0.54637	0.41851	0.31216	0.45546	0.038761	0.035088	0	0	0.016393	0.14286	0
0.86239	2.9291e-006	0.058359	0.048413	0	0	0	0	0	0	0	0	0	0	0	0	0	0	0	0	0	0.04625	0.011725	0.97116	0.83461	0.181	0.78385	0.02217	0.033672	0.025595	0.019344	0.017437	0.034935	0.030335	0.023494	0.02023	0.015796	0.0013901	0.033896	0.64059	0.31431	0.40385	0.53595	0.046133	0.037281	0	0	0.016393	0.14286	0.083333
0.88598	0.00084777	0.087942	0.073569	0	0	0	0	0	0	0	0	0	0	0	0	0	0	0	0	0	0.0675	0.0060421	0.985	0.83283	0.17634	0.79447	0.029687	0.047454	0.039416	0.031226	0.035206	0.065334	0.060289	0.051993	0.050502	0.049149	0.0017376	0.033896	0.53484	0.11705	0.46753	0.74	0.063902	0.054825	0	0	0	0.25714	0.25
0.8879	0.00098261	0.051917	0.04139	0	0	0	0	0	0	0	0	0	0	0	0	0	0	0	0	0	0.0375	0.0045029	0.98232	0.8354	0.17775	0.7916	0.01679	0.026636	0.019432	0.013723	0.01292	0.029895	0.026005	0.020181	0.016805	0.013537	0	0.016561	0.43338	0.27893	0.3578	0.56621	0.036638	0.030702	0.5	0.25	0	0.14286	0.083333
0.87226	0.00017352	0.10432	0.081408	0	0	0	0	0	0	0	0	0	0	0	0	0	0	0	0	0	0.07125	0.019875	0.96347	0.82038	0.1968	0.7807	0.044798	0.068889	0.059413	0.050187	0.049262	0.090614	0.087291	0.079684	0.078194	0.070879	0.0013901	0.17294	0.4704	0.21774	0.31928	0.75458	0.072831	0.070175	0	0	0	0.34286	0.083333
0.89179	0.0012862	0.084497	0.065267	0	0	0	0	0	0	0	0	0	0	0	0	0	0	0	0	0	0.05625	0.023225	0.95821	0.82646	0.18924	0.78647	0.042468	0.05501	0.050338	0.03874	0.03709	0.057571	0.05285	0.045764	0.040788	0.037155	0.0013901	0.19902	0.59202	0.40328	0.38927	0.57507	0.051888	0.057018	0	0	0.016393	0.31429	0.16667
0.84951	0.00017571	0.051195	0.040945	0.025641	0	0	0	0	0.14286	0	0.025641	0	0	0	0	0	0	0	0	0	0.035	0.024998	0.95053	0.847	0.16818	0.77492	0.026915	0.042545	0.039465	0.032403	0.034272	0.044394	0.043598	0.041145	0.037082	0.030874	0.0013901	0.033922	0.6827	0.33158	0.34162	0.62303	0.031006	0.046053	0	0	0.065574	0.11429	0.16667
0.87348	0.0002129	0.043198	0.042514	0	0	0	0	0	0	0	0	0	0	0	0	0	0	0	0	0	0.04125	0.0010297	0.99307	0.83336	0.17695	0.79229	0.015593	0.027861	0.030536	0.018065	0.015342	0.041032	0.041725	0.044051	0.032278	0.018455	0.0018245	0.016561	0.60054	0.087847	0.57662	0.64675	0.039723	0.032895	0	0	0	0	0
0.83582	0.00084987	0.078167	0.06599	0	0	0	0	0	0	0	0	0	0	0	0	0	0	0	0	0	0.06	0.03173	0.94917	0.82551	0.176	0.80256	0.03872	0.061675	0.053219	0.049541	0.06411	0.073545	0.07347	0.067905	0.072355	0.073181	0.0018245	0.06003	0.56223	0.40532	0.35645	0.71566	0.060049	0.065789	0	0	0.032787	0.17143	0.16667
0.84885	0.0001965	0.17817	0.15667	0	0	0	0	0	0	0	0	0	0	0	0	0	0	0	0	0	0.145	0.064044	0.90369	0.82838	0.16682	0.82667	0.083076	0.1286	0.11833	0.11126	0.13479	0.17109	0.16553	0.15607	0.16706	0.17737	0.0017376	0.033992	0.47447	0.3538	0.33272	0.73532	0.13997	0.13816	0	0	0.065574	0.28571	0.5
0.82624	0.0016224	0.064514	0.074025	0	0	0	0	0	0	0	0	0	0	0	0	0	0	0	0	0	0.0725	0.030439	0.9561	0.82135	0.18225	0.80344	0.040152	0.057236	0.054078	0.044316	0.042886	0.057356	0.053627	0.048238	0.044561	0.040271	0.0017376	0.060038	0.53365	0.41233	0.28214	0.6154	0.073437	0.061404	0	0	0.016393	0.028571	0
0.86199	1.5568e-006	0.095149	0.089093	0	0	0	0	0	0	0	0	0	0	0	0	0	0	0	0	0	0.0825	0.046146	0.9344	0.82237	0.18977	0.78499	0.051583	0.079884	0.085989	0.080277	0.096266	0.1122	0.11764	0.12879	0.13842	0.13366	0.0025891	0.060038	0.48016	0.45706	0.29657	0.82823	0.081971	0.085526	0	0	0.016393	0.14286	0.083333
0.83217	0.0011152	0.057859	0.052203	0	0	0	0	0	0	0	0	0	0	0	0	0	0	0	0	0	0.0475	0.018659	0.94778	0.84414	0.17227	0.79594	0.028251	0.048363	0.040147	0.029469	0.035331	0.052929	0.052036	0.046281	0.039622	0.039943	0.0025891	0.033896	0.46975	0.34202	0.35164	0.63218	0.04564	0.052632	0	0	0.032787	0.085714	0
0.82786	0.0014741	0.12638	0.11527	0.051282	0	0	0	0	0	0	0.051282	0	0	0	0	0	0	0	0	0.2	0.105	0.047226	0.90311	0.84179	0.18428	0.76375	0.069177	0.1148	0.10168	0.081656	0.096243	0.13386	0.13476	0.13724	0.13395	0.13179	0.0017376	0.17294	0.55095	0.35872	0.43918	0.75609	0.11286	0.10746	0	0	0.065574	0.11429	0.25
0.88539	0.00080782	0.051231	0.04284	0	0	0	0	0	0	0	0	0	0	0	0	0	0	0	0	0	0.04	0.0081293	0.98148	0.83328	0.17669	0.79209	0.019411	0.028776	0.023807	0.017081	0.016792	0.031884	0.028398	0.023261	0.019608	0.015717	0.0025977	0.033992	0.5754	0.46676	0.3272	0.55323	0.036764	0.032895	0	0	0.016393	0.11429	0.16667
0.87951	0.00046617	0.12921	0.10862	0	0	0	0	0	0	0	0.025641	0	0	0	0	0	0	0	0	0	0.09875	0.059772	0.88949	0.83116	0.19031	0.77712	0.063331	0.09702	0.090822	0.080521	0.092004	0.11023	0.10581	0.098606	0.099645	0.095912	0.0017376	0.033983	0.4891	0.46125	0.31095	0.62117	0.0923	0.10307	0	0	0.032787	0.31429	0.41667
0.8701	0.00011373	0.070139	0.057685	0.051282	0	0	0	0.33333	0	0	0.051282	0	0	0	0	0	0	0	0	0.2	0.05	0.025682	0.95313	0.83038	0.19101	0.76389	0.039039	0.056029	0.054411	0.037782	0.048601	0.063282	0.062333	0.056244	0.04699	0.041672	0.0025891	0.17294	0.57969	0.48218	0.37771	0.74667	0.048943	0.054825	0	0	0.04918	0.14286	0.083333
0.88424	0.00073382	0.077105	0.062093	0	0	0	0	0	0	0	0	0	0	0	0	0	0	0	0	0	0.05625	0.026662	0.94144	0.84681	0.16292	0.8148	0.037149	0.056211	0.048466	0.042417	0.056554	0.066938	0.064605	0.059883	0.063016	0.065006	0.0026586	0.033948	0.56076	0.40079	0.29676	0.80058	0.052606	0.059211	0	0	0.032787	0.2	0.25
0.83394	0.0009816	0.038654	0.030044	0.025641	0	0	0	0	0	0	0.025641	0	0	0	0	0	0	0	0	0	0.02875	0.021375	0.97322	0.81965	0.1783	0.81047	0.02093	0.029381	0.025094	0.019148	0.014204	0.025979	0.023383	0.019217	0.015754	0.011075	0.0025977	0.033992	0.54226	0.4809	0.31393	0.55291	0.025241	0.030702	0	0	0.04918	0.085714	0
0.8654	2.7051e-005	0.047733	0.03856	0.025641	0	0	0	0	0	0	0.025641	0	0	0	0	0	0	0	0	0	0.03625	0.0083958	0.98243	0.83117	0.17812	0.79332	0.018148	0.027246	0.023004	0.017989	0.014533	0.030354	0.027198	0.022698	0.019596	0.014462	0.0017376	0.033896	0.60853	0.30001	0.39385	0.59703	0.032868	0.030702	0	0	0.016393	0.11429	0.16667
0.86156	5.4836e-007	0.0511	0.048695	0	0	0	0	0	0	0	0	0	0	0	0	0	0	0	0	0	0.04625	0.021895	0.92868	0.8574	0.16763	0.77862	0.034868	0.05546	0.040231	0.023959	0.027794	0.028219	0.023947	0.018797	0.014604	0.013684	0.0026325	0.17294	0.49068	0.51456	0.3652	0.55404	0.071358	0.030702	0	0	0	0	0
0.85439	5.7508e-005	0.06981	0.055152	0	0	0	0	0	0	0	0	0	0	0	0	0	0	0	0	0	0.05	0.025427	0.95991	0.82856	0.16781	0.8151	0.033004	0.051269	0.045449	0.039511	0.045279	0.05896	0.057215	0.053133	0.052969	0.04788	0.0026412	0.06003	0.59518	0.40529	0.35222	0.66016	0.048845	0.054825	0	0	0.032787	0.17143	0.16667
0.85132	0.00012419	0.073816	0.060868	0.076923	0	0	0	0.33333	0	0	0.076923	0	0	0	0	0	0	0	0	0.2	0.05375	0.029761	0.94998	0.82626	0.19553	0.76626	0.04279	0.060618	0.05996	0.044428	0.053282	0.069155	0.068413	0.06257	0.054213	0.047828	0.0025891	0.17294	0.53416	0.4822	0.37812	0.74784	0.049714	0.059211	0	0	0.04918	0.14286	0.083333
0.85871	6.5719e-006	0.090587	0.076611	0.076923	0	0	0	0.33333	0	0	0.076923	0	0	0	0	0	0	0	0	0.2	0.0675	0.043164	0.90496	0.8521	0.1771	0.75985	0.052958	0.077757	0.075065	0.055347	0.0716	0.088423	0.087309	0.07976	0.070791	0.069284	0.0013901	0.17294	0.59018	0.38992	0.36378	0.74935	0.067973	0.076754	0	0	0.04918	0.14286	0.083333
0.87395	0.00022924	0.081669	0.075556	0	0	0	0	0	0	0	0	0	0	0	0	0	0	0	0	0	0.07	0.02054	0.95408	0.83322	0.1845	0.77859	0.033936	0.052958	0.042493	0.037842	0.042783	0.061449	0.056319	0.04799	0.047368	0.044745	0.0013901	0.033913	0.50855	0.41078	0.43787	0.72198	0.069022	0.059211	0	0.5	0.016393	0.14286	0.083333
0.86771	6.2331e-005	0.10263	0.081408	0	0	0	0	0	0	0	0	0	0	0	0	0	0	0	0	0	0.07125	0.019803	0.96417	0.82209	0.18967	0.79181	0.044798	0.068889	0.059413	0.049044	0.047998	0.089451	0.085874	0.077949	0.075543	0.06737	0.0013901	0.17294	0.4704	0.21392	0.31888	0.75004	0.072831	0.070175	0	0	0	0.34286	0.083333
0.85112	0.00012964	0.049638	0.04001	0	0	0	0	0	0	0	0	0	0	0	0	0	0	0	0	0	0.03875	0.01127	0.98289	0.82599	0.18422	0.78911	0.020768	0.029998	0.024975	0.018895	0.01582	0.029176	0.025878	0.020977	0.017614	0.013525	0.0013901	0.033913	0.48568	0.15373	0.38877	0.54454	0.034286	0.032895	0	0	0	0.14286	0.083333
0.85138	0.00012274	0.05544	0.043914	0	0	0	0	0	0	0	0	0	0	0	0	0	0	0	0	0	0.04	0.01485	0.96745	0.83558	0.17675	0.78862	0.022667	0.036119	0.029295	0.019882	0.019053	0.037236	0.034542	0.030026	0.024511	0.019915	0.0013901	0.033905	0.55548	0.26595	0.31663	0.598	0.038633	0.039474	0	0	0.032787	0.14286	0.16667
0.85975	1.8477e-006	0.10324	0.077854	0.025641	0	0	0	0.16667	0	0	0.051282	0	0	0	0	0	0	0	0	0	0.0625	0.039498	0.93086	0.8267	0.19204	0.78195	0.06833	0.091966	0.080913	0.059165	0.072963	0.10361	0.10032	0.088388	0.079131	0.078827	0.0025891	0.17295	0.59263	0.51376	0.36993	0.74667	0.064007	0.078947	0	0	0.065574	0.2	0.083333
0.83166	0.0011546	0.088701	0.080107	0	0	0	0	0	0	0	0	0	0	0	0	0	0	0	0	0	0.07125	0.029698	0.93932	0.83636	0.16871	0.80949	0.049908	0.080935	0.063002	0.04854	0.048997	0.078977	0.072294	0.061872	0.054427	0.048961	0.0018245	0.17294	0.69622	0.39202	0.39559	0.71153	0.075767	0.072368	0	0	0.04918	0.2	0.083333
0.88099	0.00054341	0.068196	0.048375	0	0	0	0	0	0	0	0.025641	0	0	0	0	0	0	0	0	0	0.03875	0.014994	0.97613	0.82715	0.18245	0.79138	0.039242	0.051846	0.046147	0.04111	0.043609	0.058478	0.056383	0.051254	0.053547	0.046748	0.0013901	0.19902	0.6869	0.30743	0.29698	0.71002	0.027696	0.052632	0	0	0.016393	0.31429	0.16667
0.88404	0.00072162	0.078483	0.057544	0	0	0	0	0	0	0	0	0	0	0	0	0	0	0	0	0	0.04875	0.0070738	0.97956	0.83097	0.18384	0.78728	0.031739	0.048383	0.043132	0.036117	0.033924	0.066535	0.064164	0.058913	0.05659	0.04946	0.0026325	0.17294	0.56904	0.04406	0.50661	0.73794	0.050069	0.048246	0	0	0	0.34286	0
0.88537	0.00080642	0.098769	0.097676	0	0	0	0	0	0	0	0	0	0	0	0	0	0	0	0	0	0.0925	0.0035595	0.9906	0.83218	0.17755	0.79152	0.035242	0.05756	0.050708	0.040891	0.040376	0.091492	0.087005	0.079875	0.07437	0.066257	0.0017376	0.033896	0.47525	0.089458	0.41531	0.78181	0.08959	0.067982	0	0	0	0.11429	0.16667
0.86709	5.1415e-005	0.08238	0.065736	0	0	0	0	0	0	0	0	0	0	0	0	0	0	0	0	0	0.055	0.006859	0.9812	0.8324	0.17706	0.79822	0.03533	0.057569	0.052201	0.041276	0.036858	0.080408	0.079541	0.074924	0.069463	0.058864	0.0013901	0.17294	0.64192	0.24756	0.64329	0.75602	0.053965	0.059211	0	0	0	0.34286	0
0.82844	0.0014228	0.058618	0.049137	0	0	0	0	0	0	0	0	0	0	0	0	0	0	0	0	0	0.045	0.049205	0.88254	0.85104	0.17577	0.78984	0.045537	0.072831	0.059663	0.042258	0.047278	0.043766	0.043309	0.041423	0.035873	0.032872	0.0025891	0.16425	0.48354	0.62166	0.16482	0.59283	0.058729	0.057018	0	0	0.032787	0.028571	0
0.82734	0.0015213	0.054564	0.069339	0	0	0	0	0	0	0	0	0	0	0	0	0	0	0	0	0	0.0675	0.0025582	0.98967	0.83347	0.17719	0.79233	0.023973	0.041026	0.031647	0.022966	0.024549	0.056509	0.052384	0.044147	0.040465	0.038238	0.0026412	0.016604	0.56889	0.040426	0.57675	0.73395	0.069341	0.048246	0	0	0	0	0
0.89151	0.0012627	0.070484	0.054409	0	0	0	0	0	0	0	0	0	0	0	0	0	0	0	0	0	0.04875	0.011089	0.97105	0.83158	0.18552	0.7839	0.023702	0.038878	0.029052	0.021748	0.024381	0.044052	0.039766	0.032484	0.029407	0.0279	0.0013901	0.033896	0.52244	0.15287	0.45615	0.64675	0.04784	0.04386	0	0	0	0.28571	0.16667
0.8661	3.6255e-005	0.13049	0.10606	0	0	0	0	0	0	0	0	0	0	0	0	0	0	0	0	0	0.0925	0.030012	0.95534	0.83498	0.16048	0.81621	0.055975	0.086477	0.074563	0.059642	0.081265	0.11536	0.11187	0.10396	0.10673	0.12233	0.0013901	0.06003	0.4736	0.49365	0.28086	0.82321	0.078185	0.096491	0	0	0.032787	0.51429	0.33333
0.85091	0.00013501	0.026661	0.024559	0	0	0	0	0	0	0	0	0	0	0	0	0	0	0	0	0	0.0225	0.028027	0.96631	0.82644	0.16018	0.81305	0.032785	0.051624	0.042919	0.032981	0.015476	0.0066798	0.0060727	0.0056985	0.0044819	0.0015161	0.0026846	0.16428	0.52092	0.582	0.189	0.31049	0.045647	0.02193	0	0	0	0	0
0.79323	0.0061809	0.17331	0.18011	0	0	0	0	0	0	0	0	0	0	0	0	0	0	0	0	0	0.17375	0.098965	0.85144	0.81919	0.1761	0.76564	0.096221	0.15303	0.14971	0.13576	0.14872	0.18834	0.18902	0.18883	0.19352	0.18369	0.0018245	0.034053	0.47244	0.39264	0.33118	0.81461	0.17655	0.16228	0	0	0.016393	0.028571	0.083333
0.83495	0.00090987	0.06766	0.05933	0	0	0	0	0	0	0	0	0	0	0	0	0	0	0	0	0	0.055	0.013089	0.96815	0.83574	0.17825	0.79151	0.029017	0.045661	0.035063	0.025947	0.026022	0.050162	0.045408	0.037631	0.031775	0.027552	0.0013901	0.033896	0.47728	0.23863	0.35329	0.61842	0.048323	0.050439	0	0	0.032787	0.11429	0.25
0.85361	7.2065e-005	0.025929	0.023161	0	0	0	0	0	0	0	0	0	0	0	0	0	0	0	0	0	0.02375	0.0091589	0.98003	0.83471	0.17738	0.78515	0.012659	0.016222	0.011961	0.0067192	0.0056502	0.012867	0.010214	0.0067672	0.0047198	0.0032088	0.00086881	0.033905	0.58782	0.35364	0.28487	0.46973	0.021954	0.017544	0	0	0.032787	0.028571	0
0.91076	0.0033515	0.11772	0.094192	0	0	0	0	0	0	0	0	0	0	0	0	0	0	0	0	0	0.08125	0.019171	0.96267	0.83675	0.17362	0.77847	0.043017	0.071024	0.059337	0.053068	0.063621	0.09776	0.093767	0.085765	0.088005	0.085157	0.0013901	0.033905	0.61773	0.37208	0.40743	0.81619	0.072147	0.08114	0.5	0	0.016393	0.42857	0.25
0.78793	0.0071878	0.097619	0.0971	0	0	0	0	0	0	0	0	0	0	0	0	0	0	0	0	0	0.0975	0.073687	0.90783	0.80254	0.19654	0.75658	0.061624	0.089971	0.085141	0.082414	0.093464	0.09645	0.093828	0.089066	0.091858	0.091116	0.0025891	0.034018	0.4722	0.32568	0.33852	0.66862	0.092493	0.092105	0	0	0.016393	0	0
0.80575	0.004106	0.090906	0.11098	0.025641	0	0	0	0	0	0	0.025641	0	0	0	0.2	0	0	0	0	0	0.10875	0.03064	0.9359	0.84081	0.17956	0.77866	0.046564	0.069179	0.049703	0.038311	0.049348	0.073176	0.063661	0.046881	0.044345	0.048852	0.0025891	0.033992	0.52642	0.38255	0.2788	0.59586	0.11635	0.076754	0	0	0.032787	0	0
0.86261	3.8842e-006	0.073677	0.062627	0	0	0	0	0	0	0	0	0	0	0	0	0	0	0	0	0	0.05875	0.01965	0.94842	0.83965	0.18025	0.77489	0.028586	0.048668	0.039133	0.032132	0.03181	0.057055	0.053846	0.047996	0.047244	0.040924	0.0026412	0.033896	0.49862	0.21866	0.38505	0.65714	0.066984	0.052632	0	0	0	0.17143	0
0.83343	0.0010191	0.044567	0.039554	0	0	0	0	0	0	0	0	0	0	0	0	0	0	0	0	0	0.0375	0.017036	0.95602	0.84341	0.17313	0.78926	0.020272	0.03275	0.027349	0.017779	0.016307	0.031618	0.02944	0.025641	0.018883	0.015412	0.0025977	0.033992	0.57497	0.46528	0.34721	0.57918	0.04216	0.035088	0	0	0.032787	0.028571	0
0.86432	1.5617e-005	0.03961	0.029701	0	0	0	0	0	0	0	0	0	0	0	0	0	0	0	0	0	0.0275	0.011812	0.96798	0.83883	0.17609	0.79174	0.01625	0.02418	0.018992	0.013438	0.011461	0.02088	0.018274	0.014413	0.011515	0.0077098	0.0013901	0.033905	0.62402	0.40202	0.35787	0.50218	0.025367	0.026316	0	0	0.016393	0.14286	0.083333
0.84106	0.00053177	0.064075	0.052774	0	0	0	0	0	0	0	0	0	0	0	0	0	0	0	0	0	0.04875	0.012656	0.97284	0.83186	0.17868	0.79049	0.024564	0.039488	0.031086	0.024525	0.026535	0.045042	0.041463	0.035445	0.033059	0.029821	0.0013901	0.033896	0.55619	0.25041	0.38832	0.62262	0.046664	0.04386	0	0	0.016393	0.2	0.083333
0.88635	0.00087293	0.111	0.099403	0	0	0	0	0	0	0	0	0	0	0	0	0	0	0	0	0	0.09	0.025081	0.95983	0.829	0.18136	0.78238	0.046133	0.071634	0.058591	0.044332	0.044885	0.083491	0.077025	0.065999	0.055836	0.049853	0.0013901	0.033931	0.47536	0.35799	0.34927	0.65487	0.080836	0.08114	0	0.5	0.016393	0.25714	0.16667
0.85644	2.7004e-005	0.12878	0.10947	0	0	0	0	0	0	0	0	0	0	0	0	0	0	0	0	0	0.09875	0.05445	0.89044	0.83499	0.19351	0.75362	0.058156	0.09641	0.084981	0.077994	0.092985	0.12048	0.12003	0.11667	0.11998	0.11807	0.0018245	0.033957	0.5029	0.40302	0.39623	0.72357	0.10261	0.10307	0	0	0.032787	0.31429	0.25
0.80316	0.004501	0.047985	0.059502	0	0	0	0	0	0	0	0	0	0	0	0	0	0	0	0	0	0.06	0.0092628	0.97326	0.83513	0.17794	0.79195	0.020812	0.035509	0.028869	0.015404	0.01292	0.042711	0.038602	0.032799	0.020749	0.016198	0.0026412	0.016604	0.51049	0.010385	0.58162	0.60556	0.07173	0.039474	0	0	0	0	0
0.91655	0.0041759	0.09077	0.071451	0	0	0	0	0	0	0	0	0	0	0	0	0	0	0	0	0	0.0625	0.0040599	0.98331	0.83563	0.17696	0.79212	0.028761	0.048681	0.041456	0.030808	0.030847	0.066072	0.061574	0.054247	0.047927	0.041125	0.0013901	0.016561	0.65217	0.17845	0.56219	0.63121	0.056113	0.057018	0	0	0	0.31429	0.41667
0.80916	0.0036144	0.1094	0.10913	0	0	0	0	0	0	0	0	0	0	0	0	0	0	0	0	0	0.105	0.052947	0.92981	0.83011	0.16317	0.80542	0.059806	0.093657	0.095703	0.092009	0.10771	0.13063	0.13515	0.14279	0.15261	0.14832	0.0026586	0.033992	0.44749	0.39243	0.33096	0.84012	0.097641	0.10088	0	0	0.016393	0.028571	0.083333
0.85278	8.9439e-005	0.068061	0.050051	0	0	0	0	0	0	0	0	0	0	0	0	0	0	0	0	0	0.04375	0.024911	0.96799	0.82847	0.16532	0.80998	0.031499	0.048971	0.044029	0.037325	0.040886	0.049872	0.048104	0.044368	0.042199	0.036164	0.0026672	0.033948	0.53287	0.22938	0.38311	0.59181	0.0358	0.052632	0	0	0	0.31429	0.16667
0.86994	0.00010971	0.097786	0.07747	0	0	0	0	0	0	0	0	0	0	0	0	0	0	0	0	0	0.06875	0.020111	0.97177	0.83319	0.16774	0.80025	0.04145	0.063212	0.055443	0.042703	0.054492	0.080593	0.077814	0.072147	0.07043	0.073021	0.0013901	0.06003	0.47538	0.35727	0.29016	0.76015	0.058014	0.070175	0	0	0.016393	0.37143	0.25
0.87715	0.00035539	0.052955	0.038022	0	0	0	0	0	0	0	0	0	0	0	0	0	0	0	0	0	0.03375	0.021703	0.96033	0.8374	0.16718	0.80257	0.030455	0.043102	0.042157	0.026734	0.028163	0.033305	0.030978	0.026875	0.021799	0.018228	0.0026672	0.060056	0.69417	0.60453	0.26079	0.53031	0.030254	0.04386	0	0	0.032787	0.17143	0.16667
0.85718	1.8888e-005	0.10024	0.083066	0	0	0	0	0	0	0	0	0	0	0	0	0	0	0	0	0	0.075	0.032075	0.94168	0.84844	0.15174	0.81655	0.055093	0.084144	0.067435	0.051849	0.062939	0.088815	0.083328	0.075598	0.074719	0.078416	0.0026846	0.17296	0.47538	0.41682	0.29007	0.73931	0.078151	0.074561	0	0	0.016393	0.25714	0.16667
0.84645	0.00028248	0.021978	0.01544	0	0	0	0	0	0	0	0	0	0	0	0	0	0	0	0	0	0.015	0.014438	0.96363	0.83966	0.17581	0.78598	0.014391	0.01974	0.0172	0.011649	0.0056472	0.01278	0.011279	0.0090383	0.0061793	0.0021073	0.0026499	0.06003	0.66452	0.44627	0.32011	0.43478	0.013992	0.019737	0	0	0.032787	0.028571	0
0.87808	0.00039739	0.10922	0.089103	0	0	0	0	0	0	0	0	0	0	0	0	0	0	0	0	0	0.0775	0.018207	0.9547	0.84074	0.17344	0.79956	0.046116	0.074999	0.064729	0.049424	0.051054	0.09046	0.086435	0.077429	0.071737	0.066278	0.0013901	0.060038	0.6414	0.38886	0.31601	0.70816	0.070704	0.083333	0	0	0	0.45714	0.16667
0.826	0.001645	0.06176	0.059256	0	0	0	0	0	0	0	0	0	0	0	0	0	0	0	0	0	0.0575	0.042084	0.90883	0.84773	0.1689	0.80214	0.038181	0.055851	0.04969	0.041082	0.042123	0.049108	0.0457	0.040138	0.036412	0.032747	0.0026586	0.06003	0.44502	0.47241	0.35154	0.57732	0.062286	0.057018	0	0	0.032787	0.028571	0
0.85224	0.0001015	0.074847	0.061221	0	0	0	0	0	0	0	0	0	0	0	0	0	0	0	0	0	0.05625	0.013643	0.97985	0.8257	0.18423	0.78865	0.031272	0.047141	0.037743	0.028835	0.024056	0.047884	0.042703	0.034142	0.029232	0.022809	0.0013901	0.033922	0.48559	0.15403	0.37673	0.5449	0.045971	0.052632	0	0	0	0.28571	0.16667
0.87233	0.00017563	0.097515	0.080349	0	0	0	0	0	0	0	0	0	0	0	0	0	0	0	0	0	0.07125	0.016112	0.96731	0.83313	0.17331	0.79174	0.04457	0.062055	0.052631	0.043186	0.047241	0.077957	0.073467	0.065738	0.065055	0.061822	0.0013901	0.19902	0.5561	0.25384	0.39446	0.7215	0.069644	0.065789	0	0	0	0.31429	0.16667
0.89118	0.0012356	0.072895	0.055511	0	0	0	0	0	0	0	0	0	0	0	0	0	0	0	0	0	0.045	0.0051361	0.9864	0.83226	0.17847	0.79137	0.042439	0.048198	0.043462	0.042029	0.034261	0.061893	0.05932	0.053933	0.05157	0.043774	0.0013901	0.19903	0.62368	0.15689	0.4688	0.71071	0.035782	0.048246	0	0	0	0.25714	0.25
0.88636	0.00087345	0.068822	0.060246	0	0	0	0	0	0	0	0	0	0	0	0	0	0	0	0	0	0.055	0.0049505	0.98424	0.83372	0.17761	0.79292	0.032008	0.041243	0.034686	0.028206	0.032739	0.055372	0.052704	0.045442	0.043929	0.043063	0.0013901	0.19902	0.63718	0.13292	0.50826	0.77067	0.054913	0.04386	0	0	0	0.14286	0.083333
0.87719	0.00035736	0.097906	0.083684	0	0	0	0	0	0	0	0	0	0	0	0	0	0	0	0	0	0.07375	0.018334	0.97018	0.83269	0.17704	0.78189	0.041223	0.065972	0.059335	0.053205	0.058209	0.089541	0.087349	0.082685	0.083852	0.074631	0.0013901	0.06003	0.58895	0.36878	0.31627	0.76771	0.065034	0.074561	0.5	0	0.016393	0.28571	0.16667
0.85657	2.5461e-005	0.040095	0.036836	0	0	0	0	0	0	0	0	0	0	0	0	0	0	0	0	0	0.03625	0.012391	0.98107	0.83527	0.16553	0.80144	0.017447	0.025714	0.023189	0.023237	0.019693	0.029365	0.027336	0.024767	0.023742	0.014376	0.0025977	0.033992	0.49695	0.31922	0.41632	0.66381	0.037699	0.028509	0	0	0.016393	0.028571	0
0.86299	5.8148e-006	0.069174	0.067891	0	0	0	0	0	0	0	0	0	0	0	0	0	0	0	0	0	0.0625	0.016601	0.97844	0.82952	0.17544	0.78872	0.031542	0.054185	0.052737	0.050493	0.044781	0.080175	0.084089	0.0859	0.087884	0.069829	0.0026586	0.033931	0.47553	0.20091	0.37088	0.79412	0.057175	0.061404	0.5	0	0	0.028571	0.083333
0.8863	0.00086908	0.089228	0.062971	0	0	0	0	0	0	0	0	0	0	0	0	0	0	0	0	0	0.0475	0.017555	0.9616	0.83515	0.17704	0.79089	0.068247	0.06669	0.060485	0.04767	0.063675	0.06995	0.065108	0.05618	0.04965	0.045646	0.0013901	0.19904	0.52265	0.24113	0.50417	0.67639	0.039552	0.059211	0	0	0.032787	0.28571	0.16667
0.84192	0.00048698	0.07814	0.062733	0.025641	0	0	0	0.16667	0	0	0.051282	0	0	0	0	0	0	0	0	0	0.055	0.049333	0.90619	0.83407	0.18598	0.79321	0.05079	0.072339	0.061852	0.049934	0.066296	0.07112	0.069339	0.060752	0.057711	0.057993	0.0025891	0.17294	0.59256	0.51349	0.29677	0.73347	0.055818	0.067982	0	0	0.065574	0.14286	0.083333
0.85526	4.319e-005	0.084362	0.06393	0	0	0	0	0	0	0	0	0	0	0	0	0	0	0	0	0	0.05625	0.028482	0.94177	0.82716	0.19582	0.77142	0.033666	0.055092	0.04459	0.039244	0.04101	0.060651	0.057654	0.05201	0.050855	0.045008	0.0013901	0.033922	0.55935	0.27433	0.39013	0.64332	0.056904	0.059211	0	0	0.016393	0.31429	0.25
0.88377	0.00070444	0.069827	0.053646	0	0	0	0	0	0	0	0	0	0	0	0	0	0	0	0	0	0.04625	0.0082467	0.97936	0.83346	0.17685	0.79201	0.032439	0.041854	0.033944	0.024845	0.024986	0.04866	0.044375	0.037123	0.033781	0.031304	0.0025891	0.19902	0.60773	0.14275	0.47603	0.6964	0.043632	0.04386	0	0	0.016393	0.25714	0.083333
0.88112	0.00055038	0.073673	0.05826	0	0	0	0	0	0	0	0	0	0	0	0	0	0	0	0	0	0.0525	0.02695	0.93956	0.84899	0.16342	0.81714	0.035952	0.054374	0.046987	0.042556	0.058006	0.065451	0.063676	0.059688	0.063622	0.065608	0.0026586	0.033948	0.56076	0.4006	0.32375	0.80553	0.048711	0.057018	0	0	0.032787	0.2	0.25
0.87473	0.0002574	0.083331	0.073568	0	0	0	0	0	0	0	0	0	0	0	0	0	0	0	0	0	0.0625	0.012804	0.95573	0.84675	0.1755	0.78304	0.039848	0.066758	0.057903	0.040376	0.043609	0.087584	0.086986	0.083824	0.071657	0.066054	0.0013901	0.17294	0.71892	0.38158	0.48255	0.78222	0.063544	0.065789	0	0	0	0.28571	0.16667
0.88812	0.00099838	0.086128	0.066982	0	0	0	0	0	0	0	0	0	0	0	0	0	0	0	0	0	0.055	0.014255	0.98253	0.82998	0.17533	0.78629	0.042738	0.058691	0.053186	0.046214	0.047527	0.075009	0.072644	0.066894	0.065141	0.05727	0.0025891	0.19902	0.53183	0.4015	0.44461	0.68272	0.041166	0.063596	0	0	0	0.34286	0.33333
0.88354	0.00069035	0.11847	0.093699	0	0	0	0	0	0	0	0	0	0	0	0	0	0	0	0	0	0.07375	0.020315	0.9661	0.82628	0.18472	0.78836	0.3048	0.099737	0.096333	0.099395	0.21478	0.11016	0.10338	0.092303	0.090126	0.087279	0.0026412	0.99913	0.52685	0.26485	0.42842	0.93	0.081333	0.072368	0	0	0	0.34286	0.25
0.85269	9.1367e-005	0.045463	0.031873	0	0	0	0	0	0	0	0	0	0	0	0	0	0	0	0	0	0.025	0.011188	0.97262	0.84017	0.17134	0.78722	0.035644	0.0484	0.039587	0.029984	0.031108	0.042881	0.040811	0.038374	0.032477	0.023731	0.0013901	0.19902	0.74882	0.39079	0.54146	0.73195	0.029445	0.032895	0	0	0.016393	0.17143	0
0.86089	1.3125e-009	0.06624	0.058353	0	0	0	0	0	0	0	0	0	0	0	0	0	0	0	0	0	0.0525	0.016688	0.96345	0.83726	0.17154	0.79373	0.037345	0.062926	0.049992	0.035218	0.034977	0.061212	0.057593	0.052163	0.040157	0.034469	0.0013901	0.17294	0.72242	0.41098	0.444	0.70135	0.05767	0.052632	0	0	0	0.14286	0.083333
0.86705	5.071e-005	0.039291	0.030237	0	0	0	0	0	0	0	0	0	0	0	0	0	0	0	0	0	0.0275	0.013548	0.96842	0.83968	0.16957	0.79619	0.017878	0.026019	0.020565	0.01204	0.014365	0.022621	0.019656	0.01505	0.01139	0.0093643	0.0013901	0.033905	0.68423	0.37759	0.30964	0.51713	0.022889	0.028509	0	0	0.016393	0.14286	0.083333
0.86686	4.7583e-005	0.12148	0.10622	0	0	0	0	0	0	0	0.051282	0	0	0	0	0	0	0	0	0	0.09625	0.027778	0.94405	0.8239	0.19602	0.77428	0.064739	0.080027	0.068373	0.0605	0.060513	0.099763	0.091172	0.077904	0.074259	0.068828	0.0026846	0.19903	0.57222	0.38908	0.39085	0.74076	0.098468	0.08114	0	0	0.032787	0.28571	0.16667
0.85297	8.5186e-005	0.057877	0.03916	0	0	0	0	0	0	0	0	0	0	0	0	0	0	0	0	0	0.0325	0.0044084	0.98855	0.83299	0.17457	0.79667	0.020046	0.034289	0.030348	0.022264	0.018786	0.041074	0.039364	0.036008	0.031472	0.022748	0.0013901	0.016578	0.64044	0.1836	0.47242	0.57107	0.021423	0.039474	0	0	0	0.31429	0.16667
0.85888	5.5796e-006	0.055605	0.047971	0	0	0	0	0	0	0	0	0	0	0	0	0	0	0	0	0	0.04375	0.015103	0.96152	0.84497	0.16252	0.80467	0.032126	0.050937	0.037038	0.028568	0.028897	0.045151	0.040278	0.034023	0.028913	0.025181	0.0013901	0.17294	0.71989	0.39155	0.41426	0.69757	0.050653	0.039474	0	0	0	0.14286	0.083333
0.87401	0.00023113	0.063296	0.045419	0	0	0	0	0	0	0	0	0	0	0	0	0	0	0	0	0	0.0375	0.016982	0.97694	0.83059	0.17033	0.80184	0.025125	0.041018	0.035527	0.029679	0.029812	0.046288	0.044954	0.041757	0.037392	0.030579	0.0025891	0.033992	0.51183	0.35314	0.37884	0.64359	0.030197	0.046053	0	0	0	0.31429	0.25
0.89366	0.0014465	0.0996	0.09014	0	0	0	0	0	0	0	0	0	0	0	0	0	0	0	0	0	0.0825	0.035287	0.92129	0.84471	0.17333	0.80171	0.057396	0.084175	0.091358	0.070698	0.080921	0.10602	0.10742	0.10871	0.10856	0.099605	0.0026672	0.060082	0.68357	0.60479	0.27327	0.77438	0.077052	0.089912	0	0	0.032787	0.17143	0.16667
0.8817	0.00058259	0.085464	0.061097	0	0	0	0	0	0	0	0	0	0	0	0	0	0	0	0	0	0.0475	0.016451	0.96189	0.83455	0.18109	0.78546	0.057817	0.061267	0.053929	0.040229	0.04856	0.063873	0.059134	0.050438	0.043734	0.040548	0.0013901	0.19903	0.52252	0.23921	0.49712	0.67213	0.040751	0.057018	0	0	0.032787	0.28571	0.16667
0.87602	0.00030772	0.081732	0.061502	0	0	0	0	0	0	0	0	0	0	0	0	0	0	0	0	0	0.0525	0.035038	0.95264	0.83394	0.17556	0.76259	0.053413	0.077051	0.070041	0.055629	0.062527	0.069633	0.065803	0.060591	0.055068	0.052351	0.0026672	0.17294	0.49903	0.60637	0.28646	0.70782	0.051435	0.065789	0.5	0	0.016393	0.28571	0.16667
0.84983	0.00016582	0.082651	0.064893	0	0	0	0	0	0	0	0	0	0	0	0	0	0	0	0	0	0.05625	0.025314	0.95606	0.82877	0.17063	0.81095	0.040936	0.064704	0.050429	0.039956	0.042049	0.066512	0.062171	0.054531	0.048301	0.043197	0.0013901	0.17294	0.49	0.25896	0.33804	0.69558	0.061405	0.059211	0	0	0.016393	0.25714	0.083333
0.87178	0.00015906	0.10104	0.094192	0	0	0	0	0	0	0	0	0	0	0	0	0	0	0	0	0	0.0875	0.042819	0.9082	0.84564	0.18117	0.7785	0.048915	0.07652	0.073751	0.067382	0.081474	0.10749	0.10902	0.11218	0.11895	0.11603	0.0017376	0.033957	0.4746	0.56163	0.32702	0.82266	0.08718	0.083333	0	0	0.016393	0.14286	0.083333
0.86331	7.7013e-006	0.055778	0.044355	0	0	0	0	0	0	0	0	0	0	0	0	0	0	0	0	0	0.04	0.010796	0.96225	0.8458	0.16878	0.79757	0.031338	0.037258	0.031901	0.020641	0.022179	0.036921	0.032193	0.025397	0.020524	0.018504	0.0013901	0.19902	0.68954	0.26493	0.46891	0.5457	0.035437	0.037281	0	0	0	0.17143	0
0.86925	9.3654e-005	0.083011	0.064885	0	0	0	0	0	0	0	0	0	0	0	0	0	0	0	0	0	0.055	0.02232	0.95696	0.83918	0.16436	0.80688	0.040505	0.059399	0.052313	0.033792	0.031329	0.060873	0.055963	0.047002	0.037865	0.031111	0.0013901	0.17294	0.56281	0.36342	0.41234	0.67144	0.053368	0.059211	0	0	0.032787	0.22857	0.16667
0.88374	0.00070291	0.054979	0.041585	0	0	0	0	0	0	0	0	0	0	0	0	0	0	0	0	0	0.03125	0.025457	0.96273	0.8327	0.15929	0.81211	0.055609	0.073596	0.063633	0.053232	0.040605	0.031566	0.029145	0.02463	0.020278	0.016266	0.0026846	0.19902	0.60745	0.55896	0.25709	0.63589	0.052404	0.037281	0	0	0	0.17143	0
0.888	0.00098944	0.093064	0.089689	0	0	0	0	0	0	0	0	0	0	0	0	0	0	0	0	0	0.08375	0.021769	0.96278	0.83067	0.18135	0.78412	0.039221	0.063673	0.062296	0.053575	0.052642	0.095079	0.095047	0.095592	0.093264	0.081999	0.0017376	0.033922	0.63235	0.36509	0.38072	0.77576	0.082543	0.072368	0	0	0.016393	0.085714	0.083333
0.85499	0.00031557	0.069475	0.20818	0	0	0	0	0	0	0	0	0	0	0	0	0	0	0	0	0	0.19125	0.1082	0.78691	0.81906	0.22425	0.76637	0.12474	0.16587	0.13863	0.13261	0.16467	0.20664	0.20017	0.18953	0.20445	0.21089	0.0026586	0.19903	0.51125	0.36046	0.15322	0.82211	0.21252	0.17325	0	0	0.032787	0.51429	0.5
0.85992	1.3474e-006	0.10311	0.078143	0	0	0	0	0	0	0	0	0	0	0	0	0	0	0	0	0	0.06875	0.026821	0.95515	0.8173	0.19521	0.79173	0.040083	0.066115	0.053655	0.042975	0.043537	0.070608	0.066412	0.058321	0.052197	0.045838	0.0025891	0.033922	0.48133	0.1405	0.38819	0.64724	0.063229	0.072368	0	0	0	0.45714	0.16667
0.84933	0.00018105	0.078009	0.062158	0	0	0	0	0	0	0	0	0	0	0	0	0	0	0	0	0	0.05625	0.032897	0.94651	0.82244	0.17824	0.8076	0.037523	0.060143	0.055624	0.049681	0.058943	0.071734	0.07153	0.069669	0.071558	0.067497	0.0026412	0.06003	0.57119	0.40531	0.35576	0.68939	0.058504	0.063596	0	0	0.032787	0.17143	0.16667
0.86913	9.0896e-005	0.1008	0.073605	0	0	0	0	0	0	0	0	0	0	0	0	0	0	0	0	0	0.06	0.017118	0.97814	0.8305	0.17596	0.79057	0.045294	0.072721	0.058972	0.04854	0.055011	0.085882	0.082021	0.073801	0.070249	0.069213	0.0013901	0.17294	0.68545	0.31929	0.48398	0.70177	0.054868	0.070175	0	0	0.032787	0.51429	0
0.84201	0.00048244	0.08393	0.065981	0.025641	0	0	0	0.16667	0	0	0.051282	0	0	0	0	0	0	0	0	0	0.055	0.040838	0.92064	0.83591	0.19208	0.76404	0.054644	0.07379	0.063043	0.051515	0.057919	0.076956	0.073595	0.062492	0.058362	0.054946	0.0025891	0.17294	0.59258	0.51342	0.30455	0.73477	0.058529	0.065789	0	0	0.098361	0.11429	0.083333
0.85185	0.00011099	0.075054	0.059215	0.051282	0	0	0	0.16667	0	0	0.076923	0	0	0	0	0	0	0	0	0	0.05125	0.029343	0.94735	0.82806	0.19868	0.76017	0.04279	0.060618	0.05403	0.045831	0.048977	0.067589	0.065729	0.057509	0.053694	0.047303	0.0025891	0.17294	0.53418	0.51327	0.37043	0.72714	0.04582	0.059211	0	0	0.04918	0.17143	0.16667
0.73496	0.021406	0.24009	0.21709	0.15385	0	0	0	0	0.14286	0	0.15385	0	0	0.66667	0.2	0	0	0.66667	1	0	0.19875	0.11566	0.83786	0.82281	0.21638	0.68032	0.13868	0.21262	0.18276	0.15606	0.20301	0.23427	0.22374	0.2035	0.20266	0.22616	0.0025891	0.17294	0.47516	0.55638	0.33483	0.70617	0.18548	0.20833	0	0	0.13115	0.48571	0.33333
0.88393	0.00071431	0.075854	0.058769	0	0	0	0	0	0	0	0	0	0	0	0	0	0	0	0	0	0.05125	0.010025	0.97358	0.83415	0.17827	0.79279	0.026096	0.04439	0.035715	0.030944	0.03246	0.058877	0.055619	0.049253	0.051991	0.045775	0.0013901	0.033896	0.57194	0.27385	0.46828	0.72693	0.04784	0.050439	0	0	0	0.28571	0.33333
0.84533	0.00032803	0.038829	0.034729	0	0	0	0	0	0	0	0	0	0	0	0	0	0	0	0	0	0.0325	0.015397	0.95851	0.84057	0.17586	0.78414	0.031708	0.048424	0.029694	0.011781	0.01263	0.018369	0.01477	0.0095191	0.0071085	0.0062052	0.0026846	0.17294	0.59001	0.59976	0.27114	0.49028	0.044246	0.024123	0	0	0	0	0
0.85311	8.2244e-005	0.049007	0.034966	0	0	0	0	0	0	0	0	0	0	0	0	0	0	0	0	0	0.02625	0.016549	0.97346	0.83645	0.17713	0.78456	0.05646	0.069251	0.050981	0.048232	0.058882	0.056946	0.053282	0.050379	0.043632	0.036339	0.0026846	0.19903	0.66569	0.4449	0.60042	0.81736	0.033905	0.035088	0	0	0	0.17143	0
0.84207	0.00047908	0.084561	0.060845	0	0	0	0	0	0	0	0	0	0	0	0	0	0	0	0	0	0.05	0.022146	0.96746	0.82337	0.18581	0.78908	0.057957	0.089433	0.058356	0.043319	0.044904	0.076523	0.069958	0.061108	0.055754	0.049886	0.0013901	0.17295	0.63597	0.28018	0.48602	0.74254	0.060649	0.057018	0	0	0	0.34286	0
0.88242	0.00062373	0.073301	0.06042	0	0	0	0	0	0	0	0	0	0	0	0	0	0	0	0	0	0.05375	0.01065	0.97461	0.83325	0.174	0.80285	0.026096	0.04439	0.035158	0.026182	0.02702	0.053098	0.049194	0.041808	0.038058	0.035448	0.0013901	0.033896	0.52618	0.15295	0.47774	0.67474	0.051736	0.050439	0	0	0	0.28571	0.16667
0.87433	0.00024268	0.088157	0.069282	0.051282	0	0	0	0.33333	0	0	0.051282	0	0	0	0	0	0	0	0	0.2	0.0575	0.030677	0.95414	0.83104	0.18044	0.7756	0.056812	0.074406	0.073732	0.056841	0.074363	0.085299	0.085186	0.079594	0.070587	0.067251	0.0025891	0.19902	0.57969	0.48224	0.37851	0.74901	0.053104	0.070175	0	0	0.04918	0.2	0.16667
0.87249	0.00018054	0.092097	0.075954	0	0	0	0	0	0	0	0	0	0	0	0	0	0	0	0	0	0.06625	0.025438	0.95134	0.83546	0.16947	0.80695	0.038455	0.063363	0.053593	0.045402	0.049236	0.074117	0.070466	0.063042	0.061302	0.056215	0.0013901	0.033922	0.62664	0.4059	0.40744	0.64545	0.062457	0.070175	0	0	0.016393	0.31429	0.33333
0.87903	0.00044282	0.11179	0.090079	0	0	0	0	0	0	0	0	0	0	0	0	0	0	0	0	0	0.08	0.025734	0.94221	0.83312	0.18522	0.78033	0.052345	0.075875	0.063355	0.047777	0.04772	0.082471	0.076239	0.065105	0.05771	0.050603	0.0013901	0.19902	0.5645	0.41538	0.42568	0.59894	0.082302	0.078947	0	0	0.016393	0.34286	0
0.85516	4.4767e-005	0.083482	0.065228	0.051282	0	0	0	0.16667	0	0	0.076923	0	0	0	0	0	0	0	0	0	0.05625	0.029433	0.9479	0.82774	0.19833	0.76033	0.045185	0.064293	0.056251	0.048352	0.055601	0.074942	0.072632	0.063398	0.060899	0.05636	0.0025891	0.17294	0.53416	0.5137	0.38122	0.7367	0.049714	0.063596	0	0	0.04918	0.22857	0.16667
0.87436	0.00024363	0.073588	0.057783	0	0	0	0	0	0	0	0	0	0	0	0	0	0	0	0	0	0.05125	0.0054951	0.98408	0.8343	0.1744	0.79805	0.024404	0.041943	0.03331	0.029686	0.030712	0.057353	0.054321	0.048207	0.051948	0.044896	0.0013901	0.016569	0.61139	0.20161	0.40762	0.70727	0.047551	0.048246	0	0	0	0.28571	0.16667
0.88039	0.00051147	0.097818	0.069049	0	0	0	0	0	0	0	0	0	0	0	0	0	0	0	0	0	0.05125	0.016927	0.96153	0.8342	0.18031	0.78789	0.068744	0.074751	0.067266	0.056942	0.064191	0.085491	0.081561	0.073125	0.062907	0.057728	0.0026846	0.19903	0.52257	0.1768	0.50486	0.7475	0.044813	0.065789	0	0	0.04918	0.28571	0.25
0.87134	0.00014663	0.053649	0.046978	0	0	0	0	0	0	0	0	0	0	0	0	0	0	0	0	0	0.0425	0.013988	0.97324	0.84194	0.15783	0.80635	0.030002	0.03674	0.03408	0.031084	0.040366	0.047621	0.044415	0.040277	0.041103	0.034871	0.0025977	0.17294	0.54356	0.40817	0.45102	0.76847	0.042853	0.037281	0	0	0.04918	0.028571	0
0.8308	0.0012235	0.075961	0.064883	0	0	0	0	0	0	0	0	0	0	0	0	0	0	0	0	0	0.05875	0.032372	0.95231	0.83468	0.15435	0.823	0.040779	0.064528	0.054944	0.049388	0.059966	0.071056	0.070582	0.064694	0.064455	0.063312	0.0025891	0.06003	0.58949	0.50476	0.35244	0.657	0.056153	0.067982	0	0	0.065574	0.11429	0.16667
0.88363	0.0006957	0.057392	0.04591	0.025641	0	0	0	0	0	0	0.025641	0	0	0	0	0	0	0	0	0	0.04125	0.0088907	0.98513	0.82832	0.18155	0.78875	0.029344	0.034199	0.031536	0.021527	0.023483	0.038205	0.034286	0.028897	0.023298	0.021288	0.0013901	0.19902	0.64176	0.2413	0.4497	0.5877	0.038688	0.035088	0	0	0	0.17143	0.083333
0.84823	0.00021729	0.085944	0.067858	0	0	0	0	0	0	0	0	0	0	0	0	0	0	0	0	0	0.06125	0.029014	0.93242	0.83569	0.18409	0.79516	0.036857	0.059378	0.050632	0.044423	0.049669	0.067028	0.063688	0.057926	0.057201	0.050452	0.0026586	0.033931	0.51149	0.27072	0.40085	0.63857	0.058563	0.063596	0	0	0.016393	0.25714	0.25
0.87072	0.00012957	0.050636	0.040808	0	0	0	0	0	0	0	0	0	0	0	0	0	0	0	0	0	0.03625	0.0053505	0.98088	0.83568	0.17568	0.79553	0.067376	0.035487	0.032912	0.027972	0.023978	0.036012	0.032126	0.026889	0.021095	0.016189	0.0026846	0.58149	0.56326	0.14876	0.48757	0.6625	0.040112	0.028509	0	0	0	0.14286	0.083333
0.89222	0.0013222	0.019684	0.011379	0	0	0	0	0	0	0	0	0	0	0	0	0	0	0	0	0	0.00875	0.015821	0.97258	0.82414	0.18381	0.79229	0.074389	0.028199	0.046076	0.038297	0	0.0090008	0.0071712	0.0050882	0.0025736	0	0.0026846	0.58149	0.89175	0.58929	0.28333	0.52138	0.011424	0.013158	0	0	0	0	0
0.79663	0.0055771	0.093447	0.096448	0	0	0	0	0	0	0	0	0	0	0	0	0	0	0	0	0	0.09625	0.030773	0.96548	0.8288	0.1606	0.80772	0.046951	0.063973	0.049888	0.03863	0.035619	0.064735	0.056868	0.045142	0.037874	0.03268	0.0025891	0.034001	0.4707	0.45766	0.28107	0.64256	0.088172	0.070175	0	0	0.016393	0.11429	0
0.87377	0.000223	0.061209	0.049092	0	0	0	0	0	0	0	0	0	0	0	0	0	0	0	0	0	0.045	0.017101	0.96074	0.83624	0.17799	0.78842	0.033097	0.039705	0.032764	0.027226	0.031897	0.038367	0.033872	0.02718	0.023993	0.019029	0.0013901	0.19902	0.6269	0.40493	0.3978	0.58162	0.045225	0.039474	0	0	0.016393	0.14286	0.083333
0.82622	0.0016244	0.080965	0.070504	0	0	0	0	0	0	0	0	0	0	0	0	0	0	0	0	0	0.065	0.038072	0.9135	0.83907	0.19099	0.75918	0.038981	0.064579	0.055685	0.04561	0.049829	0.06847	0.065778	0.060185	0.056948	0.052504	0.0026672	0.033931	0.48373	0.31547	0.39979	0.599	0.071219	0.067982	0	0	0.032787	0.14286	0.083333
0.84163	0.00050206	0.061665	0.060004	0.051282	0	0	0	0.33333	0	0	0.051282	0	0	0	0	0	0	0	0	0.2	0.055	0.025573	0.94705	0.83209	0.18998	0.76621	0.037345	0.054497	0.051792	0.038623	0.043759	0.062646	0.06127	0.054633	0.048548	0.038404	0.0026412	0.17294	0.59027	0.38085	0.37876	0.74564	0.061677	0.052632	0	0	0.032787	0	0
0.84933	0.00018105	0.078009	0.062158	0	0	0	0	0	0	0	0	0	0	0	0	0	0	0	0	0	0.05625	0.032897	0.94651	0.82244	0.17824	0.8076	0.037523	0.060143	0.055624	0.049681	0.058943	0.071734	0.07153	0.069669	0.071558	0.067497	0.0026412	0.06003	0.57119	0.40531	0.35576	0.68939	0.058504	0.063596	0	0	0.032787	0.17143	0.16667
0.8275	0.0015069	0.07818	0.072348	0	0	0	0	0	0	0	0	0	0	0	0	0	0	0	0	0	0.06625	0.015202	0.97108	0.83496	0.1761	0.7898	0.03593	0.060453	0.049553	0.035141	0.035522	0.062883	0.058525	0.050065	0.042915	0.036593	0.0013901	0.033905	0.56212	0.27725	0.3498	0.58154	0.062409	0.065789	0	0	0.032787	0.14286	0.083333
0.86661	4.3687e-005	0.1604	0.12562	0	0	0	0	0	0	0	0	0	0	0	0	0	0	0	0	0	0.1075	0.047353	0.90028	0.82954	0.18765	0.79697	0.083879	0.11899	0.10728	0.083774	0.10526	0.13468	0.1294	0.11855	0.10931	0.10717	0.0013901	0.19903	0.56621	0.42183	0.43096	0.70782	0.10744	0.12061	0	0	0	0.48571	0.083333
0.85515	4.4882e-005	0.0038815	0.011302	0	0	0	0	0	0	0	0	0	0	0	0	0	0	0	0	0	0.005	0.020701	0.96091	0.83373	0.17726	0.79176	0.099132	0.091592	0.049121	0	0	0.00049797	0.0004835	0.00018106	0	0	0.0025891	0.034131	0.55418	0.37369	0.34461	0.62894	0.037498	0.013158	0	0	0	0	0
0.83504	0.00090342	0.037812	0.043067	0	0	0	0	0	0	0	0	0	0	0	0	0	0	0	0	0	0.04375	0.0094792	0.97124	0.83465	0.18264	0.78409	0.018083	0.027856	0.019705	0.014306	0.013564	0.029039	0.024503	0.01771	0.016823	0.013877	0.0026412	0.016613	0.58793	0.18835	0.4281	0.54601	0.046375	0.030702	0	0	0	0	0
0.87178	0.0001591	0.05968	0.04744	0	0	0	0	0	0	0	0	0	0	0	0	0	0	0	0	0	0.0425	0.01963	0.95738	0.82751	0.19052	0.7831	0.033097	0.041847	0.033629	0.02365	0.019489	0.038551	0.034371	0.027292	0.022381	0.016902	0.0026412	0.19902	0.50152	0.31431	0.40628	0.54203	0.043682	0.041667	0	0	0.016393	0.14286	0.083333
0.76743	0.011793	0.083251	0.083001	0	0	0	0	0	0	0	0	0	0	0	0	0	0	0	0	0	0.085	0.061686	0.93584	0.79361	0.19678	0.77462	0.051025	0.07467	0.069975	0.069816	0.069041	0.075341	0.072556	0.067205	0.068193	0.061289	0.0026586	0.033983	0.44136	0.25439	0.34482	0.61155	0.079063	0.076754	0	0	0	0	0
0.89708	0.0017643	0.073906	0.05824	0	0	0	0	0	0	0	0	0	0	0	0	0	0	0	0	0	0.0525	0.011145	0.97088	0.83145	0.18617	0.78287	0.024899	0.040715	0.031273	0.024269	0.02761	0.048554	0.04425	0.037068	0.034535	0.032898	0.0017376	0.033896	0.52246	0.1415	0.45707	0.66842	0.051736	0.046053	0	0	0	0.25714	0.25
0.86429	1.5332e-005	0.04997	0.039424	0	0	0	0	0	0	0	0	0	0	0	0	0	0	0	0	0	0.035	0.019734	0.96208	0.84693	0.15046	0.81113	0.023593	0.036119	0.032836	0.029676	0.034647	0.040321	0.038746	0.035906	0.035509	0.028598	0.0013901	0.033913	0.6848	0.39083	0.34673	0.72652	0.030842	0.039474	0	0	0.032787	0.14286	0.083333
0.88261	0.00063472	0.078599	0.063002	0	0	0	0	0	0	0	0	0	0	0	0	0	0	0	0	0	0.055	0.017263	0.96554	0.83375	0.1782	0.78885	0.031916	0.051275	0.044223	0.035563	0.038512	0.062563	0.060469	0.056653	0.053837	0.050812	0.0013901	0.06003	0.53466	0.20367	0.31867	0.76895	0.051159	0.057018	0.5	0	0	0.22857	0.33333
0.89261	0.0013552	0.074485	0.057783	0	0	0	0	0	0	0	0	0	0	0	0	0	0	0	0	0	0.05125	0.007956	0.97586	0.83092	0.18436	0.78788	0.024404	0.042247	0.03331	0.025229	0.028101	0.055098	0.051759	0.045066	0.042441	0.040474	0.0013901	0.016569	0.64107	0.14319	0.48587	0.74385	0.049903	0.048246	0	0	0	0.28571	0.16667
0.83263	0.0010797	0.10304	0.086933	0	0	0	0	0	0	0	0	0	0	0	0	0	0	0	0	0	0.0775	0.042211	0.95077	0.83226	0.16452	0.77636	0.051469	0.080499	0.078932	0.074278	0.086568	0.10234	0.10301	0.10256	0.10863	0.10661	0.0025891	0.034009	0.48156	0.33188	0.39423	0.7072	0.063357	0.087719	0	0	0	0.25714	0.5
0.87087	0.00013353	0.054875	0.042174	0	0	0	0	0	0	0	0	0	0	0	0	0	0	0	0	0	0.035	0.016598	0.9722	0.8353	0.17674	0.77889	0.039731	0.053707	0.04406	0.035722	0.034082	0.052259	0.04966	0.046281	0.041728	0.033685	0.0025977	0.19902	0.53786	0.38777	0.41296	0.8023	0.04089	0.039474	0	0	0.016393	0.14286	0.083333
0.84202	0.00048175	0.089036	0.071726	0	0	0	0	0	0	0	0	0	0	0	0	0	0	0	0	0	0.06375	0.046063	0.90255	0.84086	0.18552	0.77877	0.042929	0.071002	0.063885	0.055339	0.067048	0.082242	0.083197	0.082406	0.083723	0.084223	0.0026586	0.033966	0.43885	0.36376	0.39418	0.78002	0.065035	0.074561	0	0	0.016393	0.25714	0.25
0.85473	5.1686e-005	0.14227	0.12031	0	0	0	0	0	0	0	0	0	0	0	0	0	0	0	0	0	0.10875	0.060647	0.8784	0.83304	0.19236	0.78344	0.063871	0.10498	0.091271	0.082196	0.098042	0.1295	0.12796	0.12308	0.12589	0.1237	0.0018245	0.033966	0.50286	0.39257	0.38841	0.72288	0.11381	0.11184	0	0	0.032787	0.37143	0.25
0.86734	5.5721e-005	0.085816	0.070071	0	0	0	0	0	0	0	0	0	0	0	0	0	0	0	0	0	0.06375	0.017926	0.97531	0.82318	0.17717	0.80729	0.032739	0.050816	0.038485	0.030237	0.031644	0.053964	0.048052	0.038196	0.034569	0.031872	0.0013901	0.033913	0.48087	0.22203	0.40882	0.5953	0.058882	0.057018	0	0	0	0.31429	0.16667
0.8561	3.1257e-005	0.073046	0.061749	0	0	0	0	0	0	0	0	0	0	0	0	0	0	0	0	0	0.055	0.021124	0.97237	0.82212	0.1889	0.77956	0.032469	0.055405	0.055876	0.054967	0.060166	0.080355	0.084363	0.090797	0.09782	0.087294	0.0025891	0.033992	0.4849	0.33347	0.41959	0.82506	0.049547	0.061404	0	0	0.016393	0.17143	0.16667
0.85191	0.00010944	0.094055	0.076931	0	0	0	0	0	0	0	0	0	0	0	0	0	0	0	0	0	0.06625	0.023164	0.93303	0.85149	0.16786	0.80675	0.048754	0.071235	0.064589	0.048222	0.050007	0.082648	0.079846	0.073402	0.064569	0.056351	0.0026412	0.19902	0.64148	0.3902	0.39304	0.64957	0.063838	0.074561	0	0	0	0.34286	0
0.86682	4.6963e-005	0.071303	0.068871	0	0	0	0	0	0	0	0	0	0	0	0	0	0	0	0	0	0.065	0.014979	0.98309	0.82635	0.18217	0.78965	0.032909	0.0525	0.056711	0.05511	0.052875	0.081304	0.084102	0.090195	0.093332	0.07699	0.0017376	0.06003	0.47867	0.20809	0.38275	0.77913	0.06033	0.059211	0	0	0	0.057143	0.083333
0.8592	3.9647e-006	0.077955	0.06686	0	0	0	0	0	0	0	0	0	0	0	0	0	0	0	0	0	0.05875	0.0064553	0.98228	0.83317	0.17709	0.79376	0.034133	0.053588	0.043122	0.036694	0.041458	0.075122	0.073543	0.070025	0.068316	0.064852	0.0017376	0.17294	0.64897	0.069547	0.45396	0.73938	0.059402	0.054825	0	0	0.016393	0.11429	0.25
0.84937	0.00017988	0.043646	0.041196	0	0	0	0	0	0	0	0	0	0	0	0	0	0	0	0	0	0.03875	0.006843	0.98453	0.832	0.17896	0.79106	0.019842	0.031631	0.026704	0.02095	0.019858	0.036953	0.034411	0.029795	0.026123	0.020557	0.0018245	0.033905	0.64466	0.34666	0.39303	0.62943	0.035993	0.035088	0	0	0.016393	0.085714	0.083333
0.88882	0.0010501	0.014477	0.01097	0	0	0	0	0	0	0	0	0	0	0	0	0	0	0	0	0	0.01375	0.03278	0.92628	0.83521	0.19002	0.76722	0.023287	0.024167	0.027749	0.016447	0.012514	0.0043961	0.0037545	0.0029502	0.0019967	0.0012557	0.0026759	0.060082	0.68458	0.64351	0.1746	0.23862	0.020167	0.019737	0	0	0	0	0
0.84953	0.00017509	0.081884	0.078129	0.025641	0	0	0	0	0	0	0.025641	0	0	0.33333	0.2	0	0	0	0	0	0.07375	0.033151	0.95776	0.81373	0.19357	0.77928	0.053987	0.066346	0.058855	0.053643	0.062004	0.075194	0.070634	0.063263	0.060941	0.059668	0.0026586	0.19902	0.44154	0.29562	0.43549	0.71744	0.078905	0.061404	0	0	0.016393	0	0
0.88719	0.00093133	0.049867	0.040454	0	0	0	0	0	0	0	0	0	0	0	0	0	0	0	0	0	0.03875	0.013451	0.96546	0.83593	0.17715	0.79497	0.024578	0.033211	0.031926	0.019878	0.021148	0.029183	0.025959	0.021093	0.017853	0.015481	0.0026672	0.060056	0.6209	0.60452	0.26911	0.55059	0.038766	0.035088	0	0	0	0.11429	0.16667
0.84841	0.0002111	0.065725	0.055737	0	0	0	0	0	0	0	0	0	0	0	0	0	0	0	0	0	0.05	0.021104	0.97274	0.82186	0.18882	0.77981	0.030075	0.051731	0.053471	0.052307	0.05532	0.073119	0.077448	0.084377	0.089436	0.076253	0.0025891	0.033992	0.48492	0.33344	0.4181	0.81619	0.045652	0.057018	0	0	0	0.14286	0.16667
0.83863	0.00067002	0.076286	0.066713	0	0	0	0	0	0	0	0	0	0	0	0	0	0	0	0	0	0.06375	0.02438	0.96488	0.82393	0.17716	0.80317	0.0329	0.048361	0.039096	0.029955	0.034708	0.049767	0.044223	0.035963	0.032984	0.032105	0.0013901	0.033922	0.48087	0.27636	0.37708	0.58729	0.063712	0.052632	0	0	0.016393	0.17143	0.083333
0.8491	0.00018829	0.069225	0.060984	0	0	0	0	0	0	0	0	0	0	0	0	0	0	0	0	0	0.05375	0.026336	0.94404	0.83821	0.18318	0.78804	0.055068	0.085353	0.072025	0.057408	0.057889	0.089933	0.087559	0.085521	0.078509	0.074395	0.0026846	0.17297	0.49076	0.45031	0.35429	0.95661	0.074976	0.052632	0	0	0.032787	0.028571	0.083333
0.8644	1.6347e-005	0.0689	0.061072	0	0	0	0	0	0	0	0	0	0	0	0	0	0	0	0	0	0.05875	0.046384	0.91886	0.81411	0.19754	0.78902	0.04755	0.06396	0.063531	0.038924	0.040355	0.049526	0.045658	0.038757	0.035046	0.032702	0.0013901	0.060073	0.57804	0.5719	0.21815	0.59986	0.062696	0.063596	0	0	0.016393	0.14286	0.083333
0.88595	0.00084573	0.093296	0.083137	0	0	0	0	0	0	0	0	0	0	0	0	0	0	0	0	0	0.07375	0.020362	0.9463	0.84428	0.181	0.77009	0.055993	0.069313	0.06046	0.051848	0.056653	0.086428	0.084184	0.080036	0.077796	0.068305	0.0018245	0.19903	0.47568	0.47547	0.40878	0.7094	0.070519	0.070175	0	0	0	0.11429	0.16667
0.8512	0.00012734	0.040976	0.037591	0.025641	0	0	0	0	0	0	0.025641	0	0	0.33333	0	0	0	0	0	0	0.035	0.016882	0.96517	0.83401	0.18165	0.78116	0.026907	0.031534	0.026272	0.021654	0.024866	0.031133	0.028061	0.023514	0.019245	0.017311	0.0025977	0.17294	0.57934	0.48029	0.33576	0.58334	0.040217	0.030702	0	0	0.032787	0	0
0.83399	0.00097862	0.079667	0.062604	0	0	0	0	0	0	0	0	0	0	0	0	0	0	0	0	0	0.05375	0.037875	0.90661	0.84757	0.16735	0.80438	0.046521	0.065718	0.059308	0.047971	0.050073	0.066855	0.064514	0.059465	0.055163	0.051301	0.0013901	0.19902	0.64018	0.471	0.40873	0.65576	0.058322	0.065789	0	0	0.081967	0.14286	0
0.85662	2.4879e-005	0.15054	0.12086	0	0	0	0	0	0	0	0	0	0	0	0	0	0	0	0	0	0.10625	0.036668	0.93248	0.81737	0.19872	0.79288	0.059893	0.10193	0.092513	0.083809	0.096229	0.14543	0.14367	0.13847	0.14481	0.14821	0.0013901	0.03394	0.53841	0.17831	0.4079	0.79267	0.10174	0.11184	0	0	0	0.51429	0.5
0.86351	9.0682e-006	0.13051	0.11601	0.051282	0	0	0	0	0	0	0.051282	0	0	0	0.2	0	0	0	0	0.2	0.1025	0.039455	0.91297	0.84287	0.18428	0.76381	0.10965	0.10803	0.11178	0.10192	0.12414	0.1498	0.15265	0.15615	0.1589	0.16199	0.0017376	0.58148	0.55097	0.35012	0.46843	0.76881	0.10167	0.10746	0	0	0.065574	0.14286	0.33333
0.83257	0.001084	0.18564	0.17035	0	0	0	0	0	0	0	0	0	0	0	0	0	0	0	0	0	0.1575	0.063925	0.90505	0.82744	0.16671	0.82781	0.087865	0.13779	0.12648	0.11658	0.14254	0.18456	0.17879	0.16818	0.17679	0.18846	0.0026586	0.033992	0.47447	0.35384	0.33272	0.73581	0.15165	0.14912	0	0	0.065574	0.28571	0.5
0.83715	0.00076211	0.031316	0.031361	0.025641	0	0	0	0	0	0	0.025641	0	0	0	0	0	0	0	0	0	0.03125	0.014399	0.96967	0.83367	0.18255	0.78047	0.016681	0.024487	0.020657	0.014767	0.015659	0.022909	0.020713	0.017313	0.013273	0.010844	0.0025977	0.033992	0.54217	0.40067	0.36255	0.5636	0.033032	0.026316	0	0	0.032787	0	0
0.85643	2.7156e-005	0.071365	0.062344	0	0	0	0	0	0	0	0	0	0	0	0	0	0	0	0	0	0.06	0.019763	0.97588	0.81865	0.1837	0.79329	0.030075	0.045914	0.040703	0.030187	0.028629	0.050154	0.046282	0.040404	0.034777	0.029443	0.0018245	0.033922	0.47845	0.119	0.41442	0.6035	0.057175	0.050439	0	0	0	0.11429	0.16667
0.82309	0.0019311	0.10038	0.080146	0	0	0	0	0	0	0	0	0	0	0	0	0	0	0	0	0	0.07375	0.032809	0.95983	0.82383	0.18095	0.77311	0.045193	0.068564	0.056614	0.052494	0.066184	0.081666	0.078609	0.072335	0.07689	0.077571	0.0013901	0.03394	0.4693	0.27032	0.30067	0.71435	0.06265	0.074561	0	0	0	0.28571	0.33333
0.85393	6.5811e-005	0.065805	0.049668	0	0	0	0	0	0	0	0.025641	0	0	0	0	0	0	0	0	0	0.04375	0.028307	0.93522	0.84023	0.17914	0.7813	0.031807	0.050042	0.044984	0.039871	0.045873	0.053964	0.052859	0.049994	0.052075	0.047565	0.0025891	0.06003	0.62632	0.43028	0.33856	0.64524	0.045643	0.052632	0	0	0.032787	0.2	0.083333
0.84903	0.00019077	0.039233	0.039257	0	0	0	0	0	0	0	0	0	0	0	0	0	0	0	0	0	0.0375	0.011681	0.96942	0.8416	0.1723	0.78564	0.029936	0.034651	0.025322	0.019759	0.023143	0.028767	0.025094	0.019193	0.01633	0.013761	0.0018245	0.19902	0.72208	0.40795	0.26204	0.53732	0.037674	0.032895	0	0	0	0	0
0.86846	7.6664e-005	0.073232	0.058703	0	0	0	0	0	0	0	0	0	0	0	0	0	0	0	0	0	0.0525	0.026833	0.94973	0.83408	0.17696	0.79771	0.039762	0.056571	0.050176	0.034715	0.039738	0.050625	0.046453	0.03891	0.036428	0.035405	0.0026672	0.060056	0.58791	0.60459	0.27541	0.64868	0.047011	0.059211	0	0	0.04918	0.2	0.25
0.82585	0.001659	0.079461	0.067049	0	0	0	0	0	0	0	0	0	0	0	0	0	0	0	0	0	0.06125	0.029223	0.96074	0.82387	0.17018	0.81569	0.041219	0.063664	0.057658	0.055079	0.071055	0.076557	0.076784	0.071945	0.076632	0.077342	0.0025891	0.060038	0.58981	0.50476	0.35649	0.6962	0.057603	0.067982	0	0	0.032787	0.17143	0.16667
0.85331	7.8118e-005	0.057114	0.05388	0	0	0	0	0	0	0	0	0	0	0	0	0	0	0	0	0	0.05	0.0035036	0.99037	0.83244	0.17726	0.79377	0.022505	0.037657	0.034421	0.031506	0.03133	0.056182	0.054912	0.052581	0.054882	0.0453	0.0026325	0.033896	0.53395	0.090514	0.4188	0.76049	0.043619	0.04386	0	0	0	0.11429	0.16667
0.86195	1.4259e-006	0.068181	0.059699	0	0	0	0	0	0	0	0	0	0	0	0	0	0	0	0	0	0.05625	0.017598	0.97511	0.82321	0.18167	0.7925	0.02795	0.043467	0.037743	0.027577	0.027338	0.047783	0.043848	0.037778	0.032298	0.027477	0.0025891	0.033992	0.48087	0.33391	0.39357	0.59691	0.054986	0.048246	0	0	0	0.14286	0.16667
0.8353	0.00088565	0.14882	0.15175	0	0	0	0	0	0	0	0	0	0	0	0	0	0	0	0	0	0.15	0.076011	0.88249	0.81658	0.17629	0.82761	0.074331	0.11232	0.10729	0.1044	0.12564	0.14675	0.14077	0.13246	0.14399	0.15923	0.0026586	0.034001	0.45497	0.36527	0.42577	0.7739	0.16522	0.11842	0	0	0.016393	0.028571	0
0.83859	0.00067279	0.10222	0.080386	0.025641	0	0	0	0.16667	0	0	0.10256	0	0	0	0	0	0	0	0	0	0.06625	0.055152	0.90604	0.82006	0.19734	0.78637	0.074637	0.10027	0.089878	0.073516	0.090582	0.10953	0.10626	0.094333	0.089148	0.087147	0.0025891	0.17295	0.59256	0.51351	0.35668	0.77211	0.069772	0.085526	0	0	0.098361	0.085714	0.083333
0.86015	7.9172e-007	0.019732	0.014046	0	0	0	0	0	0	0	0	0	0	0	0	0	0	0	0	0	0.01375	0.0023474	0.99254	0.83309	0.17647	0.79229	0.0076446	0.012294	0.0085113	0.0019598	0	0.0080649	0.0067347	0.0048729	0.0010901	0	0.0013901	0.016569	0.82323	0.22378	0.44357	0.39264	0.012861	0.013158	0	0	0.032787	0	0.083333
0.87037	0.00012066	0.07166	0.062344	0	0	0	0	0	0	0	0	0	0	0	0	0	0	0	0	0	0.06	0.022737	0.95899	0.82796	0.17993	0.79368	0.030075	0.044687	0.038046	0.029815	0.031536	0.047026	0.042386	0.036155	0.033928	0.030193	0.0013901	0.033922	0.48143	0.36001	0.31689	0.57828	0.062295	0.048246	0	0	0.016393	0.085714	0.25
0.87987	0.00048475	0.072663	0.049764	0	0	0	0	0	0	0	0	0	0	0	0	0	0	0	0	0	0.03875	0.010764	0.97535	0.83054	0.18244	0.7877	0.035695	0.050474	0.04455	0.036371	0.039983	0.061844	0.060307	0.055787	0.05687	0.05164	0.0013901	0.19902	0.69133	0.18523	0.5252	0.71985	0.030402	0.052632	0	0	0.016393	0.31429	0.16667
0.8721	0.00016878	0.082643	0.082236	0	0	0	0	0	0	0	0	0	0	0	0	0	0	0	0	0	0.0775	0.013946	0.9675	0.83713	0.1766	0.79068	0.034637	0.057554	0.05767	0.046767	0.052317	0.090953	0.09144	0.092848	0.089956	0.081865	0.0017376	0.033905	0.683	0.30418	0.37446	0.77067	0.075878	0.065789	0	0	0.032787	0.057143	0
0.87963	0.00047257	0.071165	0.057213	0	0	0	0	0	0	0	0	0	0	0	0	0	0	0	0	0	0.05	0.015399	0.97126	0.83315	0.17555	0.79567	0.02809	0.045051	0.039662	0.029125	0.030522	0.055753	0.052771	0.048244	0.042752	0.04109	0.002285	0.01697	0.39868	0.40879	0.37667	0.6669	0.045235	0.050439	1	0	0	0.085714	0.25
0.88757	0.0009585	0.10399	0.088935	0	0	0	0	0	0	0	0	0	0	0	0	0	0	0	0	0	0.0775	0.020002	0.95687	0.83612	0.17266	0.80168	0.064321	0.076202	0.072425	0.058603	0.075599	0.092418	0.088406	0.080966	0.082648	0.081703	0.0026672	0.19903	0.4834	0.6046	0.28324	0.71772	0.069881	0.076754	0	0	0	0.22857	0.5
0.86493	2.1748e-005	0.064617	0.046844	0	0	0	0	0	0	0	0.025641	0	0	0	0	0	0	0	0	0	0.04	0.024303	0.95987	0.8298	0.17496	0.80684	0.033492	0.052893	0.046027	0.030955	0.030078	0.045241	0.042605	0.037353	0.0292	0.02564	0.0025891	0.033992	0.5928	0.51249	0.27779	0.55607	0.033244	0.054825	0	0	0.032787	0.25714	0.083333
0.84887	0.00019572	0.1727	0.14853	0	0	0	0	0	0	0	0	0	0	0	0	0	0	0	0	0	0.13375	0.058487	0.90366	0.83574	0.16647	0.81814	0.079324	0.12519	0.11892	0.11126	0.1373	0.17731	0.17517	0.17081	0.18215	0.19747	0.0025891	0.034009	0.47447	0.41284	0.33273	0.77493	0.12516	0.13596	0	0	0.081967	0.37143	0.5
0.86621	3.7771e-005	0.052679	0.044259	0.051282	0	0	0	0	0	0	0.025641	0	0	0	0	0	0	0	0	0	0.03875	0.0089667	0.98458	0.82975	0.17958	0.78943	0.029344	0.036036	0.032277	0.030308	0.034039	0.044545	0.042398	0.038622	0.037372	0.030052	0.0026846	0.19902	0.63865	0.21022	0.44997	0.74633	0.034792	0.037281	0	0	0	0.17143	0.083333
0.8434	0.00041402	0.089268	0.086192	0	0	0	0	0	0	0	0	0	0	0	0	0	0	0	0	0	0.08	0.031553	0.953	0.82426	0.18106	0.79629	0.042272	0.069179	0.069319	0.065143	0.07803	0.1052	0.10908	0.11586	0.12173	0.1156	0.0017376	0.03394	0.47429	0.26084	0.37109	0.81791	0.076459	0.076754	0	0	0	0.14286	0.083333
0.816	0.0027219	0.084625	0.06995	0	0	0	0	0	0	0	0.051282	0	0	0	0	0	0	0	0	0	0.06625	0.044084	0.88412	0.87701	0.1323	0.82605	0.04353	0.066106	0.057898	0.046395	0.039003	0.056938	0.05366	0.048842	0.040582	0.026571	0.0025891	0.033992	0.58817	0.49713	0.34494	0.5297	0.072382	0.067982	0	0	0.065574	0.057143	0
0.87185	0.0001613	0.095853	0.073744	0	0	0	0	0	0	0	0	0	0	0	0	0	0	0	0	0	0.06375	0.021939	0.95493	0.82294	0.19613	0.77961	0.042404	0.06552	0.055002	0.049278	0.047915	0.084184	0.080784	0.072634	0.076419	0.068396	0.0013901	0.17294	0.47287	0.2345	0.28676	0.77535	0.065572	0.065789	0	0	0.016393	0.31429	0.083333
0.8318	0.001144	0.23554	0.2068	0	0	0	0	0	0	0	0	0	0	0	0	0	0	0	0	0	0.19125	0.095326	0.80905	0.82232	0.21732	0.77346	0.10202	0.16343	0.13493	0.12291	0.14337	0.20196	0.1933	0.17877	0.18656	0.18553	0.0026586	0.034009	0.51127	0.36006	0.34852	0.80326	0.20958	0.17325	0	0	0.032787	0.57143	0.5
0.88535	0.0008056	0.091474	0.076743	0	0	0	0	0	0	0	0	0	0	0	0	0	0	0	0	0	0.07	0.014996	0.96463	0.83605	0.17705	0.7889	0.033009	0.052348	0.043791	0.037667	0.052159	0.076835	0.073263	0.067272	0.072769	0.080186	0.0013901	0.033905	0.62536	0.35332	0.34127	0.92381	0.069022	0.059211	0	0	0.016393	0.28571	0.16667
0.8587	6.6164e-006	0.084785	0.073447	0	0	0	0	0	0	0	0	0	0	0	0	0	0	0	0	0	0.06625	0.016641	0.9616	0.83635	0.17717	0.79266	0.03344	0.054795	0.043915	0.034303	0.032456	0.064423	0.059335	0.050186	0.045803	0.03926	0.0026325	0.033905	0.55602	0.32038	0.37679	0.62379	0.064357	0.061404	0	0	0.016393	0.28571	0.16667
0.88037	0.00051048	0.18087	0.1575	0	0	0	0	0	0	0	0	0	0	0	0	0	0	0	0	0	0.14	0.076426	0.87986	0.82946	0.19421	0.75245	0.087229	0.13712	0.12968	0.12453	0.16971	0.19554	0.19772	0.19732	0.22922	0.26219	0.0017376	0.034009	0.47559	0.4041	0.3486	0.89672	0.12781	0.14912	0	0	0.081967	0.45714	0.41667
0.87117	0.0001419	0.07789	0.068084	0	0	0	0	0	0	0	0	0	0	0	0	0	0	0	0	0	0.06125	0.0068553	0.983	0.83337	0.17725	0.78807	0.02849	0.047454	0.038305	0.030244	0.031812	0.060891	0.056585	0.048815	0.045871	0.042043	0.0013901	0.033896	0.49812	0.15595	0.56564	0.73938	0.056113	0.054825	0	0	0	0.28571	0.16667
0.86077	2.9241e-008	0.067436	0.055112	0	0	0	0	0	0	0	0	0	0	0	0	0	0	0	0	0	0.05125	0.019347	0.96084	0.83454	0.17411	0.79428	0.035922	0.043989	0.03622	0.032235	0.032086	0.045441	0.040701	0.033673	0.03158	0.026489	0.0026586	0.19902	0.50409	0.31805	0.41002	0.60605	0.052244	0.04386	0	0	0.016393	0.14286	0.083333
0.84914	0.00018714	0.080949	0.075218	0	0	0	0	0	0	0	0	0	0	0	0	0	0	0	0	0	0.07	0.025392	0.97737	0.81687	0.1856	0.79558	0.039551	0.061068	0.06448	0.06789	0.071384	0.095068	0.0988	0.10639	0.11498	0.10155	0.0017376	0.06003	0.47932	0.25686	0.36416	0.7968	0.062037	0.067982	0	0	0	0.14286	0.083333
0.84841	0.00021118	0.042014	0.031688	0.025641	0	0	0	0	0	0	0.025641	0	0	0	0	0	0	0	0	0	0.03	0.014997	0.97878	0.8254	0.18084	0.79618	0.020499	0.028466	0.02454	0.018519	0.01356	0.02502	0.022469	0.018493	0.015199	0.010704	0.0025977	0.033992	0.53748	0.47963	0.31314	0.53405	0.021954	0.030702	0	0	0.016393	0.14286	0.083333
0.88878	0.0010471	0.018622	0.014665	0	0	0	0	0	0	0	0	0	0	0	0	0	0	0	0	0	0.0175	0.036323	0.93459	0.83015	0.18358	0.77118	0.027479	0.02891	0.034728	0.021607	0.034086	0.0069535	0.0061964	0.0052941	0.0041612	0.0034335	0.0026759	0.060091	0.59295	0.61383	0.19296	0.32353	0.024259	0.024123	0	0	0	0	0
0.89716	0.001772	0.076505	0.057361	0	0	0	0	0	0	0	0	0	0	0	0	0	0	0	0	0	0.04875	0.011701	0.97037	0.83146	0.18578	0.784	0.076683	0.051099	0.043828	0.032927	0.030828	0.05157	0.046645	0.038566	0.034668	0.032142	0.0013901	0.58148	0.52244	0.15397	0.45672	0.66016	0.048191	0.046053	0	0	0	0.28571	0.16667
0.87135	0.00014695	0.10106	0.081564	0	0	0	0	0	0	0	0	0	0	0	0	0	0	0	0	0	0.07	0.022162	0.95797	0.82691	0.18331	0.79533	0.057125	0.072067	0.062575	0.056281	0.048417	0.079764	0.074399	0.064393	0.058197	0.046998	0.0026846	0.19903	0.56216	0.27729	0.35234	0.66566	0.067433	0.072368	0	0	0.016393	0.31429	0.083333
0.89454	0.0015252	0.081229	0.05941	0	0	0	0	0	0	0	0	0	0	0	0	0	0	0	0	0	0.0475	0.0054314	0.98312	0.83399	0.17765	0.79156	0.041738	0.05289	0.047471	0.038164	0.037871	0.072393	0.069589	0.063503	0.060704	0.053343	0.0013901	0.19902	0.63064	0.18642	0.46978	0.76524	0.043395	0.050439	0	0	0	0.31429	0.25
0.82458	0.001782	0.069495	0.072645	0	0	0	0	0	0	0	0	0	0	0	0	0	0	0	0	0	0.07	0.020284	0.96864	0.8319	0.17207	0.80022	0.034162	0.051426	0.042303	0.028839	0.030459	0.056411	0.051768	0.044255	0.036366	0.033063	0.0025891	0.033992	0.47549	0.45762	0.28209	0.6361	0.067444	0.057018	0	0	0.016393	0.11429	0
0.88781	0.00097589	0.058974	0.051498	0	0	0	0	0	0	0	0	0	0	0	0	0	0	0	0	0	0.04875	0.013631	0.97082	0.83484	0.17759	0.79236	0.023928	0.035507	0.030465	0.022957	0.017114	0.037086	0.032875	0.027263	0.022426	0.016327	0.0013901	0.033913	0.56257	0.36163	0.33888	0.55295	0.047968	0.039474	0	0	0.016393	0.11429	0.16667
0.88564	0.00082471	0.081589	0.06349	0	0	0	0	0	0	0	0	0	0	0	0	0	0	0	0	0	0.055	0.0077071	0.97954	0.83441	0.17315	0.80289	0.036031	0.049508	0.042087	0.035487	0.037878	0.066117	0.06268	0.056182	0.059533	0.053123	0.0013901	0.19902	0.63016	0.14195	0.46656	0.72948	0.052598	0.052632	0	0	0	0.28571	0.16667
0.88653	0.00088496	0.095253	0.08177	0	0	0	0	0	0	0	0	0	0	0	0	0	0	0	0	0	0.075	0.014291	0.96697	0.8288	0.18693	0.79025	0.03371	0.056327	0.043301	0.030872	0.036386	0.069498	0.063704	0.053217	0.047758	0.050981	0.0026412	0.033896	0.50019	0.079356	0.46218	0.69819	0.076687	0.063596	0	0	0	0.31429	0.083333
0.80409	0.0043568	0.053458	0.066639	0	0	0	0	0	0	0	0	0	0	0	0	0	0	0	0	0	0.06875	0.0094698	0.96999	0.83708	0.17737	0.79234	0.022009	0.033672	0.024799	0.012883	0.013889	0.038845	0.031934	0.023494	0.015724	0.015085	0.0026325	0.016613	0.49016	0.0016257	0.53018	0.52987	0.083416	0.037281	0	0	0	0	0
0.88584	0.00083817	0.081645	0.061375	0	0	0	0	0	0	0	0	0	0	0	0	0	0	0	0	0	0.0525	0.0070143	0.97958	0.83319	0.17674	0.79909	0.032936	0.05022	0.044058	0.036234	0.036536	0.068895	0.066104	0.060181	0.057482	0.052451	0.0013901	0.17294	0.63064	0.24754	0.48065	0.74083	0.053965	0.050439	0	0	0	0.34286	0
0.86414	1.4011e-005	0.054911	0.040618	0	0	0	0	0	0	0	0	0	0	0	0	0	0	0	0	0	0.03625	0.012177	0.98649	0.82361	0.17983	0.79619	0.023098	0.036881	0.028922	0.018593	0.017782	0.03202	0.028541	0.02278	0.01698	0.013773	0.0013901	0.033905	0.69906	0.36249	0.38034	0.51312	0.03044	0.039474	0	0	0.016393	0.22857	0.083333
0.88034	0.00050884	0.16646	0.15044	0	0	0	0	0	0	0	0	0	0	0	0	0	0	0	0	0	0.1375	0.074619	0.87673	0.83525	0.19215	0.75339	0.082441	0.12794	0.12456	0.11739	0.16212	0.18024	0.18207	0.18257	0.20968	0.23788	0.0013901	0.034009	0.47553	0.46559	0.34786	0.88784	0.13	0.13816	0	0	0.04918	0.31429	0.33333
0.85987	1.4747e-006	0.060553	0.045112	0	0	0	0	0	0	0	0	0	0	0	0	0	0	0	0	0	0.03875	0.023971	0.96515	0.83758	0.16519	0.78091	0.03236	0.047186	0.041312	0.032753	0.034643	0.042459	0.039437	0.033964	0.030332	0.024596	0.0025891	0.034001	0.53408	0.50191	0.32743	0.52838	0.025241	0.050439	0	0	0.032787	0.28571	0.16667
0.85037	0.00015016	0.10862	0.097406	0	0	0	0	0	0	0	0	0	0	0	0	0	0	0	0	0	0.08625	0.033865	0.92508	0.85318	0.15673	0.79963	0.058083	0.094709	0.079347	0.067767	0.071465	0.10659	0.10164	0.093998	0.090387	0.082142	0.0025891	0.17294	0.5548	0.43369	0.39219	0.71442	0.090221	0.087719	0	0	0.032787	0.25714	0.25
0.85955	2.5087e-006	0.069585	0.06406	0	0	0	0	0	0	0	0	0	0	0	0	0	0	0	0	0	0.05875	0.016006	0.96661	0.84072	0.17312	0.77232	0.030345	0.048674	0.04089	0.029261	0.030353	0.055956	0.052414	0.045498	0.038164	0.033886	0.0013901	0.033913	0.58838	0.35919	0.35355	0.59647	0.055631	0.054825	0	0	0.032787	0.14286	0.083333
0.84944	0.00017767	0.078144	0.064139	0	0	0	0	0	0	0	0	0	0	0	0	0	0	0	0	0	0.0575	0.016539	0.96801	0.83132	0.17708	0.79689	0.031477	0.052958	0.047431	0.038969	0.042063	0.072344	0.071728	0.069092	0.066217	0.060705	0.0026586	0.033922	0.42462	0.2826	0.33761	0.71834	0.052381	0.059211	0	0	0.032787	0.14286	0.33333
0.85629	2.8922e-005	0.1073	0.084901	0	0	0	0	0	0	0	0	0	0	0	0	0	0	0	0	0	0.0725	0.030144	0.93331	0.83836	0.17422	0.80227	0.060543	0.08196	0.073979	0.056372	0.062006	0.093404	0.088116	0.07757	0.069022	0.06582	0.0026412	0.19902	0.47099	0.33224	0.31992	0.69558	0.073615	0.078947	0	0	0.081967	0.2	0.083333
0.83755	0.00073672	0.061174	0.056077	0.025641	0	0	0	0	0	0	0.025641	0	0	0	0	0.11111	0	0	0	0	0.05375	0.010068	0.9799	0.83075	0.18035	0.79198	0.024564	0.036736	0.027632	0.02037	0.021313	0.040373	0.034986	0.026709	0.023024	0.021341	0.0026325	0.033896	0.52739	0.29469	0.3813	0.55235	0.049221	0.041667	0	0	0.016393	0.14286	0.083333
0.85801	1.1411e-005	0.10955	0.1108	0	0	0	0	0	0	0	0	0	0	0	0	0	0	0	0	0	0.1025	0.024342	0.95787	0.8306	0.18258	0.78654	0.05417	0.083586	0.08118	0.07641	0.088281	0.13266	0.13305	0.13392	0.14271	0.14088	0.0026325	0.17294	0.47614	0.37144	0.45623	0.87347	0.10595	0.087719	0	0	0.032787	0.057143	0
0.86642	4.0915e-005	0.13353	0.098752	0	0	0	0	0	0	0	0	0	0	0	0	0	0	0	0	0	0.08125	0.03277	0.94475	0.83068	0.17755	0.79179	0.071282	0.1059	0.083522	0.062446	0.06635	0.10495	0.098114	0.086915	0.076677	0.072904	0.0013901	0.19902	0.57434	0.20033	0.32053	0.65054	0.078947	0.096491	0	0	0.016393	0.54286	0.25
0.84983	0.00016597	0.088629	0.082359	0	0	0	0	0	0	0	0	0	0	0	0	0	0	0	0	0	0.07625	0.031095	0.95802	0.82082	0.18159	0.79756	0.041075	0.067342	0.071167	0.063744	0.076417	0.10408	0.10866	0.11737	0.1218	0.11494	0.0026586	0.033948	0.43899	0.26087	0.37152	0.82059	0.072564	0.074561	0	0	0	0.14286	0.083333
0.86188	1.2419e-006	0.07185	0.056863	0	0	0	0	0	0	0	0	0	0	0	0	0	0	0	0	0	0.0525	0.036045	0.94102	0.822	0.19182	0.78719	0.046989	0.065544	0.064786	0.049174	0.053334	0.054627	0.052192	0.047231	0.042242	0.038074	0.0026672	0.060082	0.59682	0.61841	0.26551	0.56889	0.05201	0.065789	0	0	0.04918	0.14286	0.083333
0.82697	0.0015547	0.038069	0.034422	0	0	0	0	0	0	0	0	0	0	0	0	0	0	0	0	0	0.03375	0.02937	0.92864	0.85588	0.14867	0.82829	0.024186	0.036723	0.032891	0.024116	0.024393	0.03041	0.028676	0.025548	0.020773	0.01675	0.0026672	0.033931	0.47326	0.45697	0.33253	0.54639	0.035545	0.037281	0	0	0	0	0
0.84449	0.00036398	0.15996	0.12926	0	0	0	0	0	0	0	0	0	0	0	0	0	0	0	0	0	0.115	0.046721	0.91111	0.83341	0.17575	0.7974	0.071403	0.11702	0.10329	0.081007	0.096709	0.13348	0.12878	0.11841	0.10961	0.10903	0.0013901	0.060038	0.47704	0.42197	0.31553	0.71793	0.11461	0.125	0	0	0	0.48571	0.083333
0.83999	0.0005911	0.04241	0.038702	0	0	0	0	0	0	0	0	0	0	0	0	0	0	0	0	0	0.0375	0.028967	0.94236	0.84455	0.15535	0.82205	0.025447	0.038254	0.034865	0.027195	0.026143	0.034904	0.033156	0.029996	0.025247	0.020343	0.0025977	0.033992	0.47326	0.42667	0.33405	0.58262	0.038797	0.039474	0	0	0.032787	0	0.083333
0.84192	0.00048711	0.089955	0.079209	0	0	0	0	0	0	0	0	0	0	0	0	0	0	0	0	0	0.07125	0.024546	0.96098	0.83362	0.17427	0.77646	0.043012	0.070961	0.063367	0.05133	0.05271	0.082317	0.079718	0.073553	0.068818	0.059871	0.0026412	0.06003	0.48817	0.32254	0.31748	0.64249	0.069256	0.076754	0	0	0.032787	0.2	0.16667
0.86999	0.00011102	0.093383	0.076036	0	0	0	0	0	0	0	0	0	0	0	0	0	0	0	0	0	0.06875	0.021943	0.95517	0.83671	0.17879	0.78092	0.039691	0.061987	0.054334	0.042724	0.046577	0.074354	0.070701	0.064346	0.057507	0.052857	0.0017376	0.06003	0.64245	0.32187	0.33913	0.65026	0.065197	0.067982	0	0	0.032787	0.22857	0.33333
0.82958	0.0013247	0.050594	0.040811	0	0	0	0	0	0	0	0	0	0	0	0	0	0	0	0	0	0.035	0.0095831	0.97862	0.82726	0.18341	0.79349	0.020046	0.036736	0.032569	0.023967	0.01841	0.044033	0.043882	0.042193	0.036058	0.02409	0.0013901	0.016578	0.61839	0.14747	0.5494	0.62839	0.031198	0.041667	0	0	0.032787	0.11429	0.16667
0.85277	8.9493e-005	0.083091	0.06559	0	0	0	0	0	0	0	0	0	0	0	0	0	0	0	0	0	0.06	0.022641	0.9555	0.83069	0.18563	0.78489	0.034097	0.052035	0.041506	0.032851	0.032614	0.055278	0.050206	0.041685	0.037641	0.032552	0.0013901	0.033922	0.48509	0.25843	0.27625	0.57309	0.054214	0.057018	0	0	0	0.28571	0.16667
0.85974	1.8595e-006	0.039994	0.027143	0	0	0	0	0	0	0	0	0	0	0	0	0	0	0	0	0	0.02375	0.0037	0.9909	0.83142	0.1783	0.79172	0.015689	0.026122	0.020385	0.015867	0.013428	0.025204	0.023391	0.01998	0.016891	0.010608	0.0013901	0.016587	0.7112	0.22063	0.4111	0.56776	0.015581	0.028509	0	0	0.032787	0.11429	0.16667
0.82982	0.0013048	0.053444	0.045796	0	0	0	0	0	0	0	0	0	0	0	0	0	0	0	0	0	0.04375	0.038517	0.92554	0.83345	0.17446	0.80756	0.031528	0.049576	0.04541	0.038296	0.040026	0.045279	0.044503	0.042399	0.037587	0.034487	0.0026586	0.03394	0.44496	0.27412	0.33724	0.60156	0.045447	0.050439	0	0	0.032787	0.028571	0
0.77097	0.010916	0.18716	0.18324	0.17949	0	0.5	0	0.16667	0.14286	0	0.20513	0	0.16667	0.33333	0.2	0	0	0	0	0.2	0.17125	0.087618	0.8622	0.82524	0.22387	0.68002	0.1054	0.1506	0.12685	0.10788	0.14297	0.18101	0.16671	0.1419	0.14455	0.16728	0.0017376	0.17294	0.55504	0.31105	0.31595	0.73862	0.16886	0.1557	0	0	0.18033	0.14286	0.083333
0.88359	0.00069341	0.066758	0.047824	0	0	0	0	0	0	0	0	0	0	0	0	0	0	0	0	0	0.04	0.013767	0.97702	0.82948	0.17806	0.78861	0.036858	0.045064	0.040165	0.032643	0.035433	0.04747	0.044244	0.038521	0.03509	0.030497	0.0013901	0.19902	0.58845	0.35991	0.31656	0.62702	0.031093	0.046053	0	0	0.016393	0.28571	0.16667
0.8593	3.5436e-006	0.073857	0.057389	0	0	0	0	0	0	0	0	0	0	0	0	0	0	0	0	0	0.0525	0.01326	0.98012	0.82848	0.1811	0.7872	0.030075	0.045304	0.037928	0.027345	0.028197	0.047779	0.043306	0.035812	0.030663	0.026623	0.0013901	0.033922	0.48559	0.17303	0.37854	0.55544	0.042075	0.050439	0	0	0	0.28571	0.16667
0.83995	0.00059343	0.0893	0.078921	0	0	0	0	0	0	0	0	0	0	0	0	0	0	0	0	0	0.07125	0.028455	0.95258	0.83157	0.17225	0.79785	0.050835	0.082612	0.064109	0.049845	0.049989	0.078066	0.071386	0.061051	0.055496	0.0486	0.0026412	0.17294	0.6962	0.41105	0.38605	0.71146	0.075653	0.072368	0	0	0.016393	0.22857	0.083333
0.85184	0.00011127	0.054958	0.046031	0	0	0	0	0	0	0	0	0	0	0	0	0	0	0	0	0	0.045	0.016382	0.97829	0.81916	0.18618	0.80207	0.023593	0.034282	0.029971	0.021881	0.020635	0.03468	0.031084	0.026175	0.021416	0.017923	0.0013901	0.033913	0.48001	0.23844	0.34629	0.54459	0.042479	0.037281	0	0	0	0.14286	0
0.87113	0.00014079	0.085552	0.068885	0	0	0	0	0	0	0	0	0	0	0	0	0	0	0	0	0	0.06375	0.025437	0.9545	0.8212	0.1923	0.78868	0.033666	0.052645	0.040333	0.031728	0.03089	0.051721	0.046072	0.037072	0.032617	0.027511	0.0013901	0.033922	0.48135	0.27429	0.38825	0.54405	0.064002	0.057018	0	0	0	0.28571	0.16667
0.82595	0.00165	0.030031	0.027792	0	0	0	0	0	0	0	0	0	0	0	0	0	0	0	0	0	0.03	0.024065	0.97271	0.82034	0.18163	0.78458	0.019031	0.026011	0.023426	0.021685	0.016509	0.019613	0.018082	0.015701	0.013736	0.0076348	0.0026586	0.03394	0.43927	0.23313	0.33158	0.4729	0.027557	0.026316	0	0	0	0	0
0.84688	0.00026574	0.062313	0.052043	0	0	0	0	0	0	0	0	0	0	0	0	0	0	0	0	0	0.05	0.019255	0.96833	0.82503	0.18128	0.79692	0.025987	0.038566	0.030585	0.020297	0.020719	0.036025	0.031276	0.024314	0.019945	0.017741	0.0013901	0.033913	0.4809	0.27201	0.32739	0.50566	0.05032	0.041667	0	0	0.016393	0.17143	0
0.83956	0.00061529	0.062244	0.047393	0	0	0	0	0	0	0	0	0	0	0	0	0	0	0	0	0	0.04125	0.018803	0.94564	0.85241	0.16449	0.80543	0.035382	0.057668	0.045023	0.034961	0.034419	0.054954	0.050921	0.04535	0.039817	0.033523	0.0025977	0.17294	0.60963	0.5465	0.39418	0.70995	0.04639	0.046053	0	0	0.032787	0.2	0
0.8396	0.00061342	0.064387	0.048386	0	0	0	0	0	0	0	0	0	0	0	0	0	0	0	0	0	0.0425	0.027635	0.93425	0.84129	0.18068	0.78687	0.037507	0.06103	0.046442	0.039249	0.042923	0.054288	0.050638	0.045532	0.041857	0.037103	0.0026586	0.17294	0.51437	0.33584	0.39333	0.70933	0.050334	0.048246	0	0	0.032787	0.2	0
0.82361	0.0018783	0.10903	0.095801	0	0	0	0	0	0	0	0	0	0	0	0	0	0	0	0	0	0.0875	0.040143	0.95053	0.83864	0.15406	0.793	0.053799	0.08448	0.082607	0.080718	0.10432	0.12152	0.12356	0.12608	0.13755	0.1407	0.0026325	0.033957	0.48966	0.32434	0.46354	0.78786	0.077622	0.092105	0	0	0.016393	0.22857	0.33333
0.82803	0.0014591	0.058411	0.050945	0	0	0	0	0	0	0	0.025641	0	0	0	0	0	0	0	0	0	0.05	0.031115	0.91892	0.85271	0.16435	0.80108	0.028477	0.042846	0.037091	0.026452	0.023374	0.036778	0.033594	0.029707	0.022189	0.014308	0.0025977	0.033992	0.47096	0.49705	0.31786	0.52147	0.060774	0.04386	0	0	0.032787	0.028571	0
0.87326	0.00020537	0.074921	0.058099	0.051282	0	0	0	0	0	0	0.025641	0	0	0	0	0	0	0	0	0	0.04875	0.033298	0.90184	0.87191	0.14201	0.83508	0.042715	0.070853	0.055296	0.041769	0.053638	0.05884	0.058089	0.055554	0.054559	0.053088	0.0013901	0.16425	0.64642	0.62334	0.17104	0.80354	0.055777	0.059211	0	0	0.016393	0.28571	0.16667
0.85096	0.00013387	0.16617	0.16247	0	0	0	0	0	0	0	0	0	0	0	0	0	0	0	0	0	0.1575	0.088739	0.84782	0.82141	0.19918	0.7622	0.083367	0.12517	0.1116	0.097874	0.13343	0.14721	0.13793	0.12318	0.13051	0.14933	0.0026586	0.034018	0.4445	0.36269	0.30996	0.73684	0.17205	0.13158	0	0	0.065574	0.11429	0
0.86197	1.5066e-006	0.07333	0.055972	0	0	0	0	0	0	0	0	0	0	0	0	0	0	0	0	0	0.04625	0.031299	0.93713	0.84141	0.17664	0.79186	0.071161	0.094599	0.079911	0.069987	0.076531	0.088073	0.085134	0.082828	0.08039	0.07253	0.0026846	0.19902	0.66563	0.55003	0.27589	0.83166	0.063161	0.057018	0	0	0	0.17143	0
0.84329	0.00041946	0.053522	0.042719	0	0	0	0	0	0	0	0	0	0	0	0	0	0	0	0	0	0.03625	0.017406	0.96536	0.84045	0.16912	0.80181	0.04179	0.056665	0.045563	0.040286	0.045304	0.054247	0.051622	0.048531	0.04427	0.037225	0.0026846	0.19902	0.66561	0.4448	0.42736	0.75953	0.038538	0.041667	0	0	0.016393	0.14286	0.083333
0.86623	3.8005e-005	0.096923	0.072082	0.025641	0	0	0	0.16667	0	0	0.051282	0	0	0	0	0	0	0	0	0	0.06	0.033481	0.93951	0.82978	0.19775	0.76065	0.058601	0.082208	0.071957	0.060942	0.068107	0.090215	0.087538	0.076695	0.071762	0.068135	0.0025891	0.17294	0.50032	0.51336	0.39612	0.76221	0.056532	0.074561	0	0	0.04918	0.17143	0.16667
0.86256	3.6537e-006	0.0891	0.065381	0.025641	0	0	0	0.16667	0	0	0.076923	0	0	0	0	0	0	0	0	0	0.0525	0.033203	0.94024	0.83195	0.19652	0.75206	0.063477	0.085331	0.079632	0.052662	0.067066	0.089997	0.087081	0.0757	0.066394	0.065265	0.0025891	0.17295	0.59258	0.51335	0.39855	0.7783	0.055155	0.070175	0	0	0.065574	0.028571	0.083333
0.85826	9.5187e-006	0.10447	0.078654	0.025641	0	0	0	0.16667	0	0	0.051282	0	0	0	0	0	0	0	0	0	0.065	0.043189	0.92883	0.82543	0.20119	0.75125	0.073506	0.10671	0.085763	0.069718	0.089439	0.10464	0.10093	0.089655	0.082251	0.082029	0.0025891	0.17295	0.5003	0.51342	0.39759	0.77081	0.068069	0.083333	0	0	0.04918	0.17143	0.16667
0.85234	9.9261e-005	0.12951	0.10184	0.051282	0	0	0	0.16667	0	0	0.12821	0	0	0	0	0	0	0	0	0	0.0875	0.056491	0.88619	0.84185	0.20202	0.72715	0.078237	0.1122	0.10016	0.086976	0.098779	0.12575	0.12216	0.10899	0.10653	0.10443	0.0025891	0.17294	0.53408	0.51353	0.38567	0.76338	0.087412	0.10526	0	0	0.081967	0.17143	0.16667
0.86948	9.8828e-005	0.10591	0.080603	0.025641	0	0	0	0.16667	0	0	0.051282	0	0	0	0	0	0	0	0	0	0.065	0.053415	0.90391	0.83341	0.18659	0.7825	0.08247	0.10641	0.098442	0.088026	0.11076	0.11931	0.11834	0.10351	0.10016	0.099689	0.0025891	0.17296	0.54879	0.51346	0.38894	0.8056	0.06836	0.085526	0	0	0.098361	0.028571	0.16667
0.85517	4.4552e-005	0.080614	0.064794	0.025641	0	0	0	0.16667	0	0	0.051282	0	0	0	0	0	0	0	0	0	0.055	0.045916	0.9005	0.83918	0.19744	0.76136	0.055572	0.074705	0.066738	0.05281	0.069541	0.079629	0.077915	0.069644	0.064508	0.064409	0.0025891	0.17294	0.54886	0.51348	0.29715	0.76978	0.058415	0.065789	0	0	0.065574	0.11429	0.083333
0.84924	0.00018402	0.071963	0.055688	0.025641	0	0	0	0.16667	0	0	0.051282	0	0	0	0	0	0	0	0	0	0.04625	0.035821	0.93804	0.8264	0.19175	0.78125	0.050988	0.068687	0.060054	0.043753	0.055194	0.06934	0.067134	0.058051	0.051251	0.049192	0.0025977	0.17294	0.5925	0.51294	0.3558	0.71978	0.047856	0.059211	0	0	0.065574	0.11429	0
0.85782	1.2927e-005	0.073213	0.059874	0.051282	0	0	0	0.16667	0	0	0.076923	0	0	0	0	0	0	0	0	0	0.0525	0.02733	0.94865	0.82861	0.19921	0.75636	0.040667	0.058171	0.051072	0.043593	0.047686	0.068372	0.066208	0.057416	0.053456	0.047392	0.0025891	0.17294	0.59256	0.51327	0.37053	0.72824	0.049714	0.057018	0	0	0.04918	0.11429	0.16667
0.84133	0.00051764	0.16084	0.13319	0	0	0	0	0	0	0	0	0	0	0	0	0	0	0	0	0	0.11875	0.045004	0.90851	0.8196	0.20942	0.77445	0.063484	0.10897	0.098066	0.08969	0.10689	0.15931	0.1577	0.15352	0.16209	0.16843	0.0013901	0.03394	0.55939	0.18212	0.40755	0.79955	0.12337	0.11842	0	0	0	0.51429	0.5
0.81772	0.0025175	0.11645	0.13021	0	0	0	0	0	0	0	0	0	0	0	0	0	0	0	0	0	0.125	0.031285	0.93064	0.83386	0.19125	0.76931	0.05325	0.090609	0.08721	0.074583	0.089136	0.14921	0.1515	0.15582	0.1626	0.16432	0.0026412	0.033922	0.51765	0.35506	0.33261	0.84624	0.1365	0.10088	0	0	0.032787	0	0
0.84274	0.0004458	0.13128	0.13459	0	0	0	0	0	0	0	0	0	0	0	0	0	0	0	0	0	0.13	0.039407	0.91202	0.82722	0.20555	0.76378	0.056506	0.096115	0.09239	0.074908	0.085582	0.14953	0.15047	0.15314	0.15549	0.15329	0.0026412	0.033922	0.55909	0.35508	0.32874	0.83345	0.14745	0.10526	0	0	0.032787	0	0
0.83462	0.00093284	0.11421	0.12556	0	0	0	0	0	0	0	0	0	0	0	0	0	0	0	0	0	0.12	0.030425	0.93375	0.83344	0.1903	0.77113	0.052053	0.088467	0.083878	0.071222	0.084937	0.14114	0.14289	0.14564	0.1517	0.15305	0.0026412	0.033922	0.51766	0.35504	0.32784	0.83208	0.12948	0.098684	0	0	0.032787	0	0
0.84048	0.00056353	0.084457	0.080269	0.076923	0	0	0	0	0	0	0.076923	0	0	0	0	0	0	0	0	0	0.075	0.032824	0.94274	0.82018	0.20128	0.78029	0.04144	0.064941	0.054696	0.048316	0.05357	0.074825	0.07015	0.061096	0.06453	0.060128	0.0025891	0.033992	0.57967	0.48233	0.35262	0.65769	0.074788	0.070175	0	0	0.04918	0.14286	0.083333
0.83397	0.00097944	0.097171	0.081816	0	0	0	0	0	0	0	0	0	0	0	0	0	0	0	0	0	0.0725	0.012964	0.97225	0.83447	0.17419	0.79123	0.040157	0.067855	0.054738	0.039765	0.048631	0.076929	0.072127	0.063075	0.057219	0.058218	0.0025891	0.016674	0.69127	0.27089	0.42032	0.65033	0.06394	0.074561	0	0	0.065574	0.2	0.25
0.8547	5.2207e-005	0.12675	0.10756	0	0	0	0	0	0	0	0	0	0	0	0	0	0	0	0	0	0.095	0.036438	0.93431	0.84335	0.15806	0.80121	0.055039	0.089077	0.078911	0.067666	0.072914	0.10849	0.10548	0.098518	0.094285	0.078354	0.00086881	0.033931	0.4862	0.39098	0.34673	0.72652	0.086877	0.098684	0	0	0.065574	0.34286	0.25
0.8823	0.00061674	0.11638	0.089184	0	0	0	0	0	0	0	0.025641	0	0	0	0	0	0	0	0	0	0.07375	0.040113	0.93504	0.81401	0.19439	0.79715	0.11503	0.11106	0.10671	0.093043	0.098672	0.11322	0.11161	0.1047	0.10119	0.10154	0.0025891	0.58148	0.55612	0.71046	0.35583	0.76324	0.074112	0.092105	0	0	0.032787	0.37143	0.25
0.86687	4.7742e-005	0.097938	0.085264	0.076923	0	0	0	0	0	0	0.076923	0	0	0.33333	0	0	1	0	0	0	0.075	0.033302	0.93418	0.82709	0.20664	0.74785	0.056878	0.078082	0.075035	0.05015	0.057006	0.09241	0.088147	0.079639	0.067243	0.067046	0.0026846	0.17294	0.59005	0.3824	0.37889	0.90407	0.079788	0.072368	0	0	0.04918	0.14286	0.083333
0.86877	8.3166e-005	0.10092	0.075665	0	0	0	0	0	0	0	0	0	0	0	0	0	0	0	0	0	0.06375	0.016799	0.95934	0.84441	0.1656	0.80114	0.040652	0.06964	0.06072	0.046904	0.053851	0.084034	0.081311	0.074769	0.071399	0.067594	0.0025891	0.033896	0.68376	0.28344	0.41822	0.66257	0.052012	0.076754	0	0	0.065574	0.25714	0.41667
0.86034	4.58e-007	0.045055	0.042199	0	0	0	0	0	0	0	0	0	0	0	0	0	0	0	0	0	0.04125	0.01938	0.96132	0.84822	0.14975	0.81167	0.022396	0.032445	0.029505	0.025475	0.026898	0.034689	0.032013	0.028465	0.026843	0.020468	0.0025977	0.033992	0.54399	0.41023	0.34301	0.68244	0.042529	0.035088	0	0	0.032787	0	0
0.86537	2.678e-005	0.041247	0.036715	0	0	0	0	0	0	0	0	0	0	0	0	0	0	0	0	0	0.035	0.019529	0.96194	0.84863	0.14792	0.81351	0.021199	0.030608	0.028394	0.026315	0.03077	0.033606	0.031535	0.028933	0.028555	0.021294	0.0025977	0.033992	0.54416	0.41094	0.34533	0.70988	0.034738	0.032895	0	0	0.04918	0.028571	0
0.84345	0.00041155	0.039463	0.038367	0	0	0	0	0	0	0	0	0	0	0	0	0	0	0	0	0	0.0375	0.01938	0.96132	0.84822	0.14975	0.81167	0.021199	0.030608	0.027284	0.024635	0.025929	0.031373	0.028959	0.025677	0.024691	0.0179	0.0025977	0.033992	0.54399	0.41022	0.34211	0.67165	0.038633	0.032895	0	0	0.032787	0	0
0.8458	0.00030818	0.047904	0.046559	0	0	0	0	0	0	0	0	0	0	0	0	0	0	0	0	0	0.04375	0.01981	0.96124	0.84606	0.15172	0.8121	0.02479	0.037956	0.033947	0.033038	0.035616	0.046559	0.044332	0.040424	0.043926	0.033067	0.0018245	0.033913	0.68478	0.39083	0.34926	0.75637	0.042529	0.041667	0	0	0.032787	0.028571	0.083333
0.85485	4.9603e-005	0.046255	0.042728	0	0	0	0	0	0	0	0	0	0	0	0	0	0	0	0	0	0.04	0.020395	0.95461	0.85109	0.14835	0.81609	0.023593	0.036424	0.033947	0.031214	0.030774	0.042606	0.040988	0.03839	0.037241	0.028397	0.0018245	0.033913	0.68497	0.39433	0.37372	0.72233	0.040984	0.039474	0	0	0.032787	0.028571	0.083333
0.85499	0.00031557	0.069475	0.027745	0	0	0	0	0	0	0	0	0	0	0	0	0	0	0	0	0	0	0.020701	0.96091	0.83373	0.17726	0.79176	0	0	0	0	0	0	0	0	0	0	0.0025891	0.034131	0.55418	0.37369	0.34461	0.62894	0	0	0	0	0	0	0
0.8806	0.00052293	0.074636	0.06689	0	0	0	0	0	0	0	0	0	0	0	0	0	0	0	0	0	0.06	0.009699	0.97777	0.83316	0.17806	0.79249	0.028987	0.049594	0.047372	0.042286	0.038112	0.073229	0.073906	0.07481	0.073403	0.058964	0.0013901	0.033905	0.50428	0.17347	0.38903	0.74234	0.05405	0.057018	0.5	0.25	0	0.11429	0.16667
0.86543	2.7475e-005	0.069043	0.06419	0	0	0	0	0	0	0	0	0	0	0	0	0	0	0	0	0	0.06125	0.01257	0.97936	0.82443	0.18135	0.79861	0.027024	0.042857	0.035896	0.023378	0.026373	0.048822	0.044345	0.037304	0.029336	0.028913	0.0018245	0.033905	0.48144	0.11725	0.42074	0.61629	0.06107	0.048246	0	0	0	0.14286	0.083333
0.84737	0.0002476	0.15706	0.15864	0	0	0	0	0	0	0	0	0	0	0	0	0	0	0	0	0	0.15375	0.095655	0.8271	0.83406	0.17604	0.81394	0.08217	0.12639	0.11357	0.10198	0.13614	0.15025	0.14421	0.13049	0.14248	0.16498	0.0025891	0.034035	0.50102	0.45738	0.30916	0.74502	0.17668	0.13158	0	0	0.065574	0.028571	0
0.86566	3.0308e-005	0.043145	0.034191	0	0	0	0	0	0	0	0	0	0	0	0	0	0	0	0	0	0.0325	0.0063029	0.9853	0.83023	0.18076	0.79054	0.015323	0.023265	0.017764	0.014046	0.011948	0.02431	0.021354	0.016853	0.014136	0.010073	0.0013901	0.033896	0.48632	0.14971	0.43809	0.54316	0.03039	0.026316	0	0	0	0.14286	0.083333
0.88344	0.0006842	0.045753	0.037029	0	0	0	0	0	0	0	0	0	0	0	0	0	0	0	0	0	0.035	0.0027268	0.98938	0.83309	0.17767	0.79223	0.014396	0.022655	0.018321	0.011063	0.010013	0.026413	0.023153	0.018823	0.013743	0.010645	0.0013901	0.016561	0.62039	0.1265	0.4618	0.58146	0.034286	0.026316	0	0	0	0.14286	0.083333
0.84298	0.00043389	0.066965	0.056403	0	0	0	0	0	0	0	0	0	0	0	0	0	0	0	0	0	0.0525	0.015279	0.97196	0.82969	0.18416	0.78543	0.028381	0.043467	0.038174	0.03215	0.035843	0.053524	0.050449	0.045095	0.043994	0.040648	0.0013901	0.033913	0.48628	0.31032	0.36703	0.66505	0.046906	0.048246	0	0	0.016393	0.17143	0.16667
0.87455	0.00025056	0.044324	0.035906	0	0	0	0	0	0	0	0	0	0	0	0	0	0	0	0	0	0.03125	0.0034017	0.98579	0.83507	0.17691	0.79219	0.015593	0.026329	0.020542	0.014003	0.011951	0.029658	0.02751	0.023612	0.0179	0.012697	0.0013901	0.016561	0.64834	0.15075	0.35341	0.58048	0.026495	0.030702	0.5	0.25	0	0.11429	0.16667
0.80172	0.0047283	0.21662	0.19433	0.15385	0	0	0	0	0	0	0.15385	0	0	0.33333	0	0	0	0.16667	0.25	0	0.17375	0.079818	0.86554	0.82244	0.22443	0.70326	0.10747	0.16684	0.14815	0.133	0.16425	0.22104	0.21287	0.19411	0.19804	0.21439	0.0013901	0.17294	0.53788	0.38924	0.4244	0.77108	0.17513	0.17544	0	0	0.13115	0.42857	0.16667
0.85499	0.00031557	0.069475	0.0060673	0	0	0	0	0	0	0	0	0	0	0	0	0	0	0	0	0	0	0.020701	0.96091	0.83373	0.17726	0.79176	0.0056413	0	0	0	0	0	0	0	0	0	0.0025891	0.034131	0.55418	0.37369	0.34461	0.62894	0	0	0	0	0	0	0
0.85499	0.00031557	0.069475	0.025887	0	0	0	0	0	0	0	0	0	0	0	0	0	0	0	0	0	0	0.020701	0.96091	0.83373	0.17726	0.79176	0.01293	0	0	0	0	0	0	0	0	0	0.0025891	0.034131	0.55418	0.37369	0.34461	0.62894	0	0	0	0	0	0	0
0.84791	0.00022836	0.012047	0.022371	0	0	0	0	0	0	0	0.025641	0	0	0	0	0	0	0	0	0	0.01875	0.020701	0.96091	0.83373	0.17726	0.79176	0.01816	0.014371	0.0087185	0.0070128	0.0025388	0.0037063	0.0025987	0.0014787	0.00081882	0.00016117	0.0025891	0.034131	0.55418	0.37369	0.34461	0.62894	0.021678	0.010965	0	0	0.016393	0	0
0.85499	0.00031557	0.069475	0.010774	0	0	0	0	0	0	0	0	0	0	0	0	0	0	0	0	0	0	0.020701	0.96091	0.83373	0.17726	0.79176	0.0045023	0	0	0	0	0	0	0	0	0	0.0025891	0.034131	0.55418	0.37369	0.34461	0.62894	0	0	0	0	0	0	0
0.85301	8.4306e-005	0.08361	0.078528	0	0	0	0	0	0	0	0	0	0	0	0	0	0	0	0	0	0.0725	0.030637	0.96044	0.82453	0.18299	0.7892	0.039878	0.063058	0.06303	0.057304	0.063072	0.091653	0.093615	0.097385	0.10009	0.090302	0.0017376	0.03394	0.49565	0.35304	0.29471	0.78222	0.068668	0.070175	0	0	0.016393	0.11429	0.083333
0.84414	0.0003799	0.06573	0.05003	0	0	0	0	0	0	0	0	0	0	0	0	0	0	0	0	0	0.04375	0.027988	0.93775	0.83481	0.18427	0.79124	0.037076	0.060725	0.043821	0.033979	0.034607	0.050056	0.045609	0.039201	0.033824	0.02964	0.0013901	0.17294	0.49504	0.3378	0.33356	0.69241	0.053457	0.048246	0	0	0.032787	0.2	0
0.85086	0.00013649	0.08079	0.075218	0	0	0	0	0	0	0	0	0	0	0	0	0	0	0	0	0	0.07	0.025026	0.97365	0.82238	0.18253	0.78911	0.039551	0.061068	0.062723	0.062133	0.071384	0.094496	0.097889	0.10392	0.10996	0.10041	0.0017376	0.06003	0.47425	0.25682	0.36418	0.79721	0.062037	0.067982	0	0	0	0.14286	0.083333
0.86944	9.7994e-005	0.11442	0.10001	0	0	0	0	0	0	0	0	0	0	0	0	0	0	0	0	0	0.09125	0.030462	0.93947	0.82585	0.19137	0.78812	0.048566	0.077904	0.067316	0.053527	0.064154	0.096442	0.092168	0.084772	0.082432	0.082326	0.0017376	0.06003	0.50959	0.3949	0.33672	0.79013	0.091741	0.085526	0	0	0.032787	0.28571	0.16667
0.85311	8.2192e-005	0.079875	0.070609	0	0	0	0	0	0	0	0	0	0	0	0	0	0	0	0	0	0.06375	0.020073	0.95882	0.83785	0.17212	0.80133	0.034367	0.059079	0.053782	0.045526	0.049942	0.079685	0.08015	0.078684	0.076575	0.069248	0.0018245	0.033913	0.47616	0.36535	0.38663	0.70486	0.06046	0.065789	0	0	0.016393	0.17143	0.16667
0.88799	0.00098897	0.082092	0.063624	0	0	0	0	0	0	0	0	0	0	0	0	0	0	0	0	0	0.055	0.022528	0.95872	0.82733	0.18574	0.79091	0.042899	0.055012	0.049106	0.036921	0.030632	0.055301	0.050075	0.041953	0.035884	0.029704	0.0025891	0.19902	0.58447	0.49892	0.32889	0.54344	0.047703	0.057018	0	0	0.032787	0.28571	0.16667
0.84543	0.00032364	0.090235	0.073581	0	0	0	0	0	0	0	0	0	0	0	0	0	0	0	0	0	0.06625	0.03802	0.92899	0.82355	0.19854	0.7805	0.040309	0.063661	0.054085	0.055295	0.066945	0.086191	0.084187	0.079453	0.09609	0.091432	0.0025891	0.034001	0.53416	0.37826	0.35813	0.79123	0.066933	0.067982	0	0	0.016393	0.25714	0.33333
0.85778	1.3294e-005	0.079575	0.077728	0	0	0	0	0	0	0	0	0	0	0	0	0	0	0	0	0	0.07	0.015796	0.96924	0.83491	0.1765	0.79128	0.034702	0.063064	0.061185	0.054608	0.058138	0.099089	0.10729	0.10949	0.11341	0.10267	0.0018245	0.033913	0.63112	0.35778	0.34767	0.79563	0.065254	0.072368	0	0	0.016393	0.057143	0.083333
0.82218	0.0020248	0.14653	0.15281	0	0	0	0	0	0	0	0	0	0	0	0	0	0	0	0	0	0.14625	0.069317	0.88196	0.83495	0.16694	0.7782	0.076294	0.12426	0.12184	0.10526	0.11139	0.15968	0.16023	0.16044	0.16116	0.1494	0.0026672	0.034001	0.47834	0.39253	0.33049	0.79845	0.15025	0.13377	0	0	0.016393	0.028571	0.083333
0.85499	0.00031557	0.069475	0.055517	0	0	0	0	0	0	0	0	0	0	0	0	0	0	0	0	0	0.0375	0.020701	0.96091	0.83373	0.17726	0.79176	0.034006	0.040403	0.033542	0.024073	0.021726	0.030296	0.026966	0.021529	0.016231	0.0083452	0.0025891	0.034131	0.55418	0.37369	0.34461	0.62894	0.026303	0.04386	0	0	0.032787	0.28571	0.16667
0.85499	0.00031557	0.069475	0.049249	0	0	0	0	0	0	0	0	0	0	0	0	0	0	0	0	0	0.01875	0.020701	0.96091	0.83373	0.17726	0.79176	0.018738	0.020201	0.016771	0.012037	0.010862	0.015148	0.013483	0.010764	0.0081156	0.0041726	0.0025891	0.034131	0.55418	0.37369	0.34461	0.62894	0.013151	0.02193	0	0	0.016393	0.14286	0.083333
0.87433	0.0002426	0.059067	0.041393	0	0	0	0	0	0	0	0	0	0	0	0	0	0	0	0	0	0.035	0.020938	0.95827	0.83959	0.16264	0.81526	0.02698	0.040403	0.034653	0.027713	0.031091	0.037259	0.034447	0.029283	0.026314	0.022243	0.0026586	0.03394	0.48804	0.41303	0.33413	0.53931	0.026303	0.04386	0	0	0.032787	0.28571	0.16667
0.8546	5.3896e-005	0.053451	0.044212	0	0	0	0	0	0	0	0	0	0	0	0	0	0	0	0	0	0.0425	0.017402	0.942	0.8516	0.16785	0.80011	0.02147	0.033362	0.028736	0.020018	0.018459	0.034293	0.030807	0.026435	0.021541	0.017859	0.0026325	0.033905	0.53116	0.47454	0.35583	0.59338	0.050355	0.035088	0	0	0	0.17143	0
0.85499	0.00031557	0.069475	0.10271	0	0	0	0	0	0	0	0	0	0	0	0	0	0	0	0	0	0.0825	0.020701	0.96091	0.83373	0.17726	0.79176	0.058496	0.073458	0.05975	0.039935	0.036461	0.056351	0.049112	0.03871	0.026929	0.013934	0.0025891	0.034131	0.55418	0.37369	0.34461	0.62894	0.071424	0.078947	0	0	0.04918	0.42857	0.25
0.87962	0.00047201	0.086951	0.066201	0	0	0	0	0	0	0	0	0	0	0	0	0	0	0	0	0	0.0575	0.013223	0.96816	0.83318	0.17521	0.80514	0.036257	0.055114	0.048127	0.040153	0.04127	0.07382	0.071042	0.065283	0.063545	0.059318	0.0013901	0.17294	0.55621	0.24598	0.3998	0.74887	0.061273	0.054825	0	0	0	0.34286	0
0.85954	2.5642e-006	0.089891	0.067433	0	0	0	0	0	0	0	0	0	0	0	0	0	0	0	0	0	0.05875	0.030287	0.95757	0.82642	0.16739	0.81391	0.04498	0.068103	0.062839	0.054358	0.063687	0.078684	0.077592	0.073678	0.074773	0.072515	0.0025891	0.060047	0.58981	0.50479	0.31544	0.71428	0.053131	0.072368	0	0	0.032787	0.34286	0.16667
0.88215	0.0006084	0.07804	0.071258	0	0	0	0	0	0	0	0	0	0	0	0	0	0	0	0	0	0.06375	0.0073748	0.9886	0.83098	0.17727	0.7919	0.031812	0.055818	0.055884	0.048447	0.045219	0.086914	0.089493	0.093734	0.092499	0.077109	0.0026412	0.033948	0.50431	0.23017	0.43612	0.80017	0.055999	0.063596	0.5	0.25	0.016393	0.057143	0.16667
0.87168	0.00015626	0.060886	0.047793	0	0	0	0	0	0	0	0	0	0	0	0	0	0	0	0	0	0.0425	0.0093343	0.98524	0.82733	0.18272	0.78847	0.040205	0.039927	0.038275	0.031433	0.033933	0.043807	0.039757	0.034244	0.02853	0.022634	0.0013901	0.19903	0.48576	0.16976	0.47832	0.61478	0.036554	0.037281	0	0	0	0.14286	0.083333
0.86927	9.413e-005	0.0817	0.069895	0	0	0	0	0	0	0	0	0	0	0	0	0	0	0	0	0	0.0675	0.032591	0.90408	0.86382	0.16483	0.79183	0.036652	0.054477	0.048216	0.034758	0.037237	0.054838	0.049444	0.042172	0.037301	0.03789	0.0017376	0.033931	0.4857	0.47609	0.35975	0.59743	0.074951	0.057018	0	0	0	0.14286	0.083333
0.8367	0.00079111	0.080694	0.069759	0	0	0	0	0	0	0	0	0	0	0	0	0	0	0	0	0	0.05875	0.028467	0.95145	0.81943	0.18883	0.79745	0.049534	0.072264	0.066013	0.053537	0.064502	0.087795	0.087946	0.083556	0.072477	0.064591	0.0026759	0.17295	0.51573	0.41778	0.50192	0.84824	0.064209	0.065789	0	0	0.04918	0.17143	0
0.85549	3.9701e-005	0.11128	0.11071	0	0	0	0	0	0	0	0	0	0	0	0	0	0	0	0	0	0.1025	0.038796	0.93324	0.82977	0.18193	0.79201	0.052775	0.086933	0.085352	0.078019	0.089978	0.12862	0.13181	0.1372	0.14363	0.14063	0.0017376	0.033948	0.47456	0.36118	0.35739	0.83826	0.10105	0.096491	0	0	0.016393	0.14286	0.083333
0.85994	1.2974e-006	0.11515	0.086292	0	0	0	0	0	0	0	0	0	0	0	0	0	0	0	0	0	0.0725	0.026568	0.95657	0.82981	0.17774	0.7928	0.048558	0.080349	0.066758	0.049929	0.053543	0.084237	0.078838	0.068187	0.061345	0.055616	0.0013901	0.033922	0.56134	0.32029	0.42033	0.57565	0.057387	0.087719	0	0	0.032787	0.51429	0.25
0.84767	0.00023676	0.035173	0.02695	0	0	0	0	0	0	0	0.025641	0	0	0	0	0	0	0	0	0	0.025	0.021081	0.94153	0.85189	0.16047	0.80177	0.01874	0.029992	0.027654	0.021228	0.019984	0.026468	0.0255	0.023848	0.019401	0.013037	0.0026412	0.033905	0.69635	0.39325	0.36723	0.55123	0.029577	0.030702	0	0	0.032787	0.028571	0
0.81485	0.002863	0.089668	0.079218	0.025641	0	0	0	0.16667	0	0	0.051282	0	0	0	0	0	0	0	0	0	0.06875	0.043665	0.9201	0.8288	0.19129	0.77729	0.059798	0.084603	0.075042	0.055658	0.072931	0.09744	0.095376	0.086074	0.07675	0.078825	0.0025891	0.17294	0.56753	0.54906	0.36991	0.74509	0.075689	0.076754	0	0	0.065574	0.085714	0.083333
0.84711	0.00025726	0.0613	0.050364	0.025641	0	0	0	0.16667	0	0	0.051282	0	0	0	0	0	0	0	0	0	0.04375	0.041501	0.92925	0.83475	0.18331	0.77353	0.041324	0.056327	0.048413	0.039322	0.04981	0.055561	0.05402	0.046676	0.044504	0.041991	0.0025977	0.17294	0.59196	0.51301	0.30085	0.72136	0.045501	0.052632	0.5	0	0.065574	0.028571	0.083333
0.85204	0.00010631	0.077516	0.060506	0.025641	0	0	0	0.16667	0	0	0.051282	0	0	0	0	0	0	0	0	0	0.05	0.037663	0.92683	0.83637	0.19315	0.76475	0.053878	0.071648	0.06406	0.044782	0.055523	0.076244	0.073656	0.063752	0.056907	0.055915	0.0025891	0.17294	0.58787	0.51295	0.30774	0.72398	0.048096	0.063596	0	0	0.081967	0.11429	0.083333
0.8463	0.0002884	0.080598	0.064346	0.025641	0	0	0	0.16667	0	0	0.051282	0	0	0	0	0	0	0	0	0	0.055	0.043135	0.92239	0.82997	0.18823	0.78276	0.055506	0.075418	0.064864	0.050896	0.067895	0.078703	0.076495	0.067184	0.062103	0.061673	0.0025891	0.17294	0.49879	0.51342	0.36981	0.73553	0.05906	0.065789	0	0	0.065574	0.085714	0.083333
0.87901	0.0004416	0.078402	0.05878	0	0	0	0	0	0	0	0	0	0	0	0	0	0	0	0	0	0.05	0.02005	0.96908	0.83764	0.16629	0.8017	0.036718	0.056828	0.050195	0.041716	0.049773	0.064061	0.061818	0.056731	0.05683	0.054804	0.0025891	0.034001	0.53603	0.50687	0.2817	0.7312	0.038278	0.061404	0	0	0.016393	0.34286	0.25
0.89894	0.0019504	0.12675	0.096102	0	0	0	0	0	0	0	0	0	0	0	0	0	0	0	0	0	0.08375	0.045094	0.89997	0.83819	0.18345	0.77545	0.064243	0.095802	0.092834	0.067543	0.073103	0.097289	0.092869	0.083231	0.079136	0.072463	0.0026412	0.060073	0.62686	0.57791	0.2714	0.63775	0.079199	0.10088	0	0	0.032787	0.45714	0.33333
0.86986	0.0001079	0.076804	0.075019	0	0	0	0	0	0	0	0	0	0	0	0	0	0	0	0	0	0.07	0.015886	0.96766	0.8348	0.17695	0.79143	0.032308	0.053878	0.051933	0.044525	0.043602	0.080995	0.08161	0.08268	0.081506	0.069673	0.0017376	0.033913	0.62435	0.35682	0.35097	0.77404	0.069151	0.061404	0	0	0.016393	0.057143	0.083333
0.74839	0.017084	0.10571	0.10568	0	0	0	0	0	0	0	0	0	0	0	0	0	0	0	0	0	0.1075	0.081264	0.90799	0.78642	0.20214	0.76446	0.06501	0.096397	0.090442	0.088564	0.089591	0.098148	0.09522	0.089117	0.089571	0.084502	0.0026586	0.034009	0.44113	0.25397	0.34361	0.64167	0.10224	0.098684	0	0	0	0	0
0.87013	0.00011441	0.041299	0.027927	0	0	0	0	0	0	0	0	0	0	0	0	0	0	0	0	0	0.02375	0.00814	0.98765	0.8308	0.17879	0.78639	0.020002	0.031117	0.026578	0.021463	0.021172	0.027253	0.025944	0.023134	0.020635	0.014487	0.0026846	0.034088	0.53847	0.2626	0.29749	0.56342	0.016275	0.032895	0	0	0.016393	0.2	0.083333
0.84708	0.00025841	0.068932	0.058672	0	0	0	0	0	0	0	0	0	0	0	0	0	0	0	0	0	0.05375	0.020727	0.95821	0.83636	0.17239	0.79461	0.031142	0.051218	0.042091	0.031102	0.034924	0.054002	0.05072	0.044565	0.037918	0.03467	0.00086881	0.033905	0.55768	0.31811	0.40969	0.59902	0.051898	0.054825	0	0	0.032787	0.17143	0.083333
0.84461	0.00035879	0.073207	0.067435	0	0	0	0	0	0	0	0	0	0	0	0	0	0	0	0	0	0.06125	0.013273	0.97049	0.83542	0.17631	0.79299	0.031046	0.056327	0.057794	0.054486	0.057101	0.090035	0.096945	0.10758	0.11232	0.090965	0.0026586	0.033922	0.45859	0.17911	0.49068	0.82389	0.057692	0.063596	0	0	0	0.14286	0.083333
0.83485	0.00091688	0.044603	0.03196	0	0	0	0	0	0	0	0.025641	0	0	0	0	0	0	0	0	0	0.0275	0.011113	0.97551	0.83283	0.17889	0.79263	0.018579	0.029693	0.0243	0.017849	0.013725	0.031953	0.029486	0.024953	0.020918	0.014574	0.0013901	0.033896	0.6496	0.33453	0.37357	0.61134	0.021587	0.032895	0	0	0.065574	0.11429	0.16667
0.89223	0.0013233	0.087934	0.073112	0	0	0	0	0	0	0	0	0	0	0	0	0	0	0	0	0	0.06625	0.0071255	0.98128	0.832	0.17689	0.79974	0.029192	0.049596	0.039231	0.029407	0.030874	0.064912	0.060417	0.05231	0.047058	0.044864	0.0013901	0.016569	0.64036	0.18652	0.45293	0.70307	0.065483	0.057018	0	0	0	0.28571	0.16667
0.88424	0.0007339	0.11195	0.0892	0	0	0	0	0	0	0	0	0	0	0	0	0	0	0	0	0	0.07875	0.0253	0.92011	0.86327	0.15455	0.81149	0.04811	0.076831	0.064291	0.050844	0.057806	0.090151	0.084927	0.074812	0.074275	0.075808	0.0013901	0.060038	0.66602	0.28522	0.31787	0.75203	0.077228	0.083333	0	0	0.032787	0.34286	0.16667
0.87662	0.00033271	0.071285	0.070852	0	0	0	0	0	0	0	0	0	0	0	0	0	0	0	0	0	0.06625	0.0032336	0.99169	0.83206	0.17715	0.79253	0.026862	0.046537	0.044414	0.039207	0.036821	0.076154	0.076464	0.076877	0.075246	0.061488	0.0018245	0.033896	0.48232	0.094089	0.46008	0.76572	0.062324	0.054825	0	0	0.016393	0.057143	0.083333
0.88535	0.0008056	0.091474	0.076743	0	0	0	0	0	0	0	0	0	0	0	0	0	0	0	0	0	0.07	0.014996	0.96463	0.83605	0.17705	0.7889	0.033009	0.052348	0.043791	0.037667	0.052159	0.076835	0.073263	0.067272	0.072769	0.080186	0.0013901	0.033905	0.62536	0.35332	0.34127	0.92381	0.069022	0.059211	0	0	0.016393	0.28571	0.16667
0.87079	0.00013143	0.049243	0.035257	0	0	0	0	0	0	0	0	0	0	0	0	0	0	0	0	0	0.03125	0.0089355	0.98129	0.82976	0.18217	0.78888	0.018148	0.030049	0.025964	0.018527	0.017276	0.032954	0.030944	0.027581	0.022189	0.016753	0.0013901	0.033896	0.69583	0.3357	0.40756	0.60618	0.02978	0.032895	0	0	0.016393	0.22857	0
0.87581	0.0002993	0.09467	0.094838	0	0	0	0	0	0	0	0	0	0	0	0	0	0	0	0	0	0.09	0.0068356	0.98812	0.83241	0.1736	0.7947	0.036169	0.05817	0.051445	0.041728	0.043709	0.089425	0.085323	0.078682	0.073612	0.06622	0.00086881	0.033905	0.47512	0.20727	0.42283	0.77686	0.085694	0.067982	0	0	0.016393	0.057143	0.25
0.86695	4.9154e-005	0.051545	0.041725	0	0	0	0	0	0	0	0	0	0	0	0	0	0	0	0	0	0.0375	0.011891	0.97584	0.83765	0.17066	0.79477	0.021039	0.033062	0.028986	0.02478	0.025131	0.039304	0.037299	0.033904	0.03218	0.024579	0.0013901	0.033905	0.68255	0.29481	0.35077	0.72123	0.033803	0.037281	0	0	0.032787	0.14286	0.083333
0.86243	3.1001e-006	0.048853	0.037525	0	0	0	0	0	0	0	0	0	0	0	0	0	0	0	0	0	0.0325	0.0076406	0.98422	0.83082	0.17736	0.79507	0.020908	0.033723	0.027075	0.019086	0.015741	0.032156	0.028894	0.023533	0.019189	0.013874	0.0013901	0.016596	0.67039	0.25284	0.44711	0.52715	0.023775	0.037281	0	0	0.032787	0.25714	0
0.86742	5.7069e-005	0.08787	0.073866	0	0	0	0	0	0	0	0	0	0	0	0	0	0	0	0	0	0.065	0.011729	0.97225	0.8351	0.17435	0.8018	0.038651	0.058179	0.047998	0.033747	0.039862	0.073086	0.068102	0.058761	0.053049	0.053001	0.0013901	0.17294	0.64254	0.28055	0.43983	0.70445	0.067357	0.059211	0	0	0.032787	0.25714	0
0.84071	0.0005508	0.015726	0.015127	0	0	0	0	0	0	0	0	0	0	0	0	0	0	0	0	0	0.01625	0.014505	0.97173	0.8357	0.17796	0.77848	0.010761	0.012853	0.008629	0.0041982	0.0038728	0.0064359	0.0048655	0.0028287	0.0016987	0.0010754	0.0025977	0.033992	0.46876	0.58312	0.25796	0.34019	0.017047	0.013158	0	0	0.016393	0	0
0.84627	0.0002893	0.048658	0.038359	0	0	0	0	0	0	0	0	0	0	0	0	0	0	0	0	0	0.03625	0.020043	0.94948	0.8354	0.18364	0.78842	0.020768	0.03336	0.027871	0.01927	0.021738	0.030588	0.028404	0.024838	0.020513	0.017942	0.0026672	0.033922	0.5611	0.21345	0.39588	0.55362	0.038278	0.035088	0	0	0	0.14286	0.083333
0.88098	0.0005428	0.069272	0.050755	0	0	0	0	0	0	0	0	0	0	0	0	0	0	0	0	0	0.04125	0.0046988	0.98322	0.83494	0.17712	0.79087	0.035051	0.046254	0.038145	0.022557	0.034053	0.060078	0.055853	0.047749	0.036989	0.039906	0.0026325	0.17294	0.57274	0.027902	0.5184	0.83414	0.044761	0.039474	0	0	0.032787	0.2	0.083333
0.86291	5.356e-006	0.081149	0.068755	0	0	0	0	0	0	0	0	0	0	0	0	0	0	0	0	0	0.06125	0.031589	0.93709	0.83016	0.19412	0.76503	0.036987	0.062746	0.061112	0.052685	0.062644	0.084967	0.088223	0.092848	0.097634	0.092246	0.0025891	0.033992	0.57257	0.45779	0.31687	0.83476	0.061976	0.067982	0	0	0.032787	0.17143	0.16667
0.85788	1.2431e-005	0.047165	0.037365	0	0	0	0	0	0	0	0	0	0	0	0	0	0	0	0	0	0.035	0.015116	0.9571	0.83842	0.17834	0.79207	0.018644	0.030608	0.024913	0.015541	0.013886	0.028609	0.026088	0.022004	0.017048	0.013216	0.0013901	0.033905	0.61456	0.21317	0.43429	0.54669	0.037217	0.032895	0	0	0	0.14286	0.083333
0.8736	0.00021712	0.055436	0.049055	0	0	0	0	0	0	0	0	0	0	0	0	0	0	0	0	0	0.045	0.0026465	0.98973	0.83308	0.17746	0.79241	0.019184	0.033677	0.028316	0.018204	0.020834	0.044044	0.042815	0.0397	0.029393	0.027249	0.0013901	0.016561	0.62309	0.12945	0.4437	0.68327	0.042075	0.039474	0	0	0	0.14286	0.083333
0.86167	7.6614e-007	0.073753	0.062407	0	0	0	0	0	0	0	0	0	0	0	0	0	0	0	0	0	0.05625	0.019666	0.96531	0.82325	0.19335	0.77971	0.030345	0.053568	0.051622	0.047925	0.052313	0.076726	0.079946	0.084346	0.088023	0.078254	0.0026586	0.033931	0.44312	0.164	0.40999	0.81647	0.05515	0.059211	0	0	0	0.17143	0.16667
0.8612	1.0726e-007	0.043761	0.034191	0	0	0	0	0	0	0	0	0	0	0	0	0	0	0	0	0	0.0325	0.0074056	0.98121	0.83312	0.1777	0.79353	0.015323	0.02357	0.017764	0.011621	0.010334	0.023369	0.020339	0.015939	0.012383	0.0089964	0.0013901	0.033896	0.55612	0.24385	0.37548	0.52455	0.031451	0.026316	0	0	0	0.14286	0.083333
0.86443	1.6677e-005	0.064473	0.064181	0	0	0	0	0	0	0	0	0	0	0	0	0	0	0	0	0	0.06	0.0081309	0.98613	0.83122	0.17726	0.79203	0.026593	0.04531	0.044783	0.038646	0.034236	0.071173	0.072282	0.073889	0.07127	0.055938	0.0017376	0.033905	0.4751	0.20777	0.38182	0.77067	0.05624	0.052632	0	0	0	0.085714	0
0.85305	8.3536e-005	0.034479	0.030703	0	0	0	0	0	0	0	0	0	0	0	0	0	0	0	0	0	0.03	0.01938	0.96132	0.84822	0.14975	0.81167	0.018805	0.026934	0.025063	0.022954	0.022053	0.025796	0.024017	0.021742	0.020316	0.011944	0.0025977	0.033992	0.54399	0.41019	0.33938	0.63919	0.030842	0.028509	0	0	0.032787	0	0
0.86811	6.9869e-005	0.05127	0.039747	0	0	0	0	0	0	0	0	0	0	0	0	0	0	0	0	0	0.03625	0.0054265	0.98228	0.83461	0.17763	0.78997	0.017221	0.029083	0.022948	0.014843	0.013243	0.032727	0.030117	0.025827	0.019614	0.01487	0.0013901	0.016569	0.63069	0.21771	0.46684	0.58326	0.035864	0.032895	0	0	0.016393	0.14286	0.16667
0.88512	0.00079063	0.07365	0.052981	0	0	0	0	0	0	0	0	0	0	0	0	0	0	0	0	0	0.04375	0.029863	0.94528	0.8446	0.1587	0.77761	0.045899	0.059536	0.060265	0.04158	0.05384	0.057379	0.054638	0.049292	0.043182	0.04012	0.0026412	0.17294	0.52915	0.57713	0.28834	0.59658	0.039062	0.059211	0	0	0.032787	0.22857	0.16667
0.85234	9.9317e-005	0.093567	0.084742	0	0	0	0	0	0	0	0	0	0	0	0	0	0	0	0	0	0.0775	0.022578	0.96224	0.82413	0.18964	0.78033	0.039652	0.068874	0.071607	0.070746	0.085841	0.11691	0.12545	0.14084	0.15639	0.15235	0.0013901	0.033922	0.48072	0.15812	0.455	0.9082	0.074625	0.076754	0	0	0	0.17143	0.16667
0.8496	0.00017272	0.054338	0.054299	0	0	0	0	0	0	0	0	0	0	0	0	0	0	0	0	0	0.04875	0.0041055	0.98622	0.83287	0.17905	0.79068	0.027717	0.041955	0.035357	0.026988	0.033121	0.057816	0.055658	0.050812	0.045283	0.042616	0.0026759	0.17294	0.66106	0.15067	0.60042	0.84892	0.052385	0.041667	0	0	0.016393	0.085714	0
0.87426	0.00024025	0.095501	0.080453	0.051282	0	0	0	0	0	0	0.025641	0	0	0	0	0	0	0	0	0	0.0725	0.023048	0.94819	0.83793	0.18312	0.76902	0.037958	0.061221	0.050881	0.044473	0.053792	0.077889	0.073765	0.066304	0.06758	0.067623	0.0026586	0.033931	0.55697	0.38726	0.40993	0.78648	0.072309	0.067982	0	0	0.032787	0.31429	0.083333
0.87129	0.00014509	0.066293	0.06253	0	0	0	0	0	0	0	0	0	0	0	0	0	0	0	0	0	0.0575	0.0099425	0.98571	0.83016	0.17741	0.79197	0.026593	0.04531	0.044783	0.038646	0.034236	0.070597	0.071697	0.073267	0.070761	0.055599	0.0017376	0.033905	0.64893	0.20786	0.38207	0.77115	0.05405	0.052632	0	0	0	0.085714	0.083333
0.86747	5.7972e-005	0.06614	0.06253	0	0	0	0	0	0	0	0	0	0	0	0	0	0	0	0	0	0.0575	0.0082923	0.9843	0.83133	0.17849	0.79165	0.026593	0.04531	0.044783	0.038646	0.034236	0.072137	0.073257	0.074834	0.072235	0.056768	0.0017376	0.033905	0.4751	0.23966	0.38993	0.78312	0.052344	0.052632	0	0	0	0.11429	0.083333
0.87654	0.00032918	0.069081	0.050197	0	0	0	0	0	0	0	0.025641	0	0	0	0	0	0	0	0	0	0.0425	0.017569	0.96977	0.8286	0.18191	0.79168	0.033004	0.051472	0.045326	0.041297	0.043443	0.057582	0.055936	0.05168	0.055707	0.049192	0.0026672	0.060047	0.68731	0.31054	0.29733	0.69778	0.035337	0.054825	0	0	0.016393	0.31429	0.16667
0.85714	1.9217e-005	0.095317	0.088574	0	0	0	0	0	0	0	0	0	0	0	0	0	0	0	0	0	0.08125	0.022287	0.96349	0.82379	0.18907	0.78051	0.040849	0.072548	0.072902	0.070746	0.087457	0.11922	0.12863	0.14197	0.15803	0.15701	0.0013901	0.033922	0.48014	0.14621	0.45451	0.90847	0.07852	0.08114	0	0	0	0.11429	0.16667
0.8613	1.9536e-007	0.054198	0.052886	0	0	0	0	0	0	0	0	0	0	0	0	0	0	0	0	0	0.04875	0.0036938	0.98685	0.83368	0.1774	0.79235	0.020381	0.035821	0.029795	0.022406	0.026649	0.049334	0.047415	0.043302	0.039124	0.036529	0.0013901	0.016561	0.65933	0.14172	0.56927	0.7814	0.048323	0.041667	0	0	0	0.14286	0.083333
0.86865	8.057e-005	0.066042	0.045286	0	0	0	0	0	0	0	0.025641	0	0	0	0	0	0	0	0	0	0.035	0.015515	0.9707	0.82565	0.18938	0.7815	0.076348	0.051405	0.047402	0.038854	0.040505	0.054107	0.051375	0.045731	0.046492	0.039277	0.0013901	0.58148	0.68698	0.30707	0.379	0.70404	0.02936	0.046053	0	0	0.032787	0.28571	0.083333
0.8783	0.00040749	0.073634	0.054928	0	0	0	0	0	0	0	0.025641	0	0	0	0	0	0	0	0	0	0.04375	0.014014	0.96971	0.83088	0.18053	0.79454	0.043096	0.05411	0.050796	0.044765	0.04944	0.071606	0.069553	0.064459	0.064437	0.058549	0.0026846	0.19902	0.68735	0.31108	0.43148	0.79508	0.04161	0.050439	0	0	0.032787	0.22857	0.16667
0.86825	7.2508e-005	0.064627	0.064181	0	0	0	0	0	0	0	0	0	0	0	0	0	0	0	0	0	0.06	0.0097749	0.98717	0.83005	0.17631	0.79228	0.026593	0.04531	0.044783	0.038646	0.034236	0.069645	0.070731	0.072333	0.069805	0.054778	0.0017376	0.033905	0.64691	0.1846	0.37397	0.75877	0.057947	0.052632	0	0	0	0.057143	0
0.87861	0.00042255	0.074204	0.071845	0	0	0	0	0	0	0	0	0	0	0	0	0	0	0	0	0	0.0675	0.007974	0.98684	0.83076	0.17773	0.79186	0.028987	0.048984	0.050703	0.044528	0.041019	0.082848	0.084763	0.088847	0.088688	0.072716	0.0017376	0.033905	0.48057	0.20778	0.38597	0.78497	0.064031	0.057018	0	0	0	0.057143	0.083333
0.84811	0.00022128	0.063319	0.056396	0	0	0	0	0	0	0	0	0	0	0	0	0	0	0	0	0	0.05125	0.015801	0.9739	0.8242	0.18831	0.78578	0.02795	0.049284	0.049032	0.045405	0.047146	0.070115	0.07358	0.07826	0.080542	0.068584	0.0026586	0.033931	0.43436	0.14505	0.44169	0.80258	0.04784	0.054825	0	0	0	0.11429	0.16667
0.87848	0.00041598	0.070278	0.049548	0	0	0	0	0	0	0	0.025641	0	0	0	0	0	0	0	0	0	0.04	0.01626	0.96848	0.82915	0.18202	0.79197	0.037558	0.049045	0.044363	0.03982	0.04174	0.058147	0.056109	0.05148	0.054719	0.047662	0.0026672	0.19902	0.68733	0.31053	0.38892	0.71071	0.033848	0.050439	0	0	0.016393	0.31429	0.16667
0.88231	0.00061716	0.09129	0.076286	0	0	0	0	0	0	0	0	0	0	0	0	0	0	0	0	0	0.06875	0.011322	0.97254	0.83536	0.17501	0.79939	0.032512	0.05388	0.043547	0.034864	0.038945	0.069761	0.064937	0.056103	0.05395	0.051891	0.0013901	0.033896	0.6425	0.28055	0.43954	0.70362	0.067189	0.061404	0	0	0.016393	0.31429	0.083333
0.86742	5.7048e-005	0.038453	0.029365	0	0	0	0	0	0	0	0	0	0	0	0	0	0	0	0	0	0.0275	0.0012305	0.99294	0.83308	0.17706	0.79236	0.012002	0.018676	0.013694	0.007702	0.0071057	0.019503	0.016673	0.012462	0.0087464	0.0061654	0.0013901	0.016561	0.59611	0.12662	0.45128	0.51634	0.024144	0.02193	0	0	0	0.14286	0.083333
0.87281	0.00019073	0.042268	0.033198	0	0	0	0	0	0	0	0	0	0	0	0	0	0	0	0	0	0.03125	0.0027761	0.98899	0.83332	0.17759	0.79224	0.013199	0.020818	0.014805	0.0093824	0.0080748	0.022137	0.018958	0.014229	0.010769	0.0077405	0.0013901	0.016561	0.61654	0.12665	0.43264	0.52708	0.03039	0.024123	0	0	0	0.14286	0.083333
0.87518	0.00027431	0.049599	0.040203	0	0	0	0	0	0	0	0	0	0	0	0	0	0	0	0	0	0.0375	0.011079	0.97316	0.82707	0.18587	0.79015	0.017717	0.029693	0.023869	0.018247	0.015824	0.032358	0.029804	0.025432	0.02215	0.016312	0.0013901	0.033896	0.51672	0.15008	0.51885	0.58839	0.040051	0.032895	0	0	0	0.14286	0.083333
0.86173	8.8727e-007	0.0652	0.053687	0	0	0	0	0	0	0	0	0	0	0	0	0	0	0	0	0	0.05125	0.018901	0.9675	0.8211	0.19023	0.79118	0.025556	0.038566	0.029044	0.022066	0.021849	0.036413	0.031477	0.024179	0.021197	0.019537	0.00086881	0.033913	0.48143	0.16918	0.40551	0.52265	0.052798	0.041667	0	0	0.016393	0.2	0
0.83496	0.00090892	0.05795	0.042568	0	0	0	0	0	0	0	0	0	0	0	0	0	0	0	0	0	0.03625	0.014344	0.96218	0.84457	0.1648	0.80556	0.032061	0.053079	0.040678	0.030155	0.029926	0.047911	0.04415	0.039037	0.032972	0.02777	0.0013901	0.17294	0.64204	0.33742	0.46694	0.7028	0.039611	0.041667	0	0	0.016393	0.22857	0
0.8483	0.0002149	0.062575	0.046399	0	0	0	0	0	0	0	0	0	0	0	0	0	0	0	0	0	0.04	0.014268	0.96327	0.8434	0.16603	0.80396	0.033258	0.054916	0.043084	0.031836	0.033155	0.051675	0.047784	0.042657	0.036511	0.031902	0.0025891	0.17294	0.642	0.33741	0.46717	0.70548	0.043507	0.04386	0	0	0	0.25714	0
0.85499	0.00031557	0.069475	0.19593	0.051282	0	0	0	0	0	0	0.051282	0	0	0	0	0	0	0	0	0	0.08625	0.020701	0.96091	0.83373	0.17726	0.79176	1	0.21973	0.23481	0.25738	0.56169	0.20712	0.19182	0.16833	0.15741	0.13655	0.0025891	0.034131	0.55418	0.37369	0.34461	0.62894	0.096971	0.10746	0	0	0.032787	0.62857	0.16667
0.86225	2.3909e-006	0.083227	0.086981	0	0	0	0	0	0	0	0	0	0	0	0	0	0	0	0	0	0.08375	0.01407	0.9747	0.83236	0.17715	0.79324	0.036827	0.059389	0.057485	0.049008	0.054258	0.093348	0.094294	0.095901	0.096839	0.088962	0.0025891	0.033992	0.47321	0.45764	0.29677	0.78428	0.07961	0.067982	0	0	0.016393	0	0
0.87574	0.00029644	0.086207	0.063694	0	0	0	0	0	0	0	0.025641	0	0	0	0	0	0	0	0	0	0.0525	0.022872	0.94901	0.8424	0.17381	0.77396	0.0436	0.061133	0.058543	0.054448	0.068848	0.085107	0.085302	0.084418	0.096389	0.097781	0.0013901	0.19902	0.61134	0.31585	0.44176	0.87554	0.04774	0.063596	0	0	0.032787	0.34286	0.16667
0.88103	0.0005457	0.078744	0.059527	0	0	0	0	0	0	0	0.025641	0	0	0	0	0	0	0	0	0	0.04875	0.013488	0.97134	0.8291	0.1847	0.78552	0.038154	0.053487	0.044365	0.039473	0.044961	0.067533	0.06569	0.057746	0.062476	0.059264	0.0013901	0.19902	0.68733	0.3109	0.43437	0.73147	0.041444	0.057018	0	0	0.016393	0.31429	0.16667
0.90226	0.0023063	0.081021	0.055571	0	0	0	0	0	0	0	0	0	0	0	0	0	0	0	0	0	0.04375	0.022351	0.95671	0.82486	0.18937	0.79224	0.054149	0.062057	0.06248	0.049709	0.060321	0.072683	0.070488	0.065379	0.070906	0.066836	0.0013901	0.19902	0.68932	0.55601	0.28052	0.74653	0.038654	0.059211	0	0	0.016393	0.31429	0.16667
0.84498	0.00034273	0.19832	0.19702	0.025641	0	0	0	0	0	0	0.051282	0	0	0	0	0	0	0	0	0	0.1875	0.083728	0.87637	0.7974	0.21062	0.80711	0.094412	0.14355	0.1237	0.11627	0.1398	0.18232	0.1698	0.14862	0.15423	0.16405	0.0026586	0.034009	0.4259	0.38396	0.29745	0.67096	0.19419	0.1557	0	0	0.032787	0.25714	0.16667
0.87412	0.00023521	0.10564	0.091625	0	0	0	0	0	0	0	0	0	0	0	0	0	0	0	0	0	0.0825	0.033931	0.92026	0.85201	0.17604	0.75759	0.047922	0.075912	0.064873	0.046386	0.049242	0.084361	0.080915	0.073215	0.067451	0.060828	0.0013901	0.03394	0.58627	0.46983	0.27114	0.74688	0.077912	0.083333	0	0	0.032787	0.25714	0.25
0.8767	0.00033622	0.079038	0.057089	0	0	0	0	0	0	0	0.025641	0	0	0	0	0	0	0	0	0	0.04625	0.02457	0.96061	0.82303	0.18716	0.79914	0.043705	0.057308	0.051268	0.047376	0.054358	0.067883	0.065806	0.060642	0.066769	0.064031	0.0025891	0.19902	0.52687	0.45558	0.31038	0.73175	0.036972	0.059211	0.5	0	0.016393	0.31429	0.16667
0.87639	0.00032286	0.064426	0.046501	0	0	0	0	0	0	0	0.025641	0	0	0	0	0	0	0	0	0	0.03875	0.013914	0.97692	0.82728	0.18392	0.78678	0.028812	0.046423	0.039592	0.033669	0.034552	0.052022	0.049919	0.04488	0.046542	0.039908	0.0013901	0.033913	0.6869	0.30741	0.29556	0.67694	0.028895	0.050439	0	0	0.016393	0.31429	0.16667
0.85323	7.9766e-005	0.070773	0.065287	0.025641	0	0	0	0.16667	0	0	0.051282	0	0	0	0	0	0	0	0	0	0.06125	0.026283	0.95567	0.82741	0.18319	0.78485	0.041162	0.054192	0.042123	0.032342	0.034988	0.052489	0.046538	0.034115	0.028956	0.027978	0.0026586	0.17294	0.55429	0.41421	0.32699	0.57063	0.059819	0.052632	0	0	0.04918	0.057143	0
0.83777	0.00072279	0.059173	0.049501	0	0	0	0	0	0	0	0.025641	0	0	0	0	0	0	0	0	0	0.045	0.025463	0.95286	0.83313	0.18098	0.78433	0.035879	0.048986	0.041297	0.033888	0.044353	0.052206	0.050358	0.043525	0.038629	0.035891	0.0025977	0.17294	0.47566	0.51425	0.38432	0.74144	0.045289	0.046053	0	0	0.032787	0.057143	0
0.9549	0.011918	0.13192	0.11405	0	0	0	0	0	0	0	0	0	0	0	0	0	0	0	0	0	0.1025	0.0056339	0.98529	0.83473	0.17659	0.78815	0.058022	0.079625	0.08974	0.061066	0.085616	0.13397	0.12866	0.12243	0.11617	0.12649	0.0017376	0.17294	0.53367	0.10607	0.53984	0.95489	0.10161	0.078947	0	0	0	0.22857	0.33333
0.88127	0.00055905	0.062922	0.044651	0	0	0	0	0	0	0	0	0	0	0	0	0	0	0	0	0	0.03625	0.013777	0.97642	0.83047	0.1764	0.7986	0.031264	0.04287	0.038624	0.029317	0.031442	0.048215	0.045234	0.039106	0.031562	0.028289	0.0013901	0.17294	0.58886	0.36462	0.3525	0.70782	0.030846	0.041667	0	0	0.016393	0.28571	0.083333
0.87624	0.00031694	0.09264	0.080363	0.076923	0	0	0	0.33333	0	0	0.076923	0	0	0	0	0	0	0	0	0.2	0.0725	0.047678	0.88488	0.85676	0.17456	0.77975	0.053024	0.076529	0.072653	0.053386	0.069902	0.082208	0.080096	0.072229	0.064972	0.063437	0.0017376	0.17294	0.61547	0.5641	0.30099	0.77067	0.077243	0.074561	0	0	0.04918	0.14286	0.083333
0.85722	1.8412e-005	0.077122	0.063505	0.051282	0	0	0	0.33333	0	0	0.051282	0	0	0	0	0	0	0	0	0.2	0.05625	0.03826	0.93042	0.83278	0.17573	0.80393	0.044484	0.06398	0.061439	0.048277	0.064198	0.071331	0.070957	0.065592	0.059434	0.055005	0.0025891	0.17294	0.55602	0.48221	0.37834	0.74853	0.059664	0.061404	0	0	0.04918	0.14286	0.083333
0.87855	0.00041953	0.095485	0.083202	0.076923	0	0	0	0.33333	0	0	0.076923	0	0	0	0	0	0	0	0	0.2	0.075	0.041998	0.90905	0.84591	0.18012	0.77138	0.052098	0.075308	0.072785	0.055063	0.063988	0.084832	0.08246	0.074617	0.0653	0.060869	0.0017376	0.17294	0.61548	0.3877	0.36666	0.76709	0.077724	0.074561	0	0	0.065574	0.14286	0.083333
0.86183	1.1222e-006	0.084617	0.083332	0.051282	0	0	0	0.33333	0	0	0.051282	0	0	0	0	0	0	0	0	0.2	0.0775	0.040067	0.9037	0.85118	0.17522	0.77355	0.048776	0.071635	0.067575	0.051497	0.055756	0.079904	0.076964	0.068506	0.061349	0.052531	0.0026412	0.17294	0.64901	0.38767	0.36661	0.76489	0.089687	0.070175	0	0	0.04918	0	0
0.83168	0.0011533	0.050461	0.043368	0.025641	0	0	0	0.16667	0	0	0.025641	0	0	0	0	0	0	0	0	0.2	0.03875	0.027626	0.96711	0.83232	0.18343	0.74308	0.037236	0.060929	0.054496	0.040878	0.051749	0.059265	0.060667	0.060128	0.054864	0.044528	0.0026846	0.17296	0.59029	0.38138	0.39163	0.86701	0.045376	0.048246	0	0	0.065574	0	0
0.8534	7.6259e-005	0.071937	0.059433	0.051282	0	0	0	0.33333	0	0	0.051282	0	0	0	0	0	0	0	0	0.2	0.05	0.034962	0.94528	0.83161	0.17837	0.77968	0.050622	0.067059	0.06416	0.044921	0.065389	0.073872	0.073153	0.067027	0.056146	0.055055	0.0025891	0.17294	0.57962	0.48223	0.37204	0.7488	0.050815	0.059211	0	0	0.098361	0.028571	0.083333
0.86276	4.5628e-006	0.088972	0.071098	0	0	0	0	0	0	0	0	0	0	0	0	0	0	0	0	0	0.06	0.014073	0.97588	0.83041	0.17226	0.80172	0.040279	0.062158	0.054234	0.044494	0.041432	0.080453	0.077555	0.070489	0.067433	0.058685	0.0018245	0.17294	0.47482	0.20369	0.35092	0.74461	0.057088	0.063596	0.5	0	0	0.31429	0.083333
0.85161	0.00011687	0.07824	0.066145	0	0	0	0	0	0	0	0	0	0	0	0	0	0	0	0	0	0.06	0.013831	0.97359	0.82855	0.17888	0.79555	0.038585	0.050423	0.040973	0.03175	0.034159	0.057149	0.05193	0.043318	0.039838	0.035401	0.0013901	0.19902	0.47105	0.20413	0.32193	0.62282	0.05844	0.052632	0	0	0.016393	0.2	0.083333
0.82535	0.0017064	0.020902	0.02098	0	0	0	0	0	0	0	0	0	0	0	0	0	0	0	0	0	0.0225	0.0040656	0.98531	0.83599	0.17591	0.79198	0.011462	0.015503	0.008076	0.0048991	0.0046811	0.0085065	0.006314	0.0034486	0.0024829	0.001842	0.0026846	0.034088	0.75042	0.3121	0.16667	0.37034	0.024192	0.015351	0	0	0	0	0
0.89451	0.0015223	0.029712	0.028693	0	0	0	0	0	0	0	0	0	0	0	0	0	0	0	0	0	0.03125	0.021763	0.95407	0.84599	0.17935	0.76655	0.036391	0.049546	0.039922	0.024625	0.035065	0.019692	0.017485	0.013796	0.012999	0.013643	0.0026846	0.034096	0.8049	0.39277	0.21024	0.47759	0.024883	0.041667	0	0	0	0	0
0.87498	0.00026668	0.084777	0.064549	0	0	0	0	0	0	0	0	0	0	0	0	0	0	0	0	0	0.055	0.012088	0.97555	0.8314	0.17679	0.79555	0.036257	0.054505	0.048127	0.039874	0.039279	0.07301	0.070241	0.064434	0.062748	0.056548	0.0025891	0.17294	0.50482	0.32972	0.37664	0.74825	0.055672	0.054825	0	0	0	0.34286	0.083333
0.87844	0.00041409	0.086112	0.064549	0	0	0	0	0	0	0	0	0	0	0	0	0	0	0	0	0	0.055	0.012135	0.97551	0.82929	0.18374	0.78388	0.036257	0.054505	0.049423	0.041718	0.040544	0.075499	0.073144	0.068048	0.066894	0.060917	0.0026325	0.17294	0.56859	0.21361	0.37889	0.75554	0.055672	0.054825	0	0	0	0.34286	0.083333
0.89028	0.0011632	0.077783	0.064911	0	0	0	0	0	0	0	0	0	0	0	0	0	0	0	0	0	0.05875	0.00386	0.98645	0.83384	0.1764	0.79391	0.02517	0.041333	0.029426	0.020445	0.018734	0.047877	0.0417	0.031633	0.026733	0.0225	0.0013901	0.016561	0.64086	0.12542	0.46586	0.55713	0.056113	0.048246	0	0	0	0.28571	0.16667
0.86088	2.4361e-009	0.065674	0.057062	0	0	0	0	0	0	0	0	0	0	0	0	0	0	0	0	0	0.05375	0.017922	0.96845	0.8243	0.18163	0.80209	0.026258	0.043772	0.037191	0.029168	0.030139	0.05218	0.050017	0.045839	0.041192	0.035245	0.0018245	0.033905	0.50078	0.22618	0.46721	0.64497	0.056566	0.048246	0	0	0	0.085714	0.16667
0.89531	0.0015961	0.073716	0.056123	0	0	0	0	0	0	0	0	0	0	0	0	0	0	0	0	0	0.0475	0.0042162	0.98396	0.8348	0.17655	0.79354	0.023973	0.04317	0.037014	0.028848	0.031494	0.06358	0.062988	0.060392	0.056094	0.050923	0.0013901	0.016561	0.64453	0.13492	0.52158	0.75884	0.040532	0.050439	0	0	0	0.25714	0.41667
0.87917	0.00044937	0.066058	0.051772	0	0	0	0	0	0	0	0	0	0	0	0	0	0	0	0	0	0.04625	0.0072007	0.9805	0.83381	0.17676	0.79113	0.022009	0.036431	0.027389	0.019885	0.022125	0.043871	0.039839	0.032885	0.029973	0.028267	0.0025891	0.016657	0.60775	0.14267	0.47533	0.68801	0.044831	0.041667	0	0	0.016393	0.25714	0.083333
0.84342	0.00041308	0.10808	0.091478	0	0	0	0	0	0	0	0	0	0	0	0	0	0	0	0	0	0.08	0.018883	0.95589	0.84025	0.17199	0.7942	0.056651	0.089828	0.075213	0.060177	0.058122	0.11039	0.10616	0.098267	0.096602	0.087114	0.0013901	0.17294	0.46861	0.33117	0.3228	0.79639	0.090453	0.076754	0	0	0	0.34286	0
0.86535	2.6467e-005	0.10744	0.085009	0	0	0	0	0	0	0	0	0	0	0	0	0	0	0	0	0	0.07375	0.019575	0.95116	0.83689	0.17828	0.79053	0.05376	0.086461	0.072993	0.05754	0.053763	0.10567	0.10182	0.094828	0.092805	0.083062	0.0013901	0.17294	0.63979	0.33117	0.47655	0.79604	0.088137	0.072368	0	0	0	0.34286	0
0.8747	0.00025633	0.10776	0.085	0	0	0	0	0	0	0	0	0	0	0	0	0	0	0	0	0	0.0725	0.016917	0.95546	0.83771	0.18019	0.78904	0.053329	0.085544	0.07207	0.056469	0.052823	0.10829	0.10449	0.097364	0.095359	0.085431	0.0013901	0.17294	0.63982	0.33111	0.47693	0.82004	0.082662	0.072368	0	0	0	0.31429	0.25
0.88728	0.00093744	0.099081	0.076269	0	0	0	0	0	0	0	0	0	0	0	0	0	0	0	0	0	0.06375	0.013139	0.97175	0.82468	0.19056	0.78787	0.050278	0.067276	0.058757	0.047334	0.04659	0.088905	0.085302	0.077104	0.073618	0.064319	0.0026412	0.19902	0.47103	0.092428	0.31897	0.76943	0.060555	0.065789	0	0	0	0.31429	0.25
0.86642	4.0842e-005	0.091721	0.078763	0	0	0	0	0	0	0	0	0	0	0	0	0	0	0	0	0	0.0725	0.010936	0.97728	0.83228	0.17638	0.78693	0.032512	0.051738	0.045399	0.040888	0.047476	0.079934	0.076032	0.070246	0.073211	0.069941	0.0017376	0.033896	0.56893	0.28808	0.46743	0.87024	0.069505	0.059211	0	0	0.016393	0.28571	0.16667
0.88726	0.0009362	0.044366	0.033726	0	0	0	0	0	0	0	0	0	0	0	0	0	0	0	0	0	0.03	0.0045534	0.9807	0.83707	0.17648	0.79203	0.014396	0.022962	0.015915	0.010502	0.010013	0.023494	0.020171	0.015162	0.011714	0.0092491	0.0013901	0.016561	0.66383	0.13653	0.35818	0.52738	0.028847	0.026316	0.5	0.25	0	0.14286	0.083333
0.8345	0.00094181	0.079446	0.077248	0.025641	0	0	0	0	0	0	0.025641	0	0	0.33333	0.2	0	0	0	0	0	0.075	0.034749	0.95683	0.81306	0.1938	0.77874	0.045681	0.06337	0.055259	0.050695	0.056774	0.071053	0.066814	0.059952	0.057421	0.055565	0.0026759	0.17294	0.47653	0.29565	0.43522	0.66635	0.080104	0.061404	0	0	0.016393	0	0
0.8675	5.8392e-005	0.083954	0.060282	0	0	0	0	0	0	0	0	0	0	0	0	0	0	0	0	0	0.0475	0.014465	0.97854	0.82823	0.17693	0.79803	0.047615	0.068099	0.053683	0.040382	0.04063	0.071941	0.067898	0.061952	0.057081	0.052101	0.0026846	0.19902	0.62184	0.36356	0.4786	0.71153	0.046203	0.057018	0	0	0.032787	0.31429	0.25
0.83051	0.0012472	0.041528	0.035727	0	0	0	0	0	0	0	0	0	0	0	0	0	0	0	0	0	0.035	0.037674	0.94425	0.82696	0.17614	0.79296	0.02937	0.04177	0.039116	0.034394	0.031143	0.033677	0.032525	0.030024	0.026379	0.021166	0.0025977	0.06003	0.4733	0.49501	0.33581	0.56752	0.035096	0.041667	0	0	0.032787	0.028571	0
0.84158	0.00050466	0.12514	0.11056	0.025641	0	0	0	0	0	0	0.025641	0	0	0	0	0	0	0	0	0.2	0.10125	0.033457	0.93534	0.82827	0.19565	0.76672	0.062104	0.099399	0.078643	0.067022	0.081872	0.11399	0.10645	0.093987	0.094073	0.095397	0.0026846	0.17294	0.50138	0.33377	0.35348	0.86948	0.10722	0.092105	0	0	0.032787	0.28571	0.16667
0.84057	0.00055844	0.031889	0.037952	0	0	0	0	0	0	0	0	0	0	0	0	0	0	0	0	0	0.03875	0.011359	0.9692	0.83868	0.17477	0.79242	0.015819	0.022038	0.013813	0.0092396	0.0083964	0.018306	0.014316	0.0089272	0.0072839	0.0062642	0.0026586	0.033922	0.55452	0.35686	0.30992	0.42642	0.044072	0.024123	0	0	0.016393	0	0
0.83404	0.00097444	0.048862	0.04668	0	0	0	0	0	0	0	0	0	0	0	0	0	0	0	0	0	0.0425	0.064918	0.82898	0.88181	0.14422	0.8146	0.059207	0.097762	0.068306	0.047107	0.053638	0.019945	0.018958	0.017057	0.013536	0.011983	0.0026846	0.16428	0.4839	0.70689	0.13182	0.4419	0.084071	0.048246	0	0	0	0	0
0.79353	0.006126	0.077108	0.077258	0	0	0	0	0	0	0	0	0	0	0	0	0	0	0	0	0	0.07875	0.083987	0.90942	0.78174	0.20734	0.76546	0.056005	0.079406	0.074159	0.075472	0.075754	0.067431	0.065291	0.060417	0.06201	0.056774	0.0026586	0.06003	0.44098	0.38412	0.32947	0.57744	0.079345	0.078947	0	0	0	0	0
0.84199	0.0004836	0.065873	0.050807	0.025641	0	0	0	0	0	0	0.025641	0	0	0	0.2	0	0	0	0	0	0.04625	0.022184	0.96987	0.82808	0.18004	0.78953	0.031368	0.046881	0.039558	0.030956	0.028733	0.048603	0.044741	0.037899	0.034148	0.028931	0.0025891	0.033992	0.537	0.47883	0.31926	0.61732	0.03575	0.050439	0	0	0.04918	0.22857	0
0.82424	0.0018154	0.030689	0.028249	0	0	0	0	0	0	0	0	0	0	0	0	0	0	0	0	0	0.03125	0.023432	0.98742	0.81558	0.17698	0.79229	0.019528	0.023869	0.019234	0.01893	0.016562	0.016553	0.014324	0.011036	0.0097498	0.0070442	0.0026586	0.033948	0.42773	0.14792	0.31954	0.46136	0.027267	0.024123	0	0	0	0	0
0.83035	0.0012604	0.047147	0.039823	0	0	0	0	0	0	0	0	0	0	0	0	0	0	0	0	0	0.03625	0.031508	0.92076	0.84969	0.17219	0.7855	0.032708	0.051872	0.036704	0.025868	0.028399	0.028413	0.02651	0.023514	0.021697	0.015759	0.0026325	0.16425	0.49303	0.62194	0.1708	0.54531	0.049	0.037281	0	0	0.032787	0.057143	0.16667
0.87889	0.00043565	0.106	0.082493	0	0	0	0	0	0	0	0	0	0	0	0	0	0	0	0	0	0.06625	0.014385	0.98086	0.82913	0.17608	0.79444	0.1711	0.0813	0.075708	0.058686	0.062354	0.093133	0.087129	0.075997	0.069916	0.063569	0.0013901	0.99904	0.65758	0.29871	0.34492	0.77418	0.058903	0.072368	0	0	0.016393	0.37143	0.25
0.83466	0.00093045	0.032504	0.030429	0	0	0	0	0	0	0	0	0	0	0	0	0	0	0	0	0	0.0325	0.030307	0.96082	0.81916	0.18141	0.78662	0.020725	0.028763	0.024904	0.024341	0.020113	0.020589	0.018988	0.016484	0.015111	0.0097033	0.0026586	0.033948	0.44768	0.25185	0.33343	0.46219	0.034093	0.028509	0	0	0	0	0
0.84079	0.00054673	0.05064	0.047005	0	0	0	0	0	0	0	0	0	0	0	0	0	0	0	0	0	0.04375	0.042955	0.89269	0.86145	0.15625	0.80964	0.039781	0.063497	0.049552	0.03272	0.035844	0.037233	0.035544	0.032314	0.027392	0.02342	0.0025977	0.16425	0.47938	0.62164	0.16413	0.58412	0.05919	0.048246	0	0	0.032787	0	0.083333
0.86293	5.4706e-006	0.066291	0.049057	0	0	0	0	0	0	0	0	0	0	0	0	0	0	0	0	0	0.0425	0.017393	0.97081	0.83327	0.17116	0.80364	0.029374	0.045914	0.041192	0.031639	0.033796	0.050926	0.049411	0.04594	0.044373	0.039048	0.0013901	0.033931	0.53272	0.3537	0.30341	0.68966	0.032387	0.050439	0	0	0.016393	0.28571	0.16667
0.85609	3.1484e-005	0.063066	0.043574	0	0	0	0	0	0	0	0	0	0	0	0	0	0	0	0	0	0.03625	0.017488	0.97892	0.83329	0.15909	0.81657	0.028177	0.044077	0.039591	0.032754	0.036365	0.047075	0.045505	0.041849	0.039317	0.033058	0.0025891	0.033992	0.52503	0.38132	0.38329	0.62117	0.024596	0.048246	0	0	0.016393	0.31429	0.25
0.85337	7.6944e-005	0.035578	0.031578	0.025641	0	0	0	0	0	0	0.025641	0	0	0	0	0	0.5	0	0	0	0.03	0.01682	0.96845	0.83228	0.18199	0.77764	0.024512	0.028783	0.019425	0.013393	0.017226	0.022443	0.018297	0.012942	0.010935	0.0099505	0.0025977	0.17294	0.57858	0.47955	0.33237	0.5466	0.033971	0.024123	0	0	0.032787	0	0
0.86049	2.5142e-007	0.057846	0.049196	0	0	0	0	0	0	0	0	0	0	0	0	0	0	0	0	0	0.04625	0.02556	0.93547	0.84129	0.18293	0.78041	0.026484	0.041623	0.036316	0.026969	0.027445	0.040746	0.038164	0.034424	0.030312	0.026478	0.0026672	0.033931	0.56062	0.46566	0.31873	0.60907	0.050127	0.04386	0	0	0	0.14286	0.083333
0.75278	0.015778	0.12385	0.11221	0	0	0	0	0	0	0	0.025641	0	0	0	0	0	0	0	0	0	0.1	0.11156	0.72448	0.90924	0.10794	0.87094	0.10101	0.16968	0.14337	0.1189	0.13575	0.09773	0.096899	0.093386	0.083341	0.079123	0.0026412	0.16427	0.48275	0.65268	0.16399	0.63493	0.14453	0.12281	0	0	0.065574	0.057143	0
0.87047	0.00012322	0.039	0.026853	0	0	0	0	0	0	0	0	0	0	0	0	0	0	0	0	0	0.02375	0.010358	0.97697	0.83405	0.17774	0.79399	0.016746	0.023875	0.018992	0.012318	0.010009	0.02092	0.018392	0.014358	0.011237	0.0073273	0.0026586	0.033931	0.48711	0.38811	0.29785	0.53096	0.017288	0.026316	0	0	0.016393	0.2	0.083333
0.8402	0.00057938	0.043313	0.040609	0	0	0	0	0	0	0	0	0	0	0	0	0	0	0	0	0	0.04125	0.045579	0.9273	0.80823	0.21228	0.77533	0.028565	0.042225	0.041052	0.037585	0.030985	0.033086	0.031891	0.030174	0.028745	0.021882	0.0025977	0.034001	0.48438	0.53478	0.32135	0.54002	0.046522	0.041667	0	0	0.016393	0	0
0.82055	0.0021987	0.15585	0.13623	0	0	0	0	0	0	0	0	0	0	0	0	0	0	0	0	0	0.12	0.10379	0.74685	0.89653	0.14734	0.81122	0.11516	0.18103	0.14377	0.11153	0.13316	0.11027	0.10336	0.091088	0.081835	0.078756	0.0013901	0.17294	0.4863	0.64072	0.18679	0.60715	0.16101	0.13158	0	0	0.081967	0.17143	0.083333
0.82631	0.0016158	0.038813	0.035893	0	0	0	0	0	0	0	0	0	0	0	0	0	0	0	0	0	0.03625	0.042823	0.93209	0.831	0.17818	0.7844	0.035985	0.05156	0.03737	0.027066	0.029273	0.019621	0.017513	0.014232	0.012727	0.010686	0.0025977	0.16425	0.48219	0.62164	0.16077	0.4701	0.045472	0.035088	0	0	0.016393	0	0
0.86875	8.2822e-005	0.077843	0.058757	0	0	0	0	0	0	0	0	0	0	0	0	0	0	0	0	0	0.04875	0.03329	0.9254	0.83771	0.1895	0.76264	0.056429	0.065018	0.056522	0.048257	0.05575	0.058324	0.054988	0.045885	0.043401	0.039597	0.0026846	0.19903	0.56701	0.48214	0.22075	0.65652	0.045111	0.061404	0	0	0.04918	0.22857	0.083333
0.85371	7.0087e-005	0.073102	0.060106	0.025641	0	0	0	0	0	0	0.025641	0	0	0	0.2	0	0	0	0	0	0.05375	0.021533	0.97312	0.82571	0.18032	0.78959	0.0329	0.051121	0.041935	0.033317	0.03272	0.05602	0.053377	0.043678	0.040361	0.035993	0.0025891	0.033992	0.53735	0.47883	0.3187	0.61079	0.043541	0.057018	0	0	0.016393	0.25714	0.083333
0.82585	0.0016593	0.08043	0.068478	0	0	0	0	0	0	0	0	0	0	0	0	0	0	0	0	0	0.0575	0.067769	0.82035	0.89005	0.12714	0.84367	0.077617	0.12675	0.099918	0.077136	0.087247	0.050478	0.049252	0.046189	0.039584	0.03773	0.0026586	0.17294	0.44454	0.64979	0.18253	0.59429	0.095582	0.072368	0	0	0.032787	0.028571	0
0.75351	0.015564	0.093399	0.090709	0	0	0	0	0	0	0	0	0	0	0	0	0	0	0	0	0	0.0775	0.12801	0.67721	0.9278	0.10125	0.86164	0.10002	0.16738	0.13019	0.10187	0.11609	0.072815	0.072873	0.070698	0.065374	0.064465	0.0025022	0.16428	0.48271	0.8898	0.1017	0.62846	0.13961	0.10307	0	0	0.032787	0.028571	0
0.87365	0.00021887	0.042088	0.032338	0	0	0	0	0	0	0	0	0	0	0	0	0	0	0	0	0	0.03	0.010085	0.97875	0.83471	0.17614	0.79407	0.017943	0.025712	0.021213	0.015398	0.011947	0.024042	0.021366	0.017204	0.014092	0.0099131	0.0025977	0.033992	0.53479	0.46156	0.31741	0.54097	0.025077	0.028509	0	0	0.016393	0.14286	0.083333
0.86736	5.6046e-005	0.032341	0.022775	0	0	0	0	0	0	0	0	0	0	0	0	0	0	0	0	0	0.02	0.009154	0.96738	0.84001	0.17622	0.79205	0.012864	0.021735	0.018595	0.010081	0.0064587	0.019155	0.017787	0.015348	0.0098556	0.0050065	0.0026499	0.016613	0.66344	0.29172	0.43322	0.48625	0.017161	0.024123	0	0	0	0.17143	0
0.81904	0.0023665	0.07512	0.066034	0	0	0	0	0	0	0	0	0	0	0	0	0	0	0	0	0	0.05875	0.082817	0.7682	0.9004	0.20298	0.70601	0.10896	0.18251	0.11313	0.071966	0.13694	0.1103	0.10501	0.10548	0.10337	0.13168	0.0026846	0.17299	0.71273	0.64763	0.52494	0.81372	0.11307	0.078947	0	0	0	0	0
0.85161	0.00011693	0.025473	0.018837	0	0	0	0	0	0	0	0	0	0	0	0	0	0	0	0	0	0.0175	0.012405	0.96977	0.84125	0.16647	0.79848	0.01628	0.026114	0.023152	0.014672	0.013366	0.018148	0.017101	0.015195	0.010723	0.0066144	0.0025977	0.033896	0.56612	0.34538	0.39703	0.47095	0.012494	0.026316	0	0	0.032787	0.028571	0
0.85702	2.0469e-005	0.061726	0.0484	0	0	0	0	0	0	0	0	0	0	0	0	0	0	0	0	0	0.04125	0.031188	0.95485	0.83586	0.16527	0.79299	0.031499	0.050808	0.049331	0.042645	0.051757	0.058584	0.059472	0.059283	0.058816	0.054138	0.0026672	0.033948	0.48535	0.36204	0.33124	0.68072	0.035317	0.054825	0	0	0.016393	0.17143	0.33333
0.85663	2.4749e-005	0.11296	0.09864	0	0	0	0	0	0	0	0.051282	0	0	0	0	0	0	0	0	0	0.09	0.044371	0.92007	0.83225	0.18263	0.79125	0.052871	0.081111	0.069866	0.055174	0.073878	0.093848	0.086322	0.073453	0.06786	0.076067	0.0017376	0.033948	0.48235	0.41801	0.39398	0.63871	0.088874	0.087719	0	0	0.081967	0.25714	0.083333
0.8571	1.9703e-005	0.020169	0.018792	0	0	0	0	0	0	0	0	0	0	0	0	0	0	0	0	0	0.02	0.011124	0.97133	0.83695	0.17604	0.79193	0.0098339	0.012853	0.008629	0.0039192	0.0032291	0.0072502	0.0053279	0.0031457	0.0019768	0.0014186	0.0025977	0.033992	0.57257	0.45679	0.27169	0.32778	0.024596	0.013158	0	0	0.016393	0	0
0.86168	7.7887e-007	0.031043	0.027902	0	0	0	0	0	0	0	0	0	0	0	0	0	0	0	0	0	0.02	0.020701	0.96091	0.83373	0.17726	0.79176	0.34827	0.089308	0.052385	0.038985	0.0249	0.01497	0.013333	0.010646	0.0080872	0.0042828	0.0025891	0.034131	0.55418	0.37369	0.34461	0.62894	0.02743	0.024123	0	0	0.016393	0.14286	0.083333
0.85894	5.2558e-006	0.032097	0.021835	0	0	0	0	0	0	0	0	0	0	0	0	0	0	0	0	0	0.02	0.013328	0.9783	0.8333	0.17322	0.7889	0.016477	0.022648	0.019729	0.015766	0.013445	0.01722	0.015592	0.012989	0.010532	0.0058279	0.0026586	0.033931	0.49513	0.40213	0.31915	0.48303	0.013392	0.024123	0	0	0.016393	0.14286	0.083333
0.79207	0.0063944	0.1179	0.11184	0.025641	0	0	0	0	0	0	0.025641	0	0	0	0	0	0	0	0	0	0.105	0.11014	0.7741	0.86736	0.1517	0.81861	0.09205	0.14321	0.12082	0.10285	0.12109	0.088977	0.084613	0.076594	0.07401	0.073775	0.0025891	0.16426	0.47246	0.64278	0.20308	0.62716	0.13625	0.11184	0	0	0.081967	0.028571	0
0.82988	0.0012998	0.14096	0.1287	0	0	0	0	0	0	0	0	0	0	0	0	0	0	0	0	0	0.115	0.10146	0.74873	0.89768	0.14576	0.81117	0.10945	0.17123	0.13525	0.10508	0.12315	0.099868	0.092905	0.0815	0.072849	0.071242	0.0026325	0.17294	0.48632	0.64068	0.18679	0.59743	0.16101	0.12061	0	0	0.098361	0.028571	0.083333
0.89198	0.0013017	0.035873	0.027084	0	0	0	0	0	0	0	0	0	0	0	0	0	0	0	0	0	0.025	0.0071835	0.99623	0.8356	0.17775	0.77494	0.025609	0.036409	0.03144	0.025473	0.028968	0.025293	0.023882	0.021247	0.019678	0.015361	0.0026846	0.034088	0.71332	0.26242	0.28695	0.52473	0.016451	0.035088	0	0	0	0.14286	0.083333
0.8412	0.00052478	0.016023	0.011991	0	0	0	0	0	0	0	0	0	0	0	0	0	0	0	0	0	0.01125	0.022647	0.95406	0.83999	0.1805	0.76205	0.012885	0.0153	0.012078	0.0053175	0.0051637	0.0070699	0.0055805	0.0035961	0.0021369	0.0014467	0.0025977	0.033992	0.63538	0.61434	0.26665	0.34464	0.010722	0.015351	0	0	0.032787	0.057143	0
0.85106	0.00013113	0.12999	0.10984	0.051282	0	0	0	0	0	0	0.051282	0	0	0	0	0.11111	0	0	0	0	0.095	0.045731	0.8969	0.84773	0.18208	0.77922	0.066547	0.10759	0.0837	0.06621	0.078156	0.10299	0.096576	0.08387	0.084443	0.080221	0.0025891	0.16425	0.54325	0.62863	0.18386	0.64407	0.09737	0.10088	0	0	0.065574	0.37143	0.41667
0.84583	0.00030696	0.053501	0.040684	0	0	0	0	0	0	0	0	0	0	0	0	0	0	0	0	0	0.03625	0.048848	0.91256	0.85748	0.21147	0.69899	0.039455	0.051411	0.049562	0.044509	0.073592	0.049217	0.048771	0.04701	0.051803	0.055255	0.0025977	0.034018	0.58875	0.50075	0.37185	0.64387	0.021925	0.052632	0	0	0.098361	0	0.5
0.85611	3.1177e-005	0.12927	0.11459	0.10256	0.16667	0	0	0	0	0	0.10256	0	0	0	0.2	0	0	0	0	0	0.105	0.044716	0.91606	0.83985	0.19454	0.72951	0.060851	0.092135	0.076898	0.060496	0.07515	0.10669	0.098044	0.082326	0.079134	0.084281	0.0025891	0.034001	0.48778	0.37931	0.32857	0.69496	0.095439	0.10088	0	0	0.065574	0.28571	0.16667
0.85072	0.00014035	0.022623	0.017365	0	0	0	0	0	0	0	0	0	0	0	0	0	0	0	0	0	0.0175	0.0091404	0.99066	0.82731	0.17641	0.79152	0.018096	0.020006	0.0099921	0.0089614	0.006457	0.010415	0.0079261	0.0047908	0.0030502	0.0016708	0.0026846	0.17294	0.47321	0.11369	0.32201	0.47222	0.019643	0.013158	0	0	0	0	0
0.83498	0.00090751	0.057759	0.040769	0	0	0	0	0	0	0	0	0	0	0	0	0	0	0	0	0	0.0325	0.016282	0.9674	0.83222	0.18401	0.77462	0.02493	0.041988	0.034107	0.023964	0.024866	0.040859	0.038474	0.033395	0.027539	0.024509	0.0013901	0.016604	0.71334	0.23679	0.32973	0.57024	0.024988	0.046053	0.5	0	0.081967	0.14286	0.16667
0.83347	0.0010167	0.038122	0.03739	0.025641	0	0	0	0	0	0	0.025641	0	0	0	0	0	0	0	0	0	0.03875	0.017518	0.95837	0.83951	0.17489	0.79156	0.019937	0.027238	0.021118	0.01521	0.010979	0.023487	0.019425	0.014066	0.011415	0.0086606	0.0025977	0.033992	0.57839	0.47871	0.30441	0.47558	0.040291	0.028509	0	0	0.016393	0	0
0.87697	0.00034768	0.029441	0.020506	0	0	0	0	0	0	0	0	0	0	0	0	0	0	0	0	0	0.01875	0.0023159	0.99139	0.833	0.17695	0.79295	0.010104	0.015307	0.011842	0.00644	0.00226	0.01317	0.011269	0.0085711	0.005212	0.001399	0.0013901	0.033896	0.53438	0.12457	0.36944	0.43811	0.015581	0.017544	0	0	0	0.14286	0.083333
0.87438	0.00024436	0.085592	0.068523	0	0	0	0	0	0	0	0.025641	0	0	0	0	0	0	0	0	0	0.06	0.023557	0.95668	0.83433	0.18262	0.77227	0.044754	0.070528	0.056311	0.045326	0.05323	0.074196	0.069153	0.062109	0.057697	0.054897	0.0025891	0.17294	0.57826	0.47687	0.31302	0.78642	0.06015	0.061404	0	0	0.032787	0.22857	0.33333
0.78212	0.0083765	0.12015	0.10656	0	0	0	0	0	0	0	0	0	0	0	0	0	0	0	0	0	0.09375	0.1059	0.73972	0.90374	0.11488	0.86371	0.097691	0.1651	0.13773	0.11384	0.12674	0.089654	0.088589	0.084416	0.073954	0.069032	0.0026586	0.16427	0.44442	0.65267	0.16388	0.59425	0.13698	0.11842	0	0	0.065574	0.057143	0
0.85385	6.7443e-005	0.091593	0.071216	0	0	0	0	0	0	0	0	0	0	0	0	0	0	0	0	0	0.06125	0.020699	0.9501	0.8452	0.16652	0.80378	0.036696	0.061223	0.052888	0.040182	0.037865	0.072472	0.068818	0.061804	0.054464	0.045559	0.0013901	0.033905	0.68311	0.30807	0.34748	0.62248	0.056844	0.067982	0	0	0.081967	0.22857	0.33333
0.86121	1.1896e-007	0.030952	0.023796	0	0	0	0	0	0	0	0	0	0	0	0	0	0	0	0	0	0.02125	0.0085158	0.99069	0.82597	0.17801	0.79377	0.025701	0.020215	0.014067	0.015033	0.012067	0.016886	0.013268	0.008919	0.0069538	0.003505	0.0026846	0.17294	0.4794	0.11692	0.44724	0.51517	0.0276	0.015351	0	0	0	0	0
0.82012	0.0022456	0.048895	0.043717	0	0	0	0	0	0	0	0.025641	0	0	0	0	0	0	0	0	0	0.04125	0.047587	0.90661	0.82622	0.19578	0.77678	0.040643	0.064465	0.050198	0.033693	0.036033	0.033099	0.031794	0.029128	0.02326	0.021169	0.0026586	0.16425	0.44476	0.62164	0.16404	0.53511	0.053589	0.048246	0	0	0.032787	0	0
0.83953	0.00061725	0.020947	0.017282	0	0	0	0	0	0	0	0	0	0	0	0	0	0	0	0	0	0.01875	0.026538	0.97716	0.81965	0.17447	0.78406	0.017134	0.020195	0.017996	0.015011	0.012042	0.010279	0.0087845	0.0067473	0.0052976	0.0030932	0.0025977	0.034001	0.49766	0.49859	0.28552	0.40098	0.015099	0.019737	0	0	0.032787	0	0
0.81146	0.0033006	0.021668	0.023798	0	0	0	0	0	0	0	0	0	0	0	0	0	0	0	0	0	0.0225	0.023256	0.9546	0.83541	0.18146	0.79441	0.024599	0.036624	0.021412	0.011075	0.010083	0.0096341	0.0079224	0.0054343	0.003876	0.0029276	0.0026846	0.16428	0.63038	0.75026	0.17038	0.37686	0.034558	0.02193	0	0	0.016393	0	0
0.84409	0.00038194	0.025982	0.020279	0	0	0	0	0	0	0	0.025641	0	0	0	0	0	0	0	0	0	0.01875	0.022983	0.94311	0.85189	0.16197	0.79529	0.01847	0.028155	0.026662	0.016887	0.016161	0.022129	0.021234	0.01934	0.013671	0.0086386	0.0026499	0.033913	0.69622	0.38971	0.34037	0.52042	0.017614	0.028509	0	0	0.032787	0.028571	0
0.80376	0.0044078	0.1176	0.097183	0	0	0	0	0	0	0	0	0	0	0	0	0	0	0	0	0	0.09	0.07206	0.92628	0.79388	0.18567	0.78501	0.065908	0.099155	0.094207	0.089455	0.092304	0.10103	0.098891	0.093396	0.095254	0.089712	0.0026586	0.034027	0.44113	0.30415	0.39592	0.6658	0.077202	0.10307	0	0	0	0.37143	0.16667
0.85794	1.1976e-005	0.028625	0.023161	0	0	0	0	0	0	0	0	0	0	0	0	0	0	0	0	0	0.02375	0.0086328	0.98152	0.83455	0.17564	0.78813	0.012659	0.016222	0.011961	0.0067192	0.0056502	0.012996	0.010274	0.0068478	0.0048049	0.0032345	0.0025977	0.033992	0.57289	0.45795	0.28389	0.46112	0.021954	0.017544	0	0	0.016393	0.057143	0
0.81877	0.0023966	0.053618	0.04755	0	0	0	0	0	0	0	0.025641	0	0	0	0	0	0	0	0	0	0.045	0.046643	0.90358	0.83653	0.1829	0.78671	0.04184	0.065946	0.052234	0.037101	0.040955	0.038683	0.037497	0.035032	0.029509	0.02669	0.0026586	0.16425	0.44457	0.62164	0.16468	0.57965	0.056308	0.050439	0	0	0.032787	0.028571	0
0.87965	0.0004732	0.020169	0.014541	0	0	0	0	0	0	0	0	0	0	0	0	0	0	0	0	0	0.0125	0.0038666	0.99097	0.83077	0.17823	0.79229	0.024052	0.014519	0.010944	0.0098017	0	0.0082091	0.005925	0.0032236	0.0011356	0	0.0026846	0.19903	0.80683	0.14796	0.43817	0.47003	0.013182	0.0087719	0	0	0	0	0
0.85938	3.198e-006	0.035732	0.025666	0	0	0	0	0	0	0	0	0	0	0	0	0	0	0	0	0	0.02375	0.013197	0.97828	0.82896	0.18062	0.79589	0.017674	0.024485	0.02084	0.014089	0.011944	0.019526	0.017468	0.014277	0.011027	0.0070849	0.0013901	0.033922	0.53748	0.35978	0.29813	0.50196	0.017288	0.026316	0	0	0.016393	0.14286	0.083333
0.8631	6.4314e-006	0.065868	0.064181	0	0	0	0	0	0	0	0	0	0	0	0	0	0	0	0	0	0.06	0.0082619	0.98734	0.8304	0.17706	0.7933	0.026593	0.04531	0.044783	0.038646	0.034236	0.071316	0.072382	0.073915	0.071399	0.056213	0.0017376	0.033905	0.47466	0.18432	0.42142	0.77246	0.05624	0.052632	0	0	0	0.057143	0.083333
0.84543	0.00032379	0.024519	0.021418	0	0	0	0	0	0	0	0	0	0	0	0	0	0	0	0	0	0.02125	0.030963	0.93095	0.84087	0.18722	0.75423	0.026022	0.038706	0.025164	0.015523	0.021172	0.0081654	0.0069592	0.0052662	0.0040429	0.0032142	0.0025977	0.16425	0.47408	0.6227	0.1636	0.36814	0.033785	0.02193	0	0	0.016393	0	0
0.88181	0.00058898	0.10597	0.085792	0.051282	0	0	0	0.16667	0	0	0.051282	0	0	0	0	0	0	0	0	0	0.07375	0.029147	0.93975	0.83719	0.18769	0.75774	0.058075	0.088601	0.070385	0.058931	0.072951	0.099198	0.093435	0.083724	0.082131	0.081669	0.0017376	0.17294	0.61918	0.38272	0.39725	0.84218	0.081663	0.074561	0	0	0.032787	0.28571	0.16667
0.81023	0.0034663	0.079207	0.073951	0	0	0	0	0	0	0	0	0	0	0	0	0	0	0	0	0	0.06875	0.083712	0.81979	0.87624	0.12384	0.85056	0.069523	0.11138	0.092086	0.077749	0.084643	0.05326	0.051068	0.046498	0.041314	0.035628	0.0025891	0.16426	0.48211	0.64272	0.19846	0.57097	0.098097	0.078947	0	0	0.032787	0.028571	0
0.82466	0.0017738	0.035603	0.038497	0	0	0	0	0	0	0	0	0	0	0	0	0	0	0	0	0	0.04	0.01033	0.97954	0.83195	0.17747	0.79256	0.017878	0.023877	0.017882	0.011363	0.0096875	0.022088	0.01804	0.012535	0.0098297	0.0077613	0.0025977	0.033992	0.57272	0.45751	0.2798	0.50856	0.038307	0.026316	0	0	0.016393	0	0
0.77514	0.0099265	0.13706	0.12316	0	0	0	0	0	0	0	0	0	0	0	0	0	0	0	0	0	0.10625	0.13385	0.64743	0.957	0.054944	0.94483	0.12636	0.21558	0.17614	0.14847	0.17058	0.092489	0.091294	0.086864	0.076168	0.071916	0.0026586	0.16429	0.44441	0.65638	0.14692	0.59419	0.17776	0.13596	0	0	0.065574	0.057143	0
0.79721	0.0054752	0.054709	0.07512	0	0	0	0	0	0	0	0	0	0	0	0	0	0	0	0	0	0.07625	0.0047349	0.98195	0.83541	0.17717	0.79232	0.023973	0.036126	0.023504	0.014424	0.015666	0.041029	0.033019	0.022268	0.017042	0.016574	0.0026325	0.016613	0.49016	0.0014939	0.41158	0.52981	0.086503	0.041667	0	0	0	0	0
0.77308	0.010409	0.14708	0.13963	0	0	0	0	0	0	0	0	0	0	0	0	0	0	0	0	0	0.13375	0.11582	0.8851	0.74959	0.23337	0.76576	0.10996	0.14387	0.13975	0.14819	0.15596	0.15419	0.15056	0.14068	0.14716	0.14058	0.0026586	0.17295	0.44128	0.25609	0.35531	0.75664	0.13736	0.13158	0	0	0	0	0
0.89049	0.00118	0.097922	0.067938	0	0	0	0	0	0	0	0.025641	0	0	0	0	0	0	0	0	0	0.05375	0.02088	0.96026	0.83052	0.18543	0.77835	0.08904	0.069157	0.061582	0.053577	0.048736	0.069389	0.063755	0.053542	0.048065	0.043012	0.0013901	0.58148	0.59639	0.41438	0.35883	0.63286	0.041462	0.065789	0	0	0.032787	0.51429	0.16667
0.87536	0.00028147	0.1582	0.13538	0.025641	0	0	0	0	0	0	0.025641	0	0	0	0	0	0	0	0	0	0.1225	0.041846	0.91639	0.82804	0.19683	0.77578	0.065543	0.10714	0.094976	0.072286	0.085973	0.13592	0.12984	0.11773	0.1099	0.11268	0.0013901	0.03394	0.47603	0.29783	0.45848	0.72693	0.11703	0.11842	0	0	0.032787	0.4	0.33333
0.87982	0.00048181	0.032033	0.023345	0	0	0	0	0	0	0	0	0	0	0	0	0	0	0	0	0	0.02125	4.9842e-005	0.99388	0.83371	0.17697	0.79229	0.0091768	0.014697	0.0099941	0.0058819	0.0029073	0.014328	0.012056	0.0086888	0.0057643	0.0022091	0.0013901	0.00043512	0.82671	0.12528	0.44132	0.47635	0.019476	0.017544	0	0	0	0.14286	0.083333
0.83216	0.0011157	0.15124	0.1316	0.025641	0	0	0	0	0	0	0.025641	0	0	0	0	0	0	0	0	0	0.12	0.066459	0.87406	0.81759	0.22124	0.74876	0.070082	0.10926	0.090401	0.081324	0.096967	0.12359	0.11661	0.10341	0.10669	0.10984	0.0013901	0.033983	0.55935	0.39174	0.27578	0.69193	0.12408	0.11623	0	0	0.04918	0.42857	0.25
0.85647	2.6675e-005	0.028856	0.018863	0	0	0	0	0	0	0	0	0	0	0	0	0	0	0	0	0	0.0175	0.0031433	0.99157	0.83159	0.17776	0.79225	0.010535	0.015612	0.012212	0.0080245	0.0024211	0.012917	0.011136	0.0085189	0.0055424	0.0012645	0.0026586	0.033922	0.48989	0.1507	0.38696	0.43617	0.012457	0.017544	0	0	0	0.17143	0
0.84287	0.00043952	0.028541	0.024287	0	0	0	0	0	0	0	0	0	0	0	0	0	0	0	0	0	0.025	0.028999	0.96301	0.83615	0.17926	0.74897	0.021651	0.026316	0.023297	0.017536	0.02119	0.016675	0.014652	0.011676	0.010121	0.008448	0.0025977	0.034001	0.49526	0.49557	0.29812	0.51189	0.020702	0.026316	0	0	0.04918	0	0
0.75488	0.01517	0.11794	0.15324	0	0	0	0	0	0	0	0	0	0	0	0	0	0	0	0	0	0.15	0.044823	0.88484	0.85661	0.18391	0.75402	0.070474	0.10759	0.070523	0.050339	0.061158	0.083401	0.068438	0.0464	0.0426	0.044999	0.0017376	0.16425	0.5939	0.6254	0.21478	0.49232	0.17505	0.10088	0	0	0.032787	0	0
0.888	0.00098971	0.084521	0.060849	0	0	0	0	0	0	0	0	0	0	0	0	0	0	0	0	0	0.04875	0.011582	0.97644	0.82738	0.18295	0.79368	0.13129	0.067302	0.065819	0.050176	0.056818	0.072009	0.06944	0.06505	0.059938	0.0562	0.0013901	0.58149	0.47957	0.18185	0.45786	0.71243	0.046709	0.052632	0	0	0	0.28571	0.16667
0.88983	0.0011275	0.13648	0.10537	0	0	0	0	0	0	0	0	0	0	0	0	0	0	0	0	0	0.09125	0.031002	0.93955	0.83687	0.1837	0.75002	0.05298	0.086935	0.071941	0.063271	0.073612	0.10783	0.10225	0.090486	0.097197	0.099432	0.0013901	0.033931	0.48109	0.3819	0.51675	0.72583	0.081807	0.096491	0	0	0	0.62857	0.16667
0.85166	0.00011553	0.023418	0.020424	0	0	0	0	0	0	0	0	0	0	0	0	0	0	0	0	0	0.02	0.026411	0.93076	0.84328	0.18793	0.76243	0.023897	0.036259	0.023684	0.012912	0.014404	0.0071132	0.0059399	0.0044921	0.0030989	0.0021957	0.0025977	0.16425	0.58287	0.62256	0.16088	0.35196	0.033785	0.019737	0	0	0.016393	0	0
0.8633	7.6612e-006	0.055251	0.03975	0	0	0	0	0	0	0	0.025641	0	0	0	0	0	0	0	0	0	0.03375	0.025324	0.95854	0.82327	0.1844	0.80329	0.027411	0.040403	0.035824	0.028414	0.028197	0.040437	0.038359	0.034234	0.03166	0.026336	0.0025977	0.033992	0.58899	0.50067	0.30083	0.59913	0.023825	0.04386	0	0	0.04918	0.2	0.25
0.83893	0.00065251	0.014857	0.015191	0.025641	0	0	0	0	0	0	0.025641	0	0	0	0	0	0	0	0	0	0.015	0.015618	0.97754	0.82841	0.17316	0.79854	0.019498	0.016133	0.011907	0.010222	0.007621	0.0090159	0.0070326	0.0046142	0.0029524	0.00077902	0.0025977	0.19902	0.52475	0.60495	0.29353	0.44438	0.013496	0.013158	0	0	0.016393	0	0
0.81609	0.0027107	0.055752	0.069155	0	0	0	0	0	0	0	0	0	0	0	0	0	0	0	0	0	0.07	0.011491	0.97976	0.83332	0.17437	0.7955	0.027455	0.039894	0.028183	0.017221	0.018918	0.039316	0.032004	0.021988	0.017474	0.017092	0.0026846	0.033948	0.62238	0.27015	0.3687	0.46157	0.077054	0.04386	0	0	0.016393	0	0
0.86194	1.4121e-006	0.091977	0.075081	0.025641	0	0	0	0	0	0	0.051282	0	0	0	0	0	0	0	0	0	0.06625	0.029982	0.94002	0.83775	0.18471	0.76335	0.049207	0.077259	0.060411	0.046647	0.05038	0.077231	0.070722	0.060984	0.055417	0.050763	0.0026586	0.17294	0.55656	0.38234	0.38063	0.69957	0.066282	0.067982	0	0	0.04918	0.25714	0.25
0.84332	0.00041799	0.023511	0.022277	0	0	0	0	0	0	0	0	0	0	0	0	0	0	0	0	0	0.0225	0.018841	0.93936	0.84969	0.17154	0.79786	0.021277	0.033507	0.018571	0.0076241	0.0078773	0.0068003	0.0052466	0.0032423	0.002158	0.0017138	0.0026846	0.16428	0.59025	0.70663	0.14999	0.33397	0.036746	0.017544	0	0	0	0	0
0.81763	0.002528	0.093999	0.075117	0	0	0	0	0	0	0	0	0	0	0	0	0	0	0	0	0	0.0625	0.0372	0.94002	0.83943	0.17313	0.774	0.048457	0.073923	0.067465	0.054668	0.065895	0.087813	0.085774	0.080233	0.078208	0.07924	0.0025891	0.06003	0.48029	0.59341	0.30719	0.68485	0.044963	0.08114	0	0	0.065574	0.37143	0.41667
0.85467	5.2648e-005	0.030517	0.029831	0	0	0	0	0	0	0	0	0	0	0	0	0	0	0	0	0	0.03	0.0080057	0.97751	0.83688	0.17575	0.79185	0.012928	0.019897	0.015973	0.010081	0.0074273	0.019199	0.01683	0.013407	0.0098247	0.0055545	0.0025977	0.033992	0.53516	0.38073	0.34878	0.50396	0.034448	0.02193	0	0	0.016393	0	0
0.66146	0.053673	0.23717	0.23278	0.23077	0.16667	0	0	0	0	0	0.23077	0	0	0	0	0.11111	0	0.66667	0.5	0	0.2225	0.13018	0.80628	0.8206	0.2262	0.66504	0.13985	0.2025	0.1732	0.15356	0.19118	0.23318	0.21805	0.19	0.19995	0.22143	0.0026586	0.034088	0.43143	0.35537	0.26583	0.75822	0.20655	0.21272	0	0	0.18033	0.2	0.083333
0.87301	0.00019731	0.034971	0.033655	0	0	0	0	0	0	0	0	0	0	0	0	0	0	0	0	0	0.0325	0.0048519	0.99046	0.83209	0.17653	0.79225	0.013695	0.022655	0.024057	0.017081	0.0038728	0.028582	0.028641	0.029977	0.01915	0.0020966	0.0018245	0.033896	0.6494	0.18498	0.40408	0.64187	0.032868	0.026316	0	0	0	0.028571	0
0.85698	2.093e-005	0.11453	0.095298	0.025641	0	0	0	0	0	0	0.025641	0	0	0	0	0	0	0	0	0	0.0825	0.029805	0.93549	0.84537	0.17604	0.76613	0.057586	0.094097	0.076143	0.0628	0.070409	0.10907	0.10355	0.093797	0.090504	0.088279	0.0013901	0.17294	0.61152	0.36167	0.35339	0.77225	0.080319	0.087719	0	0	0.04918	0.34286	0.33333
0.88022	0.00050271	0.047707	0.034053	0	0	0	0	0	0	0	0	0	0	0	0	0	0	0	0	0	0.02875	0.0082217	0.9818	0.83264	0.17713	0.79251	0.018213	0.028776	0.023807	0.016523	0.016792	0.031087	0.029035	0.02508	0.021532	0.015742	0.0013901	0.033905	0.58849	0.35982	0.31129	0.59703	0.021183	0.032895	0	0	0.016393	0.2	0.25
0.81617	0.0027019	0.070961	0.061421	0.025641	0	0	0	0	0	0	0.025641	0	0	0	0	0	0.5	0	0	0	0.05625	0.039505	0.93146	0.82672	0.17898	0.80067	0.04528	0.064592	0.05618	0.047289	0.049172	0.063094	0.059777	0.053731	0.047517	0.043789	0.0025891	0.17294	0.48392	0.47935	0.31592	0.61313	0.056365	0.061404	0	0	0.04918	0.028571	0
0.75858	0.014129	0.11638	0.10829	0	0	0	0	0	0	0	0	0	0	0	0	0	0	0	0	0	0.09625	0.11003	0.75254	0.88202	0.14348	0.80394	0.098253	0.16265	0.13056	0.10316	0.12425	0.090712	0.088994	0.08382	0.075753	0.072792	0.0025891	0.034131	0.55418	0.37369	0.34461	0.62894	0.13723	0.11623	0	0	0.081967	0.085714	0
0.85555	3.8811e-005	0.044535	0.031222	0	0	0	0	0	0	0	0	0	0	0	0	0	0	0	0	0	0.0275	0.01379	0.97687	0.82899	0.17634	0.79754	0.019571	0.030303	0.027442	0.025146	0.021144	0.03189	0.030563	0.028102	0.026037	0.017175	0.0013901	0.033913	0.53996	0.35974	0.40145	0.59571	0.022763	0.032895	0	0	0.016393	0.2	0.083333
0.79435	0.0059793	0.081581	0.074456	0.025641	0	0	0	0	0	0	0.025641	0	0.16667	0	0	0	0	0	0	0.2	0.07	0.044495	0.91623	0.83951	0.16931	0.79879	0.053054	0.084802	0.069647	0.05753	0.06385	0.079053	0.074841	0.06886	0.061061	0.058847	0.0026325	0.17294	0.48394	0.38906	0.45505	0.62668	0.077877	0.072368	0	0	0.04918	0.028571	0
0.83905	0.0006449	0.029283	0.026243	0	0	0	0	0	0	0	0	0	0	0	0	0	0	0	0	0	0.02625	0.035007	0.93203	0.83683	0.17741	0.78496	0.029343	0.04299	0.029233	0.017925	0.018732	0.011593	0.010027	0.0077411	0.0061012	0.0045101	0.0025977	0.16425	0.48433	0.62163	0.15788	0.40189	0.037681	0.026316	0	0	0.016393	0	0
0.85896	5.1896e-006	0.050575	0.036495	0.025641	0	0	0	0	0	0	0.025641	0	0	0	0	0	0	0	0	0	0.02875	0.012488	0.98008	0.82804	0.1789	0.79494	0.15201	0.045427	0.045048	0.044373	0.031457	0.037968	0.033844	0.027685	0.02251	0.015299	0.0025977	0.99904	0.53622	0.47963	0.32035	0.777	0.026403	0.030702	0	0	0.016393	0.14286	0.083333
0.84986	0.00016496	0.035001	0.028716	0	0	0	0	0	0	0	0	0	0	0	0	0	0	0	0	0	0.0275	0.012922	0.96666	0.83261	0.18207	0.78815	0.014556	0.022649	0.017452	0.013648	0.012109	0.019555	0.017209	0.013896	0.011708	0.0080074	0.0017376	0.033896	0.58953	0.25538	0.38587	0.52138	0.031487	0.024123	0	0	0.04918	0.028571	0
0.86062	1.2096e-007	0.11518	0.092887	0	0	0	0	0	0	0	0	0	0	0	0	0	0	0	0	0	0.08125	0.02737	0.92972	0.84823	0.173	0.78254	0.051871	0.082496	0.076457	0.057284	0.066711	0.09895	0.095711	0.088106	0.084819	0.087594	0.0013901	0.060047	0.61612	0.57629	0.27796	0.73814	0.075844	0.089912	0	0	0.032787	0.37143	0.25
0.85519	4.4225e-005	0.018011	0.014301	0	0	0	0	0	0	0	0	0	0	0	0	0	0	0	0	0	0.015	0.013679	0.98221	0.83135	0.1689	0.79971	0.010761	0.012853	0.010108	0.0041982	0.006021	0.0065533	0.0050495	0.0033403	0.0016738	0.0012696	0.0025977	0.033992	0.57436	0.46636	0.26808	0.34983	0.015099	0.013158	0	0	0.016393	0.028571	0
0.77088	0.010939	0.12226	0.10907	0	0	0	0	0	0	0	0	0	0	0	0	0	0	0	0	0	0.09375	0.10179	0.74682	0.8915	0.1526	0.78239	0.10254	0.16266	0.13081	0.10205	0.12233	0.094052	0.091282	0.084752	0.075844	0.073027	0.0026586	0.17294	0.44576	0.76377	0.18905	0.63252	0.13561	0.11404	0	0	0.081967	0.085714	0.083333
0.85773	1.3677e-005	0.14334	0.13106	0.025641	0	0	0	0.16667	0	0	0.051282	0	0	0.33333	0	0	0	0	0	0	0.12125	0.055752	0.91389	0.83046	0.17472	0.79496	0.074462	0.11593	0.094973	0.079171	0.10876	0.13469	0.12545	0.11113	0.10739	0.12226	0.0026412	0.17294	0.4823	0.38461	0.39477	0.82788	0.13315	0.10965	0	0	0.081967	0.2	0.083333
0.87311	0.00020041	0.069821	0.050325	0	0	0	0	0	0	0	0	0	0	0	0	0	0	0	0	0	0.04125	0.016977	0.9648	0.83796	0.17139	0.79023	0.029578	0.049284	0.045359	0.036541	0.042841	0.062273	0.062677	0.061616	0.059603	0.055335	0.0013901	0.033913	0.58843	0.36006	0.32509	0.70582	0.031487	0.054825	0	0	0.04918	0.28571	0.25
0.86925	9.3654e-005	0.053989	0.040073	0.025641	0	0	0	0	0	0	0.025641	0	0	0	0	0	0	0	0	0	0.035	0.010025	0.98238	0.82934	0.17825	0.79281	0.021039	0.032755	0.027507	0.020113	0.016472	0.035965	0.033284	0.028479	0.024321	0.018018	0.0025977	0.033992	0.57919	0.47965	0.31595	0.56959	0.02585	0.037281	0	0	0.016393	0.2	0.25
[truncated: 4,562 more rows]
[truncated: 143 more columns]
