# Supplementary material for: Drug-target interaction prediction via class imbalance-aware ensemble learning
Source: BMC Bioinformatics. 2016 Dec 22;17(Suppl 19):509. doi: 10.1186/s12859-016-1377-y (PMC5259867; doi:10.1186/s12859-016-1377-y)
Supplement: Additional file 7 — Target feature vectors. This file contains the feature vectors for the targets. (24400 kb TXT) [file 12859_2016_1377_MOESM7_ESM.txt]

0.1375	0.05	0.125	0.025	0.025	0.15	0.0375	0.0375	0	0.125	0.0375	0	0.05	0.0125	0.0625	0.0375	0.0375	0.0375	0.0125	0	0.025316	0	0.025316	0	0	0.037975	0.012658	0	0	0.025316	0	0	0	0	0	0.012658	0	0	0	0	0.012658	0	0.012658	0	0	0	0	0	0	0.012658
0.1375	0	0.0875	0.05	0.05	0.0875	0.025	0.0375	0.025	0.0875	0.0375	0.05	0.0625	0.075	0.025	0.0125	0.025	0.075	0.025	0.025	0.037975	0	0	0	0	0	0	0	0.012658	0.012658	0	0	0	0.025316	0.025316	0	0	0.012658	0.012658	0	0	0	0	0	0	0	0	0	0	0
0.125	0	0.0625	0.025	0.025	0.125	0.025	0.05	0.075	0.0875	0.025	0.0125	0.0625	0.0125	0.0125	0.05	0.0625	0.1375	0	0.025	0.012658	0	0	0	0	0.037975	0	0.012658	0	0.012658	0	0	0.025316	0	0	0.012658	0	0.012658	0	0	0	0	0	0	0	0	0	0	0	0
0.075	0	0.15	0.0625	0	0.2	0.0625	0	0	0	0.0125	0.0375	0.025	0.1	0.0125	0.025	0	0	0	0.2375	0	0	0	0.012658	0	0.025316	0	0	0	0	0	0	0	0	0	0	0	0	0	0.037975	0	0	0	0	0	0	0	0	0	0
0.0625	0.0375	0.075	0.075	0.0625	0.05	0.0125	0.1	0.0875	0.0875	0.0375	0.1	0.0375	0.0125	0.05	0.0125	0.0625	0.0125	0	0.025	0	0	0	0	0	0.012658	0	0	0.012658	0	0	0.012658	0	0	0	0.012658	0	0	0	0.012658	0	0	0.012658	0	0	0	0	0	0	0
0.125	0	0.05	0.025	0.05	0.1	0.025	0.05	0.025	0.1	0.025	0.0375	0.0375	0.025	0.0125	0.1125	0.075	0.075	0	0.05	0.012658	0	0	0	0.012658	0	0	0.012658	0	0.025316	0.012658	0	0.012658	0	0	0.012658	0.025316	0	0	0	0	0	0	0	0	0	0	0	0	0
0.025	0.025	0.05	0.05	0.0625	0.075	0.0125	0.025	0.1375	0.0375	0.0375	0.05	0.025	0.0125	0.0625	0.0875	0.05	0.0875	0.0375	0.05	0	0	0.012658	0	0	0	0	0	0	0	0	0	0	0	0	0	0	0	0	0	0	0	0	0	0	0.025316	0	0	0	0
0.0375	0.0125	0.0375	0.1125	0.025	0.075	0.025	0.0125	0.05	0.1625	0.0125	0.0375	0.0375	0.05	0.05	0.075	0.0375	0.1375	0	0.0125	0	0	0	0	0	0	0	0	0	0.025316	0	0	0	0	0.012658	0	0	0	0	0	0	0	0	0	0	0.012658	0	0	0	0
0.0625	0.0375	0.05	0.0375	0.05	0.0375	0.025	0.0625	0.1	0.0625	0.0625	0.0375	0.0375	0.075	0.05	0.075	0.0625	0.0375	0.0125	0.025	0.012658	0	0	0	0.012658	0	0	0	0	0	0.012658	0	0	0	0.012658	0.012658	0	0	0	0	0.012658	0	0	0	0	0	0	0	0.012658	0
0.15	0.0125	0.0375	0.05	0.025	0.0875	0	0.05	0.0375	0.1125	0.025	0.0375	0.05	0.0375	0.0375	0.0625	0.0375	0.125	0	0.025	0.050633	0	0	0.012658	0	0	0	0	0	0	0	0.012658	0.012658	0.025316	0	0.012658	0	0.025316	0	0	0.012658	0	0	0	0	0	0	0	0	0
0.05	0.025	0.1	0.05	0.0625	0.0125	0.05	0.1	0.1125	0.0375	0.0625	0.025	0.025	0.05	0.025	0.0625	0.0125	0.0375	0.0125	0.0875	0	0	0	0	0.012658	0	0	0.012658	0	0	0	0	0	0	0	0	0	0.025316	0	0	0	0	0	0	0	0	0.012658	0	0	0
0.075	0.0125	0.05	0.125	0.05	0.0375	0	0.0375	0.0625	0.075	0.0375	0.0125	0.05	0.075	0.1375	0.05	0.0125	0.05	0.025	0.025	0	0	0	0.012658	0	0	0	0	0.012658	0	0	0	0	0.012658	0	0.012658	0	0	0.012658	0	0	0	0	0	0	0	0	0	0.012658	0
0.1	0	0.025	0.0125	0.0125	0.1375	0.025	0.025	0.025	0.0875	0.025	0.025	0.025	0.075	0.0375	0.025	0.175	0.1125	0.0125	0.0375	0	0	0	0	0	0.025316	0	0	0.012658	0.012658	0	0	0.012658	0.012658	0	0	0.012658	0	0	0.012658	0	0	0	0	0	0	0	0	0	0
0.1	0.025	0.0375	0.1125	0.0375	0.075	0.0125	0.05	0.025	0.125	0.025	0.05	0.0125	0.0375	0.0625	0.0375	0.075	0.075	0.0125	0.0125	0	0.012658	0.012658	0	0	0.025316	0	0	0.012658	0	0	0.012658	0	0	0.012658	0	0	0	0.012658	0	0	0	0.012658	0	0.012658	0	0	0	0	0
0.1	0	0.0625	0.1125	0.0375	0.0375	0	0.05	0.05	0.125	0.0375	0.025	0.075	0.0375	0.0625	0.0375	0.025	0.05	0.0375	0.0375	0.012658	0	0	0	0	0	0	0.012658	0	0.012658	0.012658	0	0.012658	0.012658	0	0	0	0.012658	0	0	0	0	0	0	0	0	0	0	0	0
0.1125	0	0.0375	0.075	0.05	0.1125	0.05	0.075	0.0375	0.0375	0.0375	0.025	0.05	0.0375	0.0375	0.05	0.025	0.0875	0.025	0.0375	0.012658	0	0	0.012658	0.012658	0.012658	0.012658	0	0	0.012658	0	0.012658	0	0.012658	0	0	0	0	0	0.012658	0	0	0	0	0	0	0	0	0	0
0.125	0	0.025	0.0625	0.05	0.0625	0.0125	0.1	0.15	0.0625	0.0125	0.0875	0	0.025	0	0.0875	0.0375	0.075	0	0.025	0.025316	0	0	0.012658	0	0.012658	0	0.025316	0.012658	0.012658	0	0.012658	0	0	0	0	0	0.012658	0	0	0	0	0	0	0	0	0	0	0	0
0.1875	0	0.0375	0.0625	0.0125	0.05	0	0.1125	0.1	0.1	0.075	0.05	0.025	0.0125	0	0.075	0.0375	0.0375	0	0.025	0.050633	0	0.012658	0.012658	0	0	0	0.037975	0	0	0	0.012658	0.012658	0.012658	0	0.025316	0	0.012658	0	0	0	0	0	0	0	0	0	0	0	0
0.05	0	0.075	0.075	0	0.05	0.025	0.125	0.1125	0.05	0.025	0.075	0.025	0.075	0.025	0.075	0.025	0.0625	0.0125	0.0375	0	0	0	0	0	0	0	0.012658	0.012658	0	0	0.012658	0	0	0	0	0	0	0	0.012658	0	0	0	0	0	0	0	0	0	0
0.0625	0.0375	0.075	0.075	0.0375	0.1	0.0625	0.0875	0.0625	0.075	0.0375	0.05	0.0375	0.0125	0.025	0.0375	0.05	0.0375	0	0.0375	0	0	0.012658	0	0	0	0	0	0	0	0.012658	0	0	0	0	0	0.012658	0.012658	0	0.012658	0	0	0.012658	0	0	0	0	0.012658	0	0
0.0625	0.025	0.075	0.0875	0.0125	0.125	0.025	0.0625	0.025	0.05	0.0375	0.025	0.05	0.075	0.05	0.0375	0.0125	0.1	0.0125	0.05	0	0	0	0	0	0.037975	0.012658	0	0.012658	0	0	0	0	0	0	0	0	0	0	0	0	0	0	0	0	0.012658	0	0	0	0
0.0875	0.0125	0.0125	0.05	0.025	0.0375	0.0125	0.075	0.075	0.0625	0.075	0.0625	0.1	0.0625	0.05	0.0875	0.05	0.0375	0	0.025	0.012658	0.012658	0	0	0.012658	0	0	0.012658	0.012658	0	0	0.025316	0	0	0	0	0	0	0	0	0	0	0	0	0	0	0	0	0.012658	0
0.0875	0.0375	0.025	0.075	0.0375	0.1	0	0.025	0.0625	0.075	0.0125	0.025	0.0875	0.025	0.1	0.075	0.05	0.0625	0.0375	0	0.012658	0	0	0	0	0	0	0	0	0.012658	0	0	0	0	0.012658	0.025316	0.012658	0	0.012658	0	0	0	0	0	0.012658	0	0	0	0	0.012658
0.0375	0.0375	0.0125	0.1125	0.075	0.0625	0.025	0	0.025	0.2125	0.0125	0	0.0125	0.0625	0.0875	0.0875	0	0.0875	0.0125	0.0375	0	0	0	0	0	0.012658	0	0	0	0	0	0	0	0	0	0	0	0.012658	0.012658	0	0	0	0	0	0.012658	0	0	0	0	0.012658
0.0625	0.0125	0.0375	0.0125	0.1	0.15	0.0125	0.0375	0	0.05	0.0125	0.075	0.05	0.075	0.0375	0.1	0.075	0.075	0	0.025	0	0	0	0	0.025316	0	0	0	0	0	0	0	0.012658	0	0	0	0	0.025316	0	0	0	0	0	0	0	0	0	0	0	0
0.05	0.025	0.0375	0.0625	0.0625	0.0875	0.025	0	0.025	0.1875	0.0125	0.0125	0.1	0.0125	0.075	0.05	0.0625	0.0375	0.025	0.05	0	0	0	0	0	0	0	0	0	0	0	0.012658	0.012658	0	0	0.012658	0.012658	0	0	0	0	0	0	0.012658	0	0.012658	0	0	0	0
0.025	0	0.1	0.0875	0.0375	0.075	0	0.125	0.0375	0.0625	0.025	0.0125	0.0875	0.0375	0.025	0.075	0.0625	0.0375	0.025	0.0625	0	0	0	0.025316	0	0	0	0	0	0	0	0	0	0	0	0	0	0	0	0	0	0	0	0	0	0	0	0	0	0
0.05	0.0375	0.025	0.0625	0.0875	0.025	0.0125	0.0375	0.025	0.125	0.05	0.0625	0.1	0.0125	0.0375	0.1125	0.0375	0.05	0.0125	0.0375	0	0	0	0	0.012658	0.012658	0	0	0	0	0.012658	0	0	0	0	0.012658	0	0	0	0	0	0	0	0	0	0	0	0	0	0
0.0625	0.05	0.025	0.075	0.05	0.1	0.05	0.0625	0.075	0.1	0.05	0	0.0375	0.025	0.0625	0.05	0.0375	0.05	0.0125	0.025	0	0	0	0	0	0	0.012658	0	0.025316	0	0.012658	0	0	0	0	0.012658	0	0	0	0	0	0	0	0.012658	0.012658	0.012658	0	0	0	0
0.0875	0.0125	0.1125	0.0625	0.0375	0.075	0.0125	0.0375	0.025	0.175	0.0125	0.0125	0.1	0.0125	0.075	0.0625	0.0375	0.0375	0	0.0125	0.025316	0	0.012658	0.025316	0	0	0	0	0	0	0	0	0	0	0	0.012658	0.012658	0	0	0	0	0	0	0	0	0	0	0.012658	0	0
0.0625	0	0.075	0.0625	0.0125	0.0625	0.0125	0.025	0.025	0.0375	0.0125	0.0125	0.0375	0.0625	0.125	0.2125	0.1125	0.025	0	0.025	0	0	0.025316	0	0	0	0	0.012658	0.012658	0	0	0	0	0	0.012658	0	0	0	0	0	0	0	0	0	0	0	0	0	0	0
0.05	0.025	0.025	0.075	0.0625	0.0375	0.025	0.025	0.025	0.1	0.0375	0.0625	0.0875	0.075	0.025	0.05	0.0625	0.0875	0.025	0.0375	0	0	0	0.012658	0	0	0	0	0	0	0	0.012658	0	0.012658	0	0	0	0	0	0.012658	0	0	0	0	0	0	0	0.012658	0	0
0.025	0.025	0.0125	0.025	0.0625	0.075	0.0125	0.0625	0.0125	0.2125	0.075	0.0125	0.05	0.025	0.1	0.1	0.025	0.075	0	0.0125	0	0	0	0	0	0	0	0	0	0	0	0	0	0	0.012658	0.012658	0	0	0	0	0	0	0	0	0	0	0	0	0	0.012658
0.1125	0.0375	0.05	0.05	0.0125	0.0625	0.0125	0.0375	0.025	0.1125	0.0125	0	0.1375	0.1	0.0625	0.0875	0.0125	0.0625	0	0.0125	0.012658	0.012658	0.012658	0.012658	0	0	0	0	0	0.025316	0	0	0	0	0.012658	0	0	0.025316	0	0	0.012658	0	0	0	0	0.012658	0	0	0	0
0.075	0.0125	0.0375	0.1	0.05	0.1375	0	0	0	0.1125	0.025	0.0125	0.1	0.05	0.1125	0.025	0.025	0.075	0.0125	0.0375	0.012658	0	0	0.012658	0	0.012658	0	0	0	0.037975	0	0	0	0	0	0	0	0	0	0	0	0	0	0	0	0	0	0	0	0
0.05	0.025	0.05	0.05	0.0375	0.1125	0.025	0.025	0.075	0.125	0.025	0.025	0.0625	0.0375	0.025	0.0625	0.0625	0.075	0.025	0.025	0	0	0.012658	0	0	0	0	0	0.012658	0.012658	0	0	0	0	0	0	0.012658	0	0	0	0	0	0	0	0	0	0	0	0	0.012658
0.2125	0.025	0.0375	0.0375	0.025	0.0625	0	0	0	0.1375	0.025	0.025	0.05	0.0625	0.1375	0.0375	0.0125	0.075	0.025	0.0125	0.050633	0.012658	0	0	0	0.012658	0	0	0	0.063291	0	0	0	0.012658	0.025316	0.012658	0	0.025316	0	0	0	0.012658	0	0	0.012658	0	0	0	0	0
0.125	0.0125	0.0125	0.0125	0.025	0.2125	0	0.0125	0.0125	0.05	0.0625	0.0375	0.05	0.075	0.1125	0.0625	0.025	0.0625	0	0.0375	0.025316	0	0	0	0	0.025316	0	0	0	0.012658	0	0	0	0.025316	0.037975	0	0	0	0	0	0	0	0	0	0	0	0	0	0	0.012658
0.05	0.025	0.025	0.0625	0.075	0.075	0.0125	0.0625	0.025	0.125	0.0375	0.075	0.0375	0.0375	0.0375	0.125	0.0375	0.05	0	0.025	0	0	0	0	0.012658	0.012658	0	0	0	0.012658	0	0	0	0	0	0.012658	0	0	0	0	0	0	0	0	0	0	0	0.012658	0	0.012658
0.0375	0.0375	0.0375	0.0625	0.0375	0.05	0.025	0.05	0.075	0.1125	0.025	0.0375	0.1	0.05	0.025	0.1125	0.0875	0.0125	0.025	0	0	0	0	0	0	0	0	0	0	0	0	0.012658	0	0.012658	0	0.012658	0	0	0	0	0	0	0	0	0	0	0	0	0	0.037975
0.05	0.0125	0.0375	0.0875	0.0375	0.075	0.0375	0.0375	0.025	0.1	0.025	0.0875	0.0125	0.0625	0.05	0.0625	0.025	0.1	0.0125	0.0625	0.012658	0	0	0	0	0	0.012658	0	0	0	0	0	0	0	0	0	0.012658	0.012658	0	0	0	0	0	0	0	0	0	0	0	0
0.125	0	0.075	0.05	0.075	0.0625	0.0125	0.05	0.0625	0.075	0.05	0	0.0875	0.0125	0.05	0.075	0.05	0.05	0.0125	0.025	0.037975	0	0.012658	0.012658	0.012658	0	0	0.012658	0	0	0	0	0.012658	0	0	0.012658	0	0.012658	0	0	0	0	0	0	0	0	0	0	0	0
0.225	0	0.05	0.05	0.0375	0.1125	0.0375	0.0375	0.025	0.1	0.025	0	0.0125	0.0125	0.0625	0.0625	0.05	0.075	0	0.025	0.037975	0	0.012658	0.012658	0.025316	0.037975	0	0.012658	0	0.025316	0.012658	0	0	0	0	0.012658	0.025316	0.012658	0	0	0	0	0	0	0	0	0	0	0	0
0.0875	0.0125	0.05	0.0375	0.0375	0.0625	0.025	0.0875	0.05	0.05	0.0125	0.05	0.05	0.1	0.075	0.0375	0.0375	0.075	0.025	0.0375	0.012658	0	0	0	0	0	0	0	0.012658	0.025316	0	0.012658	0	0	0.012658	0	0	0	0.012658	0	0	0	0	0	0	0.012658	0	0	0	0
0.225	0.0125	0.1	0.0625	0.025	0.0625	0	0.025	0.025	0.1	0.0125	0.0375	0.075	0.025	0.1	0	0.0375	0.0625	0.0125	0	0.075949	0	0.037975	0.012658	0	0.025316	0	0	0.012658	0.025316	0	0	0	0.012658	0.025316	0	0	0	0	0	0	0	0	0	0	0	0	0	0	0
0.0875	0.025	0.05	0.0375	0.0625	0.0875	0.05	0.025	0.025	0.0875	0.0125	0.0125	0.05	0.0375	0.0625	0.1	0.05	0.1	0.025	0.0125	0	0	0	0	0.012658	0.025316	0	0	0.012658	0	0	0	0	0.012658	0.012658	0	0	0	0.012658	0	0	0	0	0	0	0	0	0	0	0
0.1125	0	0.125	0.0375	0.05	0.0375	0.05	0.0125	0.0125	0.0625	0.025	0.0375	0.0625	0.0125	0.1125	0.05	0.0625	0.1	0.0125	0.025	0	0	0	0	0.025316	0.012658	0	0	0.012658	0.012658	0	0	0.012658	0	0.012658	0	0.012658	0	0.012658	0	0	0	0	0	0	0	0	0	0	0
0.1625	0	0.0875	0.0625	0	0.0875	0	0.0125	0	0.15	0.0125	0.025	0.025	0	0.075	0.0375	0.1125	0.1125	0.0125	0.025	0.037975	0	0	0	0	0.025316	0	0.012658	0	0.012658	0	0	0	0	0.025316	0.025316	0.025316	0	0	0	0	0	0	0	0	0	0	0	0	0
0.2125	0.025	0.05	0.025	0	0.125	0.0125	0.025	0.025	0.075	0.025	0	0.05	0.05	0.05	0.0125	0.1	0.125	0	0.0125	0.063291	0	0	0.025316	0	0.037975	0	0	0	0.012658	0	0	0.012658	0	0.037975	0.012658	0	0.012658	0	0	0.012658	0	0	0	0	0	0	0	0.012658	0
0.0375	0.025	0.075	0.0375	0.05	0.1	0.0125	0.05	0.075	0.075	0.075	0.0625	0.05	0.0375	0.05	0.0375	0.075	0.05	0.0125	0.0125	0	0.012658	0	0	0	0.012658	0	0	0	0	0	0.012658	0	0	0	0	0	0	0	0	0	0	0	0	0	0	0	0	0	0
0.1375	0	0.05	0.0375	0.05	0.1125	0.0375	0.0625	0.0125	0.0625	0.025	0.025	0.05	0.0125	0.1	0.0375	0.025	0.1375	0.0125	0.0125	0.037975	0	0	0	0	0.012658	0.025316	0	0	0.025316	0	0	0	0	0.012658	0	0	0.012658	0	0	0	0	0	0	0	0	0	0	0	0
0.075	0	0.0375	0.0625	0.0625	0.0875	0.05	0.0375	0.0375	0.075	0.025	0.025	0.0375	0.05	0.0875	0.0375	0.0625	0.1	0.0125	0.0375	0	0	0	0.025316	0	0	0.012658	0	0	0	0	0	0	0	0.012658	0	0.012658	0	0	0.012658	0	0	0	0	0	0	0	0	0	0
0.1	0.0125	0.1	0.0375	0.05	0.0875	0.0375	0.0375	0.0375	0.075	0.025	0.05	0.025	0.0375	0.05	0.075	0.0125	0.0875	0.0125	0.05	0	0	0	0	0.0127	0	0	0.012658	0	0	0	0	0.025316	0.012658	0	0.012658	0	0.012658	0	0.012658	0	0	0.012658	0	0	0	0	0	0	0
0.1125	0	0.05	0.1375	0.025	0.05	0	0.05	0.025	0.1375	0.025	0.0125	0.0125	0.05	0.1375	0.025	0.05	0.0875	0	0.0125	0	0	0.012658	0.012658	0	0	0	0.012658	0	0.025316	0	0	0	0	0.025316	0	0.025316	0	0	0	0	0	0	0	0	0	0	0	0	0
0.15	0.025	0	0.025	0.05	0.1	0.0125	0.0125	0.05	0.1	0.0125	0.075	0.05	0.025	0.0375	0.1	0.0625	0.0875	0.025	0	0.037975	0	0	0.012658	0.012658	0	0	0	0	0.025316	0	0	0.012658	0	0.012658	0.025316	0	0.012658	0	0	0.012658	0	0	0	0	0	0	0	0	0
0.0875	0.0125	0.1	0.0125	0.0375	0.075	0.05	0.0625	0.0125	0.1125	0.025	0	0.075	0.025	0.1125	0.075	0.025	0.0625	0	0.0375	0.012658	0	0	0	0	0	0	0	0.012658	0	0	0	0.012658	0.012658	0	0.012658	0	0	0	0.012658	0	0	0	0	0	0.012658	0	0	0	0
0.175	0	0.05	0.075	0.0125	0.05	0	0.0625	0.025	0.1625	0.0125	0	0.075	0.05	0.075	0.05	0.0375	0.0625	0.0125	0.0125	0.037975	0	0.025316	0.025316	0.012658	0	0	0	0.012658	0	0	0	0.012658	0.012658	0.012658	0	0.012658	0.012658	0	0	0	0	0	0	0	0	0	0	0	0
0.075	0	0.05	0.075	0.025	0.125	0.0125	0.125	0.075	0.0625	0.025	0.125	0.0125	0.0375	0.0375	0.0125	0.025	0.1	0	0	0	0	0.012658	0	0	0.012658	0	0.012658	0	0	0	0.012658	0	0	0	0.012658	0	0.012658	0	0	0	0	0	0	0	0	0	0	0	0
0.0625	0.0125	0.0625	0.0375	0.05	0.0625	0	0.0625	0.125	0.1125	0.0125	0.0625	0.025	0.025	0	0.0375	0.0875	0.0875	0.0125	0.0625	0.012658	0	0	0	0.012658	0	0	0	0	0.012658	0	0.012658	0	0	0	0	0	0.012658	0	0	0	0	0	0	0	0	0	0	0	0
0.1	0.025	0.0125	0.025	0.0125	0.075	0.075	0.0375	0.0125	0.175	0.0125	0	0.0625	0.025	0.075	0.1125	0.025	0.1	0.0375	0	0.012658	0	0	0	0.012658	0	0.012658	0	0	0.025316	0	0	0	0	0	0.012658	0	0.025316	0	0	0	0	0	0	0	0.025316	0	0	0	0
0.05	0.0125	0.0125	0.0875	0	0.0125	0.0125	0.0375	0.05	0.0625	0.025	0.0125	0.2875	0.05	0.0625	0.025	0.075	0.125	0	0	0	0	0	0.012658	0	0	0	0	0	0	0	0	0.012658	0	0.012658	0	0.012658	0	0	0	0	0	0	0	0	0	0	0	0	0
0.1375	0.0125	0.0375	0.0375	0.0375	0.0875	0.0125	0.025	0.0375	0.1625	0.05	0	0.0625	0.075	0.05	0.05	0.05	0.05	0.025	0	0.025316	0	0	0.012658	0	0.012658	0	0	0	0.037975	0	0	0.025316	0	0.012658	0.012658	0	0	0	0	0	0	0	0	0	0	0	0	0	0.012658
0.025	0	0.1	0.0875	0	0.1375	0.0125	0	0.0375	0	0.0125	0.0375	0.025	0.05	0.025	0.4125	0.0125	0.025	0	0	0	0	0	0	0	0	0	0	0.012658	0	0	0	0	0	0	0.012658	0	0	0	0	0	0	0	0	0	0	0	0	0	0
0.075	0.0125	0.0125	0.1125	0.0375	0.05	0.0125	0.025	0.0375	0.1625	0.0125	0.025	0.025	0.075	0.125	0.025	0.0375	0.0875	0.0125	0.0375	0.012658	0	0	0	0	0.012658	0	0	0	0.025316	0	0	0	0	0.012658	0	0	0.012658	0	0	0	0	0	0	0	0	0	0	0	0
0.075	0.025	0.0375	0.0875	0.0375	0.05	0.0375	0.0625	0.025	0.1125	0.05	0.0375	0.0625	0.0375	0.0375	0.05	0.05	0.0875	0	0.0375	0.012658	0	0	0	0	0	0	0.012658	0.012658	0.012658	0	0.012658	0	0.012658	0	0	0	0	0	0	0	0	0	0	0	0	0	0.012658	0	0
0.075	0.0125	0.075	0.0875	0.025	0.025	0.0375	0.075	0.0875	0.1	0.0625	0.05	0.0125	0.05	0.05	0.0625	0.0375	0.025	0	0.05	0.012658	0	0	0	0	0	0	0	0.012658	0.025316	0.012658	0	0	0	0.012658	0	0	0	0	0	0	0	0	0	0	0	0	0	0	0.012658
0.15	0.0125	0.05	0.1125	0.0375	0.0375	0.025	0.0625	0.05	0.1	0.0125	0	0.0375	0.05	0.075	0.0625	0.0625	0.05	0.0125	0	0.050633	0	0.012658	0	0	0.025316	0	0	0	0.037975	0	0	0	0	0	0	0	0.012658	0	0	0	0	0	0	0.012658	0	0	0	0	0
0.1	0.05	0.0625	0.0125	0.1	0.0625	0.0125	0.0625	0	0.15	0.0625	0.0375	0.05	0.0125	0.05	0.0625	0.05	0.025	0	0.0375	0.012658	0	0	0	0.012658	0	0	0.012658	0	0.012658	0.012658	0	0	0	0.025316	0.012658	0	0	0	0	0	0.012658	0	0	0	0	0	0	0	0.012658
0.125	0.05	0.025	0.025	0.0375	0.0375	0.0125	0	0.0125	0.125	0.0125	0	0.125	0.05	0.1625	0.05	0.0125	0.1	0.025	0.0125	0.025316	0	0	0	0.012658	0	0	0	0	0.012658	0	0	0.025316	0.012658	0.012658	0	0.012658	0.012658	0	0	0	0	0	0	0	0	0	0	0	0.025316
0.0875	0.025	0.05	0.05	0.0375	0.0875	0.025	0.0125	0.025	0.175	0.0125	0.0125	0	0.0625	0.0875	0.0375	0.05	0.075	0.025	0.0625	0.025316	0.012658	0	0.012658	0.012658	0	0	0	0	0	0	0	0	0	0.025316	0	0	0	0	0	0	0	0.012658	0	0	0	0	0	0	0.012658
0.075	0.025	0.05	0.1125	0.025	0.0625	0.025	0.0625	0.075	0.05	0.0375	0.075	0.025	0.0375	0.05	0	0.025	0.15	0.0125	0.025	0	0	0	0	0	0	0	0	0	0	0	0	0	0	0	0	0	0.063291	0	0.012658	0	0	0	0	0	0	0	0.012658	0	0
0.125	0.0125	0.0625	0.0375	0.0125	0.1	0.0125	0.075	0	0.1625	0.025	0.0625	0.075	0.025	0.0625	0.05	0.0125	0.05	0.0125	0.025	0	0	0	0	0	0.012658	0	0	0	0.025316	0.012658	0	0.025316	0.012658	0.025316	0.012658	0	0	0	0	0.012658	0	0	0	0	0	0	0	0	0
0.1125	0.0125	0.025	0.0375	0.05	0.1125	0.0375	0.0125	0.0125	0.0875	0.05	0.0125	0.1375	0.0375	0.0875	0.075	0.0125	0.05	0	0.0375	0.012658	0	0	0	0	0	0	0	0	0.025316	0	0	0.037975	0.012658	0	0.025316	0	0	0	0	0	0	0	0	0	0	0	0	0	0
0.1125	0	0.05	0.0375	0	0.1	0.0125	0.0375	0.025	0.1875	0.025	0.0125	0.075	0.1	0.0625	0.0375	0.0375	0.0875	0	0	0.012658	0	0	0.012658	0	0.012658	0	0	0	0.025316	0	0	0.012658	0.025316	0	0	0	0.012658	0	0	0	0	0	0	0	0	0	0	0	0
0.125	0.025	0.0875	0.05	0.0375	0.075	0.0125	0.0375	0.075	0.0625	0.025	0.0125	0.0125	0.0375	0.0625	0.05	0.05	0.1375	0	0.025	0	0	0.012658	0	0.012658	0.012658	0	0.012658	0.012658	0.012658	0	0	0	0.012658	0	0	0	0.025316	0	0	0.012658	0	0	0	0	0	0	0	0	0
0.1	0	0.0375	0.05	0.05	0.0625	0.0375	0.05	0.025	0.1125	0.0125	0.05	0.05	0.0875	0.0625	0.0625	0.05	0.075	0	0.025	0.025316	0	0.012658	0	0	0.012658	0.012658	0	0	0	0	0	0	0	0.012658	0.012658	0	0.012658	0	0	0	0	0	0	0	0	0	0	0	0
0.0875	0.0125	0.075	0.0625	0.05	0.1125	0.0375	0.0625	0.0125	0.0875	0.0375	0.0125	0.075	0.0375	0.0875	0.0625	0.0375	0.0375	0	0.0125	0	0	0.012658	0	0	0.012658	0	0.012658	0	0	0	0.012658	0.012658	0.012658	0	0.012658	0	0	0	0	0	0	0	0	0	0	0	0	0	0
0.1625	0.025	0.025	0.0125	0.0375	0.0625	0.0125	0.0125	0.0125	0.2375	0.0125	0.025	0.1	0.0125	0.0375	0.075	0.0375	0.0625	0.0125	0.025	0.012658	0	0	0	0.012658	0	0.012658	0.012658	0	0.037975	0	0	0	0	0.012658	0.025316	0.012658	0.012658	0.012658	0	0	0	0	0	0	0	0	0	0	0
0.1375	0	0.025	0.0375	0.0125	0.075	0.025	0.025	0.025	0.125	0.05	0.0125	0.075	0.0125	0.1	0.1	0.0875	0.05	0	0.025	0.025316	0	0	0.012658	0	0.012658	0	0.012658	0	0.025316	0	0	0	0	0.025316	0.012658	0.012658	0	0	0	0	0	0	0	0	0	0	0	0	0
0.1	0.0125	0.0125	0.05	0.075	0.0625	0.0375	0.0625	0.0625	0.0875	0.0375	0.05	0.05	0.025	0.025	0.05	0.0375	0.1	0	0.0625	0.012658	0	0	0	0	0	0.025316	0.012658	0	0	0	0	0	0	0.012658	0.012658	0	0.025316	0	0	0	0	0	0	0	0	0	0.012658	0	0
0.05	0.0375	0.0125	0.0875	0.0125	0.075	0.025	0.0625	0.025	0.0625	0.0375	0.05	0.05	0.075	0.1125	0.05	0.075	0.05	0.05	0	0.012658	0	0	0	0	0	0	0.012658	0	0	0	0	0	0	0.012658	0	0	0	0.012658	0	0	0	0	0	0	0.012658	0	0	0	0.012658
0.05	0.0375	0.075	0.1	0.05	0.05	0.0375	0.0625	0.0625	0.0875	0.025	0.0125	0.0375	0.025	0.05	0.0625	0.05	0.1125	0	0.0125	0	0	0.012658	0	0	0	0	0	0.012658	0	0	0	0	0	0	0.012658	0	0.012658	0	0	0	0	0	0.012658	0	0	0.012658	0.012658	0	0
0.0625	0	0.075	0.1	0.0375	0.0625	0.025	0.0125	0.0375	0.1	0.0375	0	0.0875	0.05	0.025	0.0875	0.0875	0.0875	0	0.025	0	0	0.012658	0	0	0	0	0.012658	0	0	0	0	0.012658	0.012658	0	0	0.012658	0	0	0	0	0	0	0	0	0	0	0	0	0
0.0625	0.025	0.0625	0.0625	0.0125	0.0625	0.025	0.05	0.0875	0.1125	0.025	0.05	0.0125	0.0625	0.0375	0.0625	0.0625	0.0875	0.0125	0.025	0	0	0	0	0	0	0	0	0.012658	0.025316	0	0	0	0	0	0	0.012658	0.012658	0	0	0	0	0.012658	0	0	0.012658	0	0	0	0
0.05	0.0375	0.0125	0.0125	0.0125	0.05	0.0125	0.0125	0.0875	0.075	0.0125	0.0625	0.1125	0.1625	0.05	0.1	0.025	0.1125	0	0	0	0	0	0	0	0	0	0	0	0	0	0	0.012658	0.025316	0	0	0.012658	0	0	0	0	0	0	0	0	0	0	0.012658	0	0
0.1	0.025	0.025	0.1625	0.05	0.05	0.0125	0.0375	0.05	0.1625	0.0125	0.025	0.025	0.025	0.025	0.025	0.075	0.0625	0.025	0.025	0.025316	0.012658	0	0.012658	0	0	0.012658	0	0.012658	0	0	0	0	0	0	0	0	0	0.012658	0.012658	0	0	0	0	0	0	0	0.012658	0	0.012658
0.075	0.025	0.025	0.1	0.025	0.075	0.0375	0	0.05	0.1625	0.025	0.025	0.0625	0.025	0.05	0.0625	0.05	0.0625	0.0375	0.025	0.012658	0	0	0.025316	0	0	0	0	0	0.012658	0	0	0	0	0.012658	0.012658	0	0	0	0	0	0	0	0	0	0	0	0	0	0
0.05	0.05	0.025	0.0875	0.0125	0.1	0.0375	0.05	0.075	0.1	0.0375	0.05	0.0625	0.025	0.1	0.025	0.025	0.05	0.025	0.0125	0	0.012658	0	0	0	0.012658	0	0.012658	0	0	0	0.012658	0	0	0	0	0	0	0	0	0	0	0.012658	0	0	0	0.012658	0	0	0.012658
0.075	0.0375	0.0375	0.075	0.0125	0.05	0.075	0.075	0.0625	0.025	0.0125	0.075	0.0375	0.025	0.0375	0.05	0.075	0.075	0.05	0.0375	0	0	0	0	0	0	0	0.012658	0.012658	0	0	0	0.012658	0	0	0	0	0	0.012658	0.025316	0	0	0	0	0	0.012658	0.012658	0	0	0
0.1	0	0.05	0.1	0.05	0.05	0.025	0.0625	0.0875	0.1125	0.025	0.075	0.025	0.0125	0.025	0.0375	0.0375	0.0875	0	0.0375	0.025316	0	0.025316	0	0	0.012658	0.012658	0	0	0.012658	0	0	0	0	0	0	0	0.012658	0	0	0	0	0	0	0	0	0	0	0	0
0.075	0.0125	0.075	0.0625	0.05	0.025	0.0125	0.1	0.0875	0.0875	0.0375	0.05	0.0625	0.0125	0.0375	0.05	0.0625	0.025	0	0.075	0	0	0.012658	0	0	0	0	0.012658	0	0.012658	0	0.012658	0.012658	0	0	0	0	0	0	0.012658	0	0	0	0	0	0	0	0	0	0.012658
0.0625	0.0125	0.0625	0.1	0.0375	0.125	0	0.025	0.025	0.0625	0.0125	0.0125	0.1375	0.025	0.05	0.1125	0.075	0.0375	0	0.025	0	0	0	0	0	0	0	0	0	0	0	0	0.012658	0	0	0.037975	0.012658	0	0	0	0	0	0	0	0	0	0	0	0	0
0.075	0	0.025	0.1375	0.0125	0.0125	0.025	0.075	0.0625	0.1625	0.025	0	0.0875	0.05	0.025	0.025	0.05	0.075	0.0375	0.0375	0	0	0	0	0	0	0	0	0	0.025316	0	0	0.012658	0	0	0	0.025316	0	0	0.012658	0	0	0	0	0	0	0	0	0	0
0.1625	0.05	0	0.0625	0.025	0.125	0.025	0.0125	0.0125	0.0375	0.025	0.0625	0.05	0.025	0.0875	0.025	0.05	0.1125	0	0.05	0.10127	0	0	0	0.012658	0.012658	0	0	0	0	0	0.025316	0	0	0	0	0	0.012658	0	0	0	0.025316	0	0	0	0	0	0	0	0
0.0375	0.0125	0.0125	0.0625	0.1125	0.1125	0.0125	0.1	0.05	0.0625	0.0625	0.0125	0.025	0.0375	0.025	0.05	0.0625	0.1	0.0375	0.0125	0	0	0	0	0	0.012658	0	0.025316	0	0	0	0	0	0	0	0	0	0	0	0	0.012658	0	0	0	0	0	0	0	0	0
0.0875	0.0375	0.0125	0.05	0.075	0.0875	0.0125	0.05	0	0.125	0.0375	0.0125	0.05	0.05	0.0375	0.075	0.0875	0.0625	0.05	0	0	0	0.012658	0	0	0.012658	0	0	0	0.012658	0	0	0	0	0	0.012658	0.012658	0.012658	0.012658	0	0	0	0	0	0	0	0	0.012658	0	0
0.0625	0.0125	0.0625	0.0125	0.0625	0.0625	0.0875	0.025	0.0625	0.075	0.0625	0.025	0.0625	0.05	0.0375	0.05	0.0375	0.0625	0	0.0875	0	0	0	0	0	0.012658	0	0	0.012658	0.012658	0	0	0	0	0	0.012658	0	0	0	0.012658	0	0	0	0	0	0	0	0	0	0
0.1	0.0125	0.0375	0.0375	0.0375	0.0875	0.025	0.025	0.0875	0.1125	0.05	0.0125	0.0875	0.05	0.05	0.05	0.0375	0.0375	0.05	0.0125	0.050633	0	0.012658	0	0	0	0	0	0	0.012658	0	0	0	0	0.012658	0.012658	0	0	0	0	0	0	0	0	0	0.012658	0	0	0	0
0.225	0.0125	0	0.0375	0.025	0.2125	0	0	0.0125	0.1125	0.025	0.0125	0.15	0	0.075	0.0375	0	0.05	0	0.0125	0.050633	0.012658	0	0.012658	0	0.0253	0	0	0.012658	0.025316	0	0	0.012658	0	0.025316	0.012658	0	0.025316	0	0.012658	0.012658	0	0	0	0	0	0	0	0	0
0.05	0.025	0.0375	0.0375	0.125	0.0625	0	0.075	0.05	0.0625	0.025	0.0625	0.025	0.0125	0.0125	0.1	0.0625	0.1125	0.0375	0.025	0	0	0	0	0	0	0	0	0	0	0	0.012658	0.012658	0	0	0	0	0.025316	0	0	0	0	0	0	0	0	0	0	0	0
0.0875	0.025	0.0375	0.0375	0.0875	0.1625	0	0.0625	0.0375	0.075	0.025	0	0.05	0.0125	0	0.075	0.05	0.1	0.0375	0.0375	0	0	0	0	0.012658	0	0	0	0	0	0.012658	0	0.012658	0	0	0	0	0.037975	0.012658	0	0	0	0	0	0.012658	0	0	0	0	0
0.125	0.0125	0.025	0.1	0.0375	0.0375	0.0125	0.05	0.1	0.1375	0.05	0.0125	0	0.025	0	0.1	0.0375	0.0625	0.0375	0.0375	0.012658	0	0.012658	0.037975	0	0	0	0	0.012658	0.025316	0	0.012658	0	0	0	0	0	0	0.012658	0	0	0	0	0	0	0	0	0	0	0
0.1	0.0125	0.1125	0.075	0.025	0.0875	0	0.025	0.075	0.05	0.025	0.0625	0.0375	0.05	0.05	0.075	0.0375	0.0875	0	0.0125	0.025316	0	0	0	0	0.025316	0	0	0	0.025316	0	0	0	0	0.012658	0	0	0.012658	0	0	0	0	0	0	0	0	0	0	0	0.012658
0.1125	0.0125	0.0125	0.05	0.0625	0.0875	0.05	0.0125	0.025	0.125	0.0125	0	0.0625	0.0375	0.0875	0.1	0.0375	0.05	0.025	0.0375	0.012658	0	0.012658	0.012658	0	0	0.012658	0	0	0	0	0	0.012658	0	0.012658	0.037975	0	0	0	0	0	0	0	0	0	0	0	0	0.012658	0
0.0875	0.025	0.025	0.0375	0	0.0875	0.0125	0.025	0.025	0.0375	0.0375	0	0.175	0.0875	0.075	0.125	0.075	0.05	0	0.0125	0.012658	0	0	0.012658	0	0.012658	0	0	0	0	0.012658	0	0	0.012658	0.012658	0	0	0.012658	0	0	0	0	0	0	0	0	0	0	0	0
0.0875	0.0375	0.0125	0.0375	0.05	0.125	0.025	0.05	0.0375	0.2375	0.0375	0	0	0.0125	0.05	0.05	0.0375	0.0625	0.0375	0.0125	0	0	0	0.012658	0.012658	0.025316	0	0	0	0.037975	0	0	0	0	0	0	0	0	0	0	0	0	0	0	0	0	0	0	0	0.012658
0.0875	0	0.1	0.0375	0.025	0.025	0.0375	0.075	0.0375	0.075	0.05	0.0625	0.0375	0.05	0.075	0.05	0.025	0.075	0.0625	0.0125	0	0	0.012658	0.012658	0	0	0.012658	0.012658	0	0.012658	0	0	0	0.012658	0.012658	0	0	0	0	0	0	0	0	0	0	0	0	0	0	0
0.075	0.0125	0.0125	0.075	0.05	0.075	0.0125	0.05	0.1125	0.1	0.0125	0.075	0.025	0.0375	0.025	0.0875	0.025	0.075	0	0.0625	0	0	0	0	0.012658	0	0	0	0	0	0	0.012658	0	0.025316	0	0	0.012658	0	0	0.012658	0	0	0	0	0.012658	0	0	0	0	0
0.05	0.0375	0.05	0.0625	0.05	0.0625	0.0125	0.025	0.125	0.125	0.0375	0.0375	0.025	0.05	0.0125	0.075	0.0125	0.1125	0	0.0375	0	0	0	0	0	0	0.012658	0	0	0.025316	0	0	0	0	0	0	0	0.012658	0	0	0	0	0.012658	0.012658	0	0	0	0	0	0
0.1	0	0.05	0.0875	0.0625	0.0125	0	0.0625	0.125	0.2	0.0125	0.0875	0.025	0.0125	0	0.0625	0.025	0.025	0.0375	0.0125	0	0	0	0	0.012658	0	0	0	0	0.037975	0	0	0.012658	0	0	0	0	0.025316	0	0.012658	0	0	0	0	0	0	0	0	0	0
0.0625	0.0125	0.05	0.1125	0.0625	0	0.05	0.05	0.0875	0.075	0.05	0.0375	0.025	0.05	0.05	0.1125	0.0375	0.025	0.0125	0.0375	0.012658	0	0	0.012658	0	0	0.012658	0	0	0	0	0	0	0	0.012658	0	0	0	0	0	0	0	0	0	0	0	0	0	0.012658	0
0.05	0.0125	0.0375	0.0875	0.05	0.1125	0.025	0.0875	0.1125	0.075	0.0125	0.05	0.0375	0.0375	0	0.0375	0.0625	0.0875	0	0.025	0	0	0	0.012658	0	0	0	0.012658	0.012658	0	0	0	0	0	0	0	0	0.012658	0	0	0	0	0	0	0	0	0	0	0	0
0.0375	0	0.025	0.0625	0.0875	0.0625	0.05	0.1125	0.05	0.0875	0.0375	0.075	0.0625	0.0875	0.025	0.025	0.025	0.0625	0	0.025	0	0	0	0	0	0	0	0	0	0	0	0.012658	0	0.012658	0	0	0	0	0	0.012658	0	0	0	0	0	0	0	0	0	0
0.1125	0.0125	0.05	0.1	0.0625	0.05	0.025	0.0875	0.05	0.0625	0.05	0.0125	0.05	0.0125	0.075	0.0125	0.0625	0.075	0.025	0.0125	0	0	0.012658	0.012658	0	0.012658	0	0.012658	0	0.012658	0	0	0.012658	0	0.012658	0.012658	0	0.012658	0	0	0	0	0	0	0.012658	0	0	0	0	0
0.075	0	0.1	0.0125	0.0375	0.1	0.0375	0.05	0.0125	0.05	0.0375	0.025	0.0375	0.075	0.0625	0.0875	0.075	0.025	0.05	0.05	0.012658	0	0.025316	0	0	0	0.012658	0	0	0	0	0	0	0.025316	0	0	0	0	0	0	0	0	0	0	0	0	0	0	0	0
0.075	0	0.0875	0.0375	0.05	0.1125	0.0375	0.05	0	0.0625	0.0125	0.0125	0.05	0.0625	0.05	0.0875	0.075	0.05	0.0125	0.075	0.025316	0	0.012658	0	0	0.025316	0	0	0	0.012658	0	0	0	0	0	0	0	0	0	0	0	0	0	0	0	0	0	0	0	0
0.075	0	0.0625	0.075	0	0.05	0.025	0.0875	0.0875	0.1	0.05	0.0125	0.1	0.0375	0.05	0.05	0.0375	0.075	0	0.025	0.025316	0	0	0.012658	0	0	0	0	0.012658	0	0	0	0.012658	0	0	0	0	0.012658	0	0	0	0	0	0	0	0	0	0	0	0
0.0625	0.0125	0.0625	0.05	0.075	0.05	0.0125	0.0375	0.0875	0.125	0.025	0.075	0.025	0.0625	0.075	0.05	0.05	0.025	0	0.0375	0.012658	0	0	0.012658	0	0	0	0	0.012658	0.012658	0	0	0	0	0.012658	0	0	0	0	0	0	0	0	0	0	0	0	0	0	0
0.075	0.0125	0.0625	0.05	0.025	0.0625	0.0375	0.0875	0.0625	0.075	0.0375	0.0625	0.05	0.0625	0.0125	0.075	0.025	0.0625	0.025	0.0375	0.012658	0	0	0	0	0.012658	0	0	0	0.025316	0	0.025316	0	0	0	0	0	0	0	0	0	0	0	0	0	0	0	0	0	0
0.15	0.0125	0.025	0.1	0.05	0.1375	0.0375	0.05	0.05	0.075	0.05	0.025	0	0.0125	0.05	0.05	0.05	0.025	0	0.05	0.025316	0	0	0.012658	0.012658	0.012658	0.012658	0.012658	0.012658	0.012658	0.012658	0	0	0	0	0	0	0.012658	0	0.012658	0	0	0	0.012658	0	0	0	0	0	0
0.0625	0	0.0625	0.0875	0.0375	0.0375	0.0125	0.05	0.0625	0.125	0.0375	0.025	0.075	0.025	0.05	0.075	0.0625	0.075	0	0.0375	0.012658	0	0	0.012658	0	0	0	0	0	0.012658	0	0	0	0	0	0	0.012658	0.012658	0	0	0	0	0	0	0	0	0	0	0	0
0.0375	0.0125	0.0625	0.0375	0.0375	0.1625	0.0625	0.0375	0.025	0.1	0.0125	0.025	0.1	0.0375	0.0875	0.05	0.0125	0.025	0.025	0.05	0.012658	0	0	0	0	0	0	0	0	0	0	0	0	0	0	0	0	0.012658	0	0.012658	0	0	0	0	0	0.012658	0	0	0	0
0.075	0	0.025	0.0875	0.05	0.0875	0.0375	0.0875	0.0125	0.125	0.05	0.0125	0	0.0375	0.075	0.05	0.075	0.1	0.0125	0	0.012658	0	0	0	0	0.012658	0	0.012658	0.012658	0	0	0	0	0	0	0	0	0.025316	0	0	0	0	0	0	0	0	0	0	0	0
0.0875	0	0.0625	0.075	0.0375	0.1	0.05	0.0625	0	0.075	0.05	0.025	0.0375	0.025	0.0875	0.025	0.0625	0.0875	0.0125	0.0375	0	0	0	0.012658	0	0.012658	0	0.025316	0	0.012658	0.012658	0	0	0	0	0	0	0.012658	0	0	0	0	0	0	0	0	0	0	0	0
0.1375	0	0.025	0.075	0.075	0.0875	0	0.05	0.05	0.075	0.025	0.0375	0.0375	0.0375	0.1	0.0875	0	0.0625	0	0.0375	0.025316	0	0	0.012658	0	0.025316	0	0	0.012658	0.012658	0.012658	0	0	0	0.025316	0	0	0	0	0.012658	0	0	0	0	0	0	0	0	0	0
0.1	0	0.0625	0.0125	0.025	0.125	0.0125	0.0375	0.0125	0.125	0.025	0.0125	0.1	0.0375	0.0625	0.1	0.075	0.05	0.0125	0.0125	0	0	0	0	0	0.025316	0	0	0	0.012658	0	0	0.025316	0.012658	0	0.012658	0	0.012658	0	0	0	0	0	0	0	0	0	0	0	0
0.1375	0.0125	0.0375	0.0125	0.05	0.1	0	0.025	0.0125	0.0875	0.0375	0.025	0.125	0.0375	0.0375	0.1125	0.075	0.05	0	0.025	0.025316	0.012658	0	0	0	0.037975	0	0	0	0.012658	0	0	0.037975	0	0	0.012658	0	0	0	0	0	0	0	0	0	0	0	0	0	0.012658
0.075	0.0125	0.1125	0.0625	0.0375	0.075	0	0.1	0.075	0.1125	0.0375	0.0125	0.025	0	0.025	0.075	0.0625	0.0875	0	0.0125	0	0	0.025316	0	0	0.012658	0	0.012658	0.012658	0	0	0	0	0	0	0	0	0.012658	0	0	0	0	0	0	0	0	0	0	0.012658	0
0.0375	0.0125	0.0625	0.0375	0.075	0.0875	0.075	0.0375	0.05	0.05	0.0375	0.0625	0.0875	0.0125	0.025	0.0375	0.025	0.0625	0.0625	0.0625	0	0	0	0	0	0	0	0	0	0.012658	0	0	0	0	0	0	0	0.025316	0	0	0	0	0	0	0	0	0	0	0	0
0.075	0	0.075	0.075	0.0125	0.0875	0.025	0.125	0.0625	0.0625	0.0375	0.0375	0.05	0.0125	0.0125	0.0875	0.0625	0.0625	0	0.0375	0	0	0.025316	0.012658	0	0	0	0.012658	0	0	0	0	0.012658	0	0	0.012658	0	0	0	0	0	0	0	0	0	0	0	0	0	0
0.0625	0.0125	0.075	0.0875	0.025	0.05	0.05	0.075	0.075	0.075	0.025	0.075	0	0	0.1125	0.05	0.0625	0.05	0.025	0.0125	0	0	0.012658	0	0	0	0	0	0.012658	0.012658	0	0	0	0	0	0	0.012658	0	0.012658	0	0	0	0	0	0	0	0	0.012658	0	0
0.0625	0.025	0.0875	0.05	0.0625	0.0375	0.0875	0.075	0.0625	0.05	0.025	0.0375	0.05	0.025	0.0375	0.05	0.05	0.1	0	0.025	0	0	0	0.012658	0.012658	0	0	0	0	0	0.012658	0	0.012658	0	0	0	0	0.012658	0	0	0	0	0	0	0	0.012658	0	0	0	0
0.1125	0.0375	0.0375	0.0625	0.0375	0.0875	0.0125	0.05	0.075	0.075	0.025	0.0875	0.05	0.0375	0.0125	0.0375	0.0375	0.0375	0.025	0.0625	0.025316	0	0	0.012658	0.012658	0.025316	0	0	0	0	0	0	0	0.012658	0	0	0	0.025316	0	0	0.012658	0.012658	0	0	0	0	0	0	0	0
0.075	0.0125	0.0625	0.0875	0.0125	0.0625	0.0125	0.0625	0.0375	0.1	0.025	0.05	0.0375	0.0625	0.0375	0.0625	0.1125	0.0375	0	0.05	0.012658	0	0.012658	0	0	0.012658	0	0	0	0	0	0	0	0	0.012658	0	0.012658	0.012658	0	0	0	0	0	0	0	0	0	0	0	0
0.1125	0.0125	0.05	0.0375	0.0125	0.0125	0.0375	0.025	0.0875	0.1125	0.0375	0.0375	0.025	0.025	0.0625	0.1125	0.0875	0.0625	0.0125	0.0375	0.012658	0	0	0.012658	0	0	0	0	0.012658	0.025316	0	0	0	0	0	0.025316	0.012658	0	0	0	0.012658	0	0	0	0	0	0	0	0	0
0.05	0.05	0.0375	0.0375	0.025	0.1125	0	0.0125	0	0.1	0.05	0.0375	0.125	0	0.075	0.0625	0.0625	0.1125	0.025	0.025	0	0	0	0	0	0	0	0	0	0.025316	0	0	0	0	0.012658	0	0	0.012658	0	0	0	0	0.012658	0	0	0	0	0	0	0.025316
0.1125	0.025	0.025	0.0375	0.0125	0.1125	0	0.0125	0.0375	0.2	0.0375	0.0125	0.0375	0.0125	0.0625	0.075	0.075	0.1	0	0.0125	0.012658	0	0	0	0	0.012658	0	0	0.012658	0	0	0	0	0	0.025316	0.012658	0	0.037975	0	0	0	0	0	0	0	0	0	0	0	0.012658
0.0625	0.0375	0	0.0375	0.0125	0.1375	0.0375	0.0125	0.0625	0.075	0.0375	0.0625	0.0125	0.05	0.0625	0.0625	0.0875	0.1	0.025	0.025	0	0	0	0	0	0.012658	0.012658	0	0	0.012658	0	0	0	0.012658	0	0	0.012658	0	0	0	0	0	0	0	0	0	0.012658	0	0.012658	0
0.05	0.0125	0.0375	0.1375	0.0625	0.0625	0.0375	0.025	0.075	0.1125	0.0625	0.0125	0.025	0.0375	0.0625	0.0625	0.025	0.05	0.0125	0.0375	0	0	0	0.012658	0.012658	0.012658	0	0.012658	0	0	0	0	0	0	0	0	0	0	0	0	0	0	0	0	0	0	0	0	0	0
0.0375	0.0125	0.025	0.1375	0.0375	0.075	0.0375	0.0875	0.075	0.05	0.025	0.025	0.0125	0.0375	0.1375	0.075	0.0375	0.05	0	0.025	0.012658	0	0	0	0	0	0	0.012658	0.012658	0	0	0	0	0	0	0	0	0	0	0	0	0	0	0	0	0	0	0	0	0
0.075	0	0.0875	0.075	0.075	0.0375	0.0125	0.075	0.0375	0.075	0.0125	0.0625	0.025	0.05	0.025	0.075	0.0625	0.1	0.0375	0	0	0	0.012658	0	0	0	0	0.012658	0.012658	0	0	0.012658	0	0	0	0	0	0.025316	0	0	0	0	0	0	0	0	0	0	0	0
0.05	0.0125	0.0625	0.05	0.1125	0.1125	0.0125	0.0625	0.0625	0.0125	0.0375	0.0375	0.05	0.0375	0.05	0.05	0.0375	0.1375	0	0.0125	0	0	0.012658	0.012658	0	0	0	0	0	0	0	0.012658	0	0	0	0	0	0.012658	0	0	0	0	0	0	0	0	0	0	0	0
0.05	0	0.05	0.025	0.025	0.1	0.0125	0.0625	0.075	0.1375	0	0	0.1125	0	0.025	0.05	0.2125	0.0625	0	0	0	0	0	0	0	0	0	0	0.012658	0	0	0	0.012658	0	0.025316	0	0	0	0	0	0	0	0	0	0	0	0	0	0	0
0.1	0.025	0.075	0.1	0.0375	0.125	0	0	0.0125	0.075	0.025	0.025	0.1	0.025	0.075	0.1125	0.0125	0.0375	0.0125	0.025	0	0	0.012658	0.037975	0	0.025316	0	0	0	0.012658	0	0	0.012658	0	0	0	0	0	0	0	0	0	0	0	0	0	0	0	0	0.012658
0.2	0	0.0875	0.0625	0	0.3125	0	0	0.0375	0.0875	0.0125	0.0125	0.025	0.025	0.075	0	0.025	0.0375	0	0	0.075949	0	0.012658	0	0	0.063291	0	0	0	0.012658	0	0.012658	0.012658	0	0.012658	0	0	0	0	0	0	0	0	0	0	0	0	0	0	0
0.1	0	0.0375	0.025	0.0375	0.175	0	0.025	0.1125	0.075	0.0125	0.0375	0.1	0.025	0.075	0.075	0.0125	0.05	0	0.025	0	0	0	0	0.012658	0.050633	0	0	0	0.012658	0	0	0.025316	0	0	0	0	0	0	0	0	0	0	0	0	0	0	0	0	0
0.0625	0.0125	0.05	0.0375	0.025	0.075	0.025	0.0375	0.05	0.1375	0.0125	0.0375	0.1	0.05	0.025	0.125	0.025	0.0375	0.025	0.05	0.025316	0	0	0	0	0	0	0	0	0	0	0	0.012658	0	0	0.012658	0	0.012658	0	0	0	0	0	0	0	0.012658	0	0	0	0
0.1125	0.05	0.0125	0.0125	0	0.1	0.025	0.0125	0.0375	0.2375	0.0125	0.025	0.0875	0.0375	0.0625	0.075	0.05	0.025	0.0125	0.0125	0.050633	0	0	0	0	0.025316	0	0	0	0.012658	0	0	0	0.012658	0	0	0	0.012658	0	0	0	0.012658	0	0	0	0	0	0	0	0
0.0625	0.025	0.0875	0.075	0.05	0.0625	0.0125	0.0375	0.075	0.0875	0.0375	0.0625	0	0.0375	0.075	0.0625	0.0625	0.0625	0	0.025	0	0	0.012658	0	0	0	0	0	0.012658	0.012658	0	0.012658	0	0	0.012658	0	0	0	0	0	0	0	0	0	0	0	0.012658	0	0.012658	0
0.0875	0.025	0.0375	0.1	0.025	0.1125	0.0125	0.075	0.05	0.075	0.0125	0.025	0.05	0.025	0.025	0.1	0.05	0.0875	0.025	0	0.012658	0	0	0.012658	0	0.025316	0.012658	0	0	0	0	0	0.012658	0	0	0	0	0.012658	0	0	0	0	0	0	0	0	0	0	0	0
0.0375	0.025	0.0875	0.0625	0.0375	0.05	0.025	0.1125	0.1	0.0625	0.0375	0.025	0.0625	0.0125	0.0375	0.0625	0.0625	0.05	0.025	0.025	0	0	0	0	0.012658	0	0	0	0	0	0	0	0	0	0	0.012658	0.012658	0	0	0	0.012658	0	0	0	0	0	0	0	0.012658	0
0.0625	0.0125	0.05	0.025	0.0375	0.05	0.0125	0.125	0.0875	0.1	0.025	0.025	0.05	0.075	0.05	0.075	0.0375	0.0375	0.0125	0.05	0	0	0	0	0	0.012658	0	0.012658	0	0.037975	0	0	0	0	0	0	0	0	0	0	0	0	0	0	0	0	0	0	0	0
0.025	0	0.1	0.175	0.0125	0.0875	0	0.075	0.0875	0.0875	0.05	0.0375	0.0125	0.025	0.0875	0.0375	0.05	0.0375	0	0.0125	0	0	0	0.012658	0	0	0	0	0	0	0.012658	0	0	0	0	0	0	0	0	0	0	0	0	0	0	0	0	0	0	0
0.075	0	0.0875	0.0625	0.025	0.1125	0.0375	0.0125	0.075	0.0375	0.025	0.0125	0.075	0.05	0.05	0.1125	0.0625	0.075	0.0125	0	0.012658	0	0	0	0	0.012658	0	0	0.012658	0	0	0	0.012658	0	0.025316	0	0	0	0	0	0	0	0	0	0	0	0	0	0	0
0.0375	0.025	0.0875	0.0375	0.0375	0.0875	0	0	0.075	0.15	0.0125	0.025	0.0875	0.0375	0.1125	0.075	0.025	0.0375	0.025	0.025	0.012658	0	0.012658	0	0	0	0	0	0	0	0	0	0	0	0.012658	0	0	0	0	0	0	0	0	0	0	0.012658	0	0	0	0
0.05	0.025	0.0375	0.0125	0.0625	0.125	0.0125	0.05	0.05	0.1125	0.0375	0.0125	0.125	0.05	0.05	0.0375	0.0625	0.0625	0	0.025	0.012658	0	0.012658	0	0	0.012658	0	0	0	0	0	0	0.012658	0	0	0	0	0	0	0	0	0	0	0	0.012658	0	0	0	0	0.012658
0.0375	0	0.05	0.1	0.025	0.0625	0.0125	0.0375	0.1375	0.0625	0.05	0.0375	0.0375	0.0375	0.05	0.0875	0.0625	0.0625	0.025	0.025	0	0	0	0.012658	0	0	0	0	0	0.012658	0	0	0	0	0	0	0.012658	0	0	0	0	0	0	0	0	0	0	0	0	0
0.0625	0.0125	0.025	0.025	0.0125	0.075	0	0	0.0375	0.1125	0.0625	0	0.05	0.0375	0.1375	0.1125	0.075	0.1	0.0375	0.025	0	0	0	0	0	0.012658	0	0	0	0.025316	0	0	0	0	0	0	0.012658	0	0.012658	0	0	0	0	0	0	0	0	0	0	0
0.1125	0	0.05	0.1375	0.0375	0.05	0.0125	0.05	0.0375	0.05	0.0375	0.0375	0.0375	0.0125	0.0875	0.0375	0.0625	0.0875	0.025	0.0375	0.012658	0	0.025316	0	0	0	0	0.012658	0	0	0	0	0	0	0.025316	0	0	0.012658	0.012658	0.012658	0	0	0	0	0	0	0	0	0	0
0.15	0	0.075	0.0625	0.0375	0.05	0.0375	0.0375	0.0125	0.0625	0.0375	0.025	0.025	0.05	0.05	0.0625	0.0625	0.1	0.0125	0.05	0.037975	0	0.025316	0	0.025316	0.012658	0	0	0	0.012658	0.012658	0	0	0	0	0	0	0.012658	0	0.012658	0	0	0	0	0	0	0	0	0	0
0.1125	0.0125	0.0375	0.05	0.05	0.1	0.0375	0.05	0.0375	0.0625	0.025	0	0.0625	0.0375	0.0875	0.025	0.0625	0.1	0	0.05	0	0	0.012658	0	0.012658	0	0.012658	0.012658	0.012658	0	0	0	0	0.012658	0.025316	0	0	0.012658	0	0	0.012658	0	0	0	0	0	0	0	0	0
0.1	0	0.0875	0.0625	0.025	0.075	0.0125	0.0625	0.05	0.075	0.0375	0.025	0.0375	0.0375	0.0625	0.0625	0.0875	0.0625	0.025	0.0125	0	0	0.025316	0.012658	0	0	0	0	0.012658	0	0.012658	0	0	0	0	0	0.012658	0.025316	0	0	0	0	0	0	0	0	0	0	0	0
0.125	0.025	0.05	0.075	0	0.075	0.025	0.0625	0.0375	0.125	0.0375	0.0125	0.05	0.0125	0.125	0.05	0	0.025	0.025	0.0625	0.025316	0	0	0.012658	0	0.025316	0	0	0.012658	0	0	0	0	0	0.012658	0.012658	0	0.012658	0	0	0	0	0.012658	0	0	0	0.012658	0	0	0
0.1375	0	0.0625	0.05	0.0125	0.0125	0	0.0375	0.025	0.125	0.025	0.0125	0.1375	0.0875	0.05	0.0375	0.075	0.0875	0.025	0	0.025316	0	0.012658	0	0.012658	0	0	0	0.025316	0.025316	0.012658	0	0	0.025316	0	0	0	0	0	0	0	0	0	0	0	0	0	0	0	0
0.1	0.0125	0.0375	0.1	0.025	0.0625	0.025	0.075	0.125	0.0625	0.025	0.0125	0.025	0.0375	0.025	0.0375	0.0375	0.1125	0.025	0.0375	0	0	0	0	0	0.012658	0	0.025316	0.012658	0	0	0	0	0	0	0	0.012658	0.025316	0	0.012658	0.012658	0	0	0	0	0	0	0	0	0
0.2	0	0.05	0.1	0.0125	0.0875	0	0.0375	0.05	0	0.025	0.025	0.175	0.0375	0	0.15	0.0125	0.025	0	0.0125	0.050633	0	0.012658	0.025316	0	0.012658	0	0	0	0	0	0	0.012658	0.012658	0	0.063291	0	0.012658	0	0	0	0	0	0	0	0	0	0	0	0
0.2	0.0125	0.025	0.025	0.025	0.075	0.025	0.025	0.0125	0.075	0.0125	0.025	0.0625	0.05	0.1625	0.0625	0.0125	0.075	0	0.0375	0.050633	0	0	0	0.012658	0.012658	0	0	0	0.025316	0	0	0.025316	0	0.037975	0	0	0.025316	0	0	0	0	0	0	0	0	0	0	0	0
0.225	0.0125	0	0.025	0.0125	0.1125	0.025	0	0	0.2125	0.0125	0.0125	0.1125	0.0125	0.1125	0.0375	0	0.0625	0.0125	0	0.037975	0	0	0	0	0.012658	0	0	0	0.075949	0	0	0.037975	0	0.063291	0	0	0	0	0	0	0	0	0	0	0.012658	0	0	0	0
0.1125	0.0125	0.0625	0.0625	0.05	0.075	0.0375	0.05	0.025	0.025	0.0125	0.025	0.075	0.0375	0.0875	0.05	0.0625	0.075	0.025	0.0375	0.025316	0	0	0.012658	0.012658	0.012658	0	0	0	0	0	0	0.012658	0.025316	0	0	0.012658	0	0	0	0	0	0	0.012658	0	0	0	0	0	0
0.0875	0	0.0625	0	0.0375	0.025	0.025	0.1125	0.1125	0.1375	0.025	0.0375	0.075	0	0.025	0.0625	0.075	0.05	0.0125	0.0375	0	0	0.012658	0	0	0	0	0	0.037975	0.012658	0.012658	0	0	0	0	0	0	0.012658	0	0	0	0	0	0	0	0	0	0	0	0
0.0375	0	0.05	0.075	0.05	0.05	0	0.05	0.05	0.075	0.0125	0.0625	0.0625	0.025	0.1125	0.0625	0.1	0.075	0.0125	0.0375	0	0	0.012658	0.012658	0	0	0	0	0	0	0	0	0	0	0	0	0	0	0	0.012658	0	0	0	0	0	0	0	0	0	0
0.05	0	0.025	0.1	0.05	0.075	0	0.05	0.0375	0.175	0.05	0.075	0.025	0.0625	0.0625	0.075	0.05	0.025	0.0125	0	0	0	0	0.012658	0	0.012658	0	0	0	0	0	0	0	0.012658	0	0	0.012658	0	0	0	0	0	0	0	0	0	0	0	0	0
0.0625	0.025	0.0375	0.025	0.0375	0.1125	0.025	0	0	0.175	0.0375	0.0125	0.125	0.0375	0.0875	0.0875	0.025	0.0375	0	0.05	0	0	0	0	0	0	0	0	0	0.025316	0	0	0.025316	0	0	0	0	0.012658	0	0	0	0	0	0	0	0	0	0	0	0
0.0625	0.025	0.0125	0.05	0.075	0.0625	0.025	0.0375	0.1	0.1625	0.025	0.0625	0.025	0.0125	0.0125	0.05	0.1	0.0625	0.0125	0.025	0	0	0	0	0	0	0	0.012658	0.012658	0	0	0.012658	0	0	0	0.012658	0.012658	0	0	0	0	0	0	0	0	0	0	0	0	0.012658
0.0875	0.0125	0.025	0.075	0.025	0.1375	0.05	0.0625	0.0375	0.0625	0.0375	0.05	0.05	0.025	0.075	0.075	0.0375	0.0375	0	0.0375	0	0	0	0.012658	0	0	0.025316	0	0	0.012658	0	0	0.012658	0	0.025316	0	0	0	0	0	0	0	0	0	0	0	0	0	0	0
0.075	0.0125	0.1	0.1125	0	0.1	0.0125	0.0375	0.1625	0.0375	0.0125	0.025	0.0375	0.0875	0.0125	0.125	0.0375	0	0	0.0125	0.012658	0	0	0.012658	0	0	0	0	0.025316	0	0	0	0	0	0	0.025316	0	0	0	0	0	0	0	0	0	0.012658	0	0	0	0
0.075	0	0.0375	0.075	0.05	0.1	0	0.0125	0.0125	0.1625	0.0125	0.025	0.1	0	0.1	0.0625	0.075	0.0625	0.0125	0.025	0.012658	0	0	0.025316	0	0	0	0	0	0	0	0	0	0	0	0.025316	0.012658	0	0	0	0	0	0	0	0	0	0	0	0	0
0.0375	0.0375	0.0375	0.0375	0	0.0625	0.0125	0.075	0.0375	0.125	0.025	0.0875	0.025	0.0375	0.0375	0.1875	0.0375	0.0625	0.025	0.0125	0	0	0	0	0	0	0	0	0	0	0	0	0	0	0	0.012658	0	0.012658	0	0	0	0	0.012658	0	0	0	0	0	0.012658	0
0.0375	0.0625	0.0125	0.05	0.025	0.075	0.025	0.0125	0.0375	0.1375	0.05	0.0125	0.05	0.0125	0.0375	0.0875	0.0875	0.1375	0.0375	0.0125	0	0.012658	0	0.012658	0	0.012658	0	0	0	0	0	0	0	0	0	0	0	0	0	0	0	0	0	0	0	0.012658	0	0	0	0.012658
0.125	0.0125	0.05	0.05	0.025	0.1125	0.025	0.025	0.0375	0.1	0.025	0	0.1125	0.0625	0.075	0.0875	0.025	0.05	0	0	0.025316	0	0.012658	0.012658	0	0.012658	0	0	0	0.012658	0	0	0.037975	0	0	0	0	0.012658	0	0	0.012658	0	0	0	0	0	0	0	0	0
0.1	0	0.0125	0.025	0.075	0.0875	0.025	0.1	0.025	0.025	0.05	0	0.125	0.025	0	0.1	0.0375	0.1125	0.0375	0.0375	0.012658	0	0	0	0.025316	0.012658	0	0	0	0	0	0	0.012658	0	0	0	0	0.025316	0.012658	0	0	0	0	0	0	0	0	0	0	0
0.0875	0.0375	0.0375	0.075	0.0125	0.0875	0.0125	0.075	0.0375	0.0625	0.0625	0.0375	0.0375	0.0375	0	0.1125	0.075	0.05	0	0.0625	0.012658	0.025316	0.012658	0.012658	0	0	0	0	0	0	0	0.012658	0	0	0	0.012658	0	0	0	0	0	0	0	0	0	0.012658	0	0.012658	0	0.012658
0.0875	0.05	0.1	0.125	0.05	0.075	0.05	0.0125	0.025	0.075	0.025	0.0375	0.0375	0.0375	0.025	0.1	0.05	0.025	0.0125	0	0.012658	0	0.012658	0.012658	0	0	0	0	0	0	0	0	0	0	0	0.012658	0.012658	0.012658	0.012658	0	0	0	0	0	0	0	0	0	0.012658	0.012658
0.05	0.0625	0.0375	0.075	0.0375	0.075	0.0125	0.1125	0.0625	0.0375	0.025	0.0625	0.0625	0	0.0375	0.0625	0.05	0.1	0.0125	0.025	0	0	0	0	0	0.012658	0.012658	0.012658	0	0	0	0	0	0	0	0	0	0	0.012658	0	0	0.012658	0	0	0	0	0	0.012658	0	0
0.025	0.025	0.025	0	0.1	0.0625	0.0625	0.0875	0.0125	0.15	0.0125	0.1	0.0375	0.0375	0.0125	0.1	0.0375	0.0625	0.0375	0.0125	0	0	0	0	0	0	0	0	0	0.025316	0	0	0	0	0	0	0	0	0	0	0	0	0	0	0.012658	0.012658	0	0	0	0
0.05	0.0125	0.05	0.0625	0.1	0.05	0	0.0125	0.0125	0.1	0.0125	0.0875	0.0375	0.0625	0.0875	0.075	0.0625	0.1	0.0125	0.0125	0	0	0.025316	0	0	0	0	0	0	0	0	0	0	0	0	0	0	0.012658	0	0	0	0	0	0	0	0	0	0	0	0
0.075	0	0.0625	0.0625	0.0375	0.05	0.025	0.1125	0.05	0.1125	0.025	0.05	0.05	0.0375	0.0625	0.025	0.0625	0.0125	0.0125	0.075	0	0	0.012658	0.012658	0	0.012658	0	0.012658	0	0	0	0	0	0	0.012658	0	0	0	0	0.012658	0	0	0	0	0	0	0	0	0	0
0.125	0.025	0.025	0.0625	0.0625	0.0375	0	0.0125	0.0125	0.125	0.0125	0.025	0.1	0	0.1	0.05	0.075	0.075	0.025	0.05	0.063291	0	0	0	0	0	0	0	0	0.012658	0	0	0	0	0.012658	0.012658	0.012658	0	0	0.012658	0.012658	0	0	0	0	0	0	0	0	0
0.1125	0.025	0.0125	0.075	0.0125	0.1375	0.025	0	0.05	0.0625	0.0125	0.0375	0.1375	0.025	0.05	0.1125	0.0625	0.0375	0.0125	0	0	0	0	0	0	0.012658	0	0	0	0.012658	0	0.025316	0	0.012658	0	0.025316	0	0.025316	0	0	0	0	0	0	0	0	0	0	0	0.012658
0.025	0.1	0.0375	0.0875	0.0375	0.05	0.0125	0.05	0.0625	0.125	0.0125	0.05	0.075	0.0125	0.05	0.0875	0.05	0.05	0.0125	0.0125	0	0	0	0	0	0	0	0	0	0	0	0	0.012658	0	0	0	0.012658	0	0	0	0	0.012658	0	0	0	0	0	0	0.012658	0.012658
0.1375	0	0.0125	0.0375	0.05	0.0625	0.0125	0.05	0.0625	0.1	0.05	0.05	0.0375	0.0375	0.0625	0.075	0.05	0.05	0.0125	0.05	0.025316	0	0	0	0.012658	0	0	0	0	0.012658	0	0	0.012658	0.012658	0.012658	0.025316	0	0.012658	0	0.012658	0	0	0	0	0	0	0	0	0	0
0.1375	0.0375	0.0125	0.0125	0.0625	0.05	0.05	0.0125	0.0125	0.1625	0.0125	0.025	0.05	0.0125	0.0625	0.175	0.025	0.0625	0	0.025	0.012658	0	0	0	0.012658	0	0.012658	0	0	0.012658	0	0	0	0.012658	0.012658	0.025316	0.012658	0.025316	0	0	0	0	0	0	0	0	0	0	0.012658	0.012658
0.1125	0.0125	0.025	0.0625	0.05	0.075	0.0375	0.025	0.075	0.0875	0.0625	0.075	0.0125	0.0375	0.05	0.0375	0.0375	0.0375	0.05	0.0375	0.012658	0	0	0	0.025316	0	0	0	0	0	0.012658	0.012658	0	0	0	0.012658	0.012658	0.025316	0	0	0	0	0	0	0	0	0	0	0	0.012658
0.0125	0.0125	0.0125	0.075	0.05	0.0125	0	0.0875	0.05	0.15	0.0125	0.0625	0.1	0	0.0375	0.0875	0.1	0.125	0.0125	0	0	0	0	0	0	0	0	0	0	0	0	0	0	0	0	0	0.012658	0	0	0	0	0	0	0.012658	0	0	0	0	0	0
0.05	0.05	0.025	0.05	0.075	0.0375	0.025	0	0.0125	0.1125	0.0375	0.0875	0.075	0.025	0.05	0.1	0.075	0.0625	0.025	0.025	0	0	0	0	0.012658	0	0	0	0	0	0	0	0	0	0.012658	0	0.012658	0	0.012658	0	0	0	0	0	0	0	0	0	0	0
0.125	0.025	0.0625	0.025	0.0625	0.15	0.0125	0.05	0.0375	0.0375	0.0125	0.025	0.025	0.075	0.025	0.0625	0.05	0.0875	0	0.05	0.012658	0	0	0	0	0.050633	0	0.012658	0	0.012658	0	0	0	0	0	0	0	0.037975	0	0	0.012658	0	0	0	0	0	0	0	0	0
0.05	0.0125	0.0125	0.15	0.0875	0.075	0.025	0.0625	0.1375	0.1	0.0125	0.0125	0.0125	0	0.05	0.0875	0.025	0.075	0	0.0125	0	0	0	0	0	0.012658	0	0.012658	0	0.012658	0	0.012658	0	0	0	0	0	0	0	0	0.012658	0	0	0	0	0	0	0	0	0
0.1125	0.0125	0.0625	0.1	0.025	0.1125	0.025	0.1125	0.025	0.075	0.0125	0.0125	0.025	0.0125	0.0875	0.025	0.025	0.1125	0.0125	0.0125	0.012658	0	0	0.012658	0	0.012658	0	0.025316	0	0.012658	0	0	0	0	0.012658	0.012658	0	0.012658	0	0	0	0	0	0	0	0	0	0.012658	0	0
0.025	0	0.0625	0.1	0.0125	0.0625	0	0.1375	0.1125	0.1	0.025	0.0125	0.0125	0.0375	0.075	0.075	0.0625	0.0625	0	0.025	0	0	0	0	0	0	0	0	0	0	0	0	0	0.012658	0	0.012658	0	0	0	0	0	0	0	0	0	0	0	0	0	0
0.0375	0.025	0.05	0.0875	0.025	0.025	0.025	0.0625	0.125	0.1625	0.0375	0.0375	0.0625	0.0125	0.0625	0.025	0.05	0.0375	0	0.05	0	0	0	0.012658	0	0	0	0	0	0	0.012658	0	0	0	0	0	0.012658	0	0	0	0	0	0	0	0	0	0	0	0	0
0.0375	0.0125	0.0375	0.025	0.0625	0.125	0	0.125	0.1	0.075	0.05	0.05	0.05	0.025	0.025	0.125	0	0.05	0	0.025	0	0	0	0	0	0	0	0.012658	0.012658	0	0	0	0	0	0	0	0	0.012658	0	0	0	0	0	0	0	0	0	0	0.012658	0
0.0125	0	0.0125	0.1	0.0625	0.1125	0.0875	0.0875	0.1	0.075	0.0125	0.025	0.025	0.0125	0.0375	0.05	0.075	0.0875	0	0.025	0	0	0	0	0	0	0	0	0	0	0	0	0	0	0.012658	0	0	0	0	0	0	0	0	0	0	0	0	0	0	0
0.1375	0	0	0.05	0.05	0.1625	0.025	0.0875	0.0125	0.1	0.0625	0.0375	0.05	0.025	0.05	0	0.0375	0.05	0.0375	0.025	0.012658	0	0	0.012658	0.025316	0.012658	0	0.012658	0	0	0.025316	0	0	0.012658	0	0	0.012658	0.012658	0	0	0	0	0	0	0	0	0	0	0	0
0.0875	0	0.0375	0.05	0.075	0.0875	0.025	0.0875	0.0625	0.1	0.0375	0.05	0.0875	0	0.0375	0.0375	0.0375	0.0625	0.0125	0.025	0	0	0	0.012658	0.012658	0	0	0	0.012658	0	0.012658	0	0.012658	0	0	0	0.012658	0	0	0.012658	0	0	0	0	0	0	0	0	0	0
0.05	0	0.0625	0.1	0.0875	0.0625	0.0125	0.0875	0.025	0.05	0.0375	0.025	0.0375	0.025	0.0375	0.0625	0.1	0.0625	0.0375	0.0375	0	0	0	0	0.012658	0.012658	0	0.012658	0	0	0	0.012658	0	0	0	0	0	0	0	0	0	0	0	0	0	0	0	0	0	0
0.2	0.0125	0.025	0.05	0.025	0.0625	0	0.0625	0.075	0.125	0.0375	0.075	0.0125	0.0375	0.0375	0.075	0.075	0	0	0.0125	0.050633	0	0.012658	0.012658	0	0.012658	0	0	0.012658	0.025316	0.012658	0	0	0	0	0.025316	0.025316	0	0	0.012658	0	0	0	0	0	0	0	0	0	0
0.15	0.0125	0.0875	0.075	0.025	0.0875	0.025	0.0875	0.0125	0.0625	0.0375	0.0625	0.025	0.025	0.075	0.0125	0.0375	0.075	0	0.025	0.012658	0	0.012658	0.025316	0.012658	0.025316	0	0.012658	0	0.025316	0.012658	0	0	0	0	0	0	0.012658	0	0	0.012658	0	0	0	0	0	0	0	0	0
0.1625	0	0.05	0.05	0.025	0.0375	0.0375	0.025	0.0875	0.0875	0.0625	0.0125	0.075	0.05	0.0125	0.0125	0.125	0.075	0.0125	0	0.037975	0	0.012658	0	0.012658	0.012658	0	0	0	0.025316	0.012658	0	0.012658	0.012658	0	0	0.012658	0	0.012658	0	0	0	0	0	0	0	0	0	0	0
0.1625	0.025	0	0.0375	0.125	0.1875	0.025	0.0375	0.025	0.1	0.025	0.0125	0.0375	0	0.025	0.025	0.05	0.075	0.025	0	0.025316	0	0	0.012658	0.025316	0.037975	0	0	0.012658	0.012658	0	0	0	0	0	0	0	0.037975	0	0	0	0	0	0	0.012658	0.012658	0	0	0	0
0.0625	0	0.1	0.0625	0.05	0.05	0.0625	0.0125	0.0625	0.0875	0.0375	0.025	0.05	0.0375	0.0625	0.0375	0.0625	0.0375	0.0375	0.0625	0	0	0	0.012658	0	0	0	0.012658	0	0	0	0	0	0	0	0	0	0	0.012658	0.025316	0	0	0	0	0	0	0	0	0	0
0.125	0	0.0125	0.1125	0.0375	0.0875	0	0.05	0	0.075	0.025	0.05	0.0875	0.0125	0.1125	0.0375	0.05	0.1	0.0125	0.0125	0	0	0	0.012658	0	0	0	0	0	0.025316	0	0.025316	0.025316	0	0.012658	0	0.012658	0	0	0	0	0	0	0	0	0	0	0	0	0
0.075	0	0.0125	0.025	0.075	0.1125	0	0.05	0.1625	0.1625	0.0375	0.05	0.025	0.0625	0.025	0.075	0.025	0.0125	0	0.0125	0	0	0	0	0	0.012658	0	0.025316	0	0.025316	0	0	0	0	0.012658	0	0	0	0	0	0	0	0	0	0	0	0	0	0	0
0.075	0	0.075	0.05	0.025	0.075	0	0.05	0.075	0.125	0.025	0.075	0.1125	0.0125	0.0875	0.0625	0.025	0.0375	0	0.0125	0	0	0	0	0	0.012658	0	0	0	0.025316	0	0	0.025316	0	0	0.012658	0	0	0	0	0	0	0	0	0	0	0	0	0	0
0.0875	0.0125	0.05	0.025	0.075	0.05	0.025	0.0375	0.0375	0.0875	0.0375	0.05	0.0625	0	0.0875	0.1125	0.0625	0.0625	0.0125	0.025	0.012658	0	0	0	0	0	0.012658	0	0	0.012658	0	0	0.012658	0	0.025316	0	0.012658	0	0	0	0	0	0	0	0	0	0	0	0	0
0.0625	0.0125	0.05	0.05	0.05	0.0375	0	0	0.1625	0.0625	0.0125	0.05	0.0875	0.075	0.0375	0.1375	0.0375	0.0625	0	0.0125	0	0	0	0	0	0	0	0	0	0	0	0	0.025316	0	0.012658	0.012658	0	0	0	0.012658	0.012658	0	0	0	0	0	0	0	0	0
0.1375	0.0125	0.0375	0.0125	0.0125	0.0875	0.025	0.05	0.075	0.125	0.0625	0.025	0.0125	0.05	0.0625	0.05	0.075	0.0625	0	0.025	0.037975	0	0.012658	0	0	0	0	0	0	0.012658	0	0	0	0	0.037975	0.037975	0	0	0	0	0	0	0	0	0	0	0	0	0	0.012658
0.0375	0	0.05	0.05	0.0375	0.075	0.025	0.025	0.0375	0.2125	0.0125	0.0125	0.1	0.0125	0.0375	0.075	0.1125	0.075	0.0125	0	0	0	0	0	0.012658	0	0	0	0	0	0	0	0	0	0.012658	0	0	0.012658	0	0	0	0	0	0	0	0	0	0	0	0
0.0625	0.075	0.05	0.0875	0.0625	0.0875	0.0375	0.0125	0.0625	0.0125	0.0375	0.05	0.0625	0.0125	0.1	0.0375	0.0375	0.0875	0.0125	0.0125	0	0	0.025316	0	0	0	0	0	0	0	0.012658	0	0	0	0.012658	0	0.012658	0	0	0	0	0	0	0.025316	0	0.012658	0	0	0.012658	0
0.1	0.025	0.025	0.0375	0.025	0.025	0.0125	0	0.0875	0.1125	0.075	0.0625	0.0625	0.0625	0.0625	0.075	0.0375	0.0625	0.0125	0.0375	0	0	0	0	0	0	0	0	0	0.012658	0.025316	0	0	0	0.012658	0.012658	0.012658	0	0.012658	0.012658	0	0	0	0	0	0	0	0	0	0
0.1	0.0125	0.0125	0.05	0.025	0.15	0.0125	0.0625	0.0125	0.1	0.0125	0.05	0.0375	0.0375	0.1125	0.075	0.025	0.05	0.05	0.0125	0.012658	0	0	0	0	0.012658	0	0	0	0.025316	0	0.012658	0	0.025316	0	0	0	0	0.012658	0	0.012658	0	0	0	0	0	0	0	0	0
0.1125	0.0125	0.0625	0.1125	0.025	0.1	0.025	0.0125	0.1	0.1125	0.025	0.025	0	0.025	0.05	0.025	0.05	0.1	0	0.025	0.012658	0	0	0	0	0.025316	0	0	0.012658	0.012658	0.012658	0.012658	0	0	0	0	0	0.012658	0	0.012658	0.012658	0	0	0	0	0	0	0	0	0
0.0625	0	0.075	0.0625	0.05	0.0625	0.0125	0.0375	0.05	0.1	0.025	0.05	0.05	0.075	0.05	0.0375	0.0625	0.075	0	0.0625	0	0	0.012658	0	0.012658	0.012658	0	0	0	0	0	0	0	0	0	0.012658	0	0.012658	0	0	0	0	0	0	0	0	0	0	0	0
0.05	0.025	0.0875	0.1125	0.0625	0.0625	0.0125	0.0125	0.125	0.075	0.05	0.025	0.0375	0.05	0.025	0.0375	0.0375	0.0625	0.0125	0.0375	0.025316	0	0	0.012658	0	0	0	0	0	0	0	0	0	0	0	0	0	0	0	0.012658	0	0	0.012658	0	0	0	0	0	0	0
0.075	0.0125	0.0625	0.1	0.075	0.0875	0.025	0	0.05	0.15	0.05	0	0.05	0.0375	0.05	0.025	0.0375	0.0875	0.025	0	0	0	0.012658	0.012658	0.012658	0	0.012658	0	0	0.012658	0	0	0	0	0	0	0	0.012658	0	0	0	0	0	0	0	0	0	0	0.012658	0
0.0625	0.0125	0.0875	0.1	0.0125	0.0625	0.025	0.1	0.1	0.0625	0.0375	0.0375	0.025	0.025	0.025	0.05	0.0625	0.075	0.0125	0.025	0.012658	0	0	0.012658	0	0	0	0.012658	0	0	0	0	0	0	0	0	0.025316	0	0	0	0.012658	0	0	0	0	0	0	0	0	0
0.125	0.025	0.0125	0.0375	0.0125	0.1125	0.05	0.0375	0.05	0.0375	0.025	0.025	0.0375	0.0625	0.1125	0.1	0.05	0.05	0.0375	0	0.025316	0	0	0	0.012658	0	0	0	0	0	0	0	0.025316	0.037975	0.012658	0	0	0.012658	0	0	0	0	0	0	0	0	0.012658	0	0	0
0.1	0.0125	0.0625	0.075	0.0375	0.1125	0.025	0.025	0.1	0.0875	0.0125	0	0.05	0.05	0.0375	0.025	0.0125	0.125	0.0125	0.0375	0	0	0.012658	0.025316	0	0	0	0	0.025316	0.025316	0	0	0	0	0	0	0	0.012658	0	0	0	0	0	0	0	0	0.012658	0	0	0
0.1	0	0	0.0125	0	0.1125	0	0.025	0.025	0.1875	0.0375	0	0.275	0.0125	0.0625	0.0875	0.0125	0.025	0.025	0	0	0	0	0	0	0	0	0	0.012658	0	0	0	0.025316	0	0.025316	0.012658	0	0	0.012658	0	0	0	0	0	0	0	0	0	0	0
0.2125	0.0125	0.0125	0.025	0	0.1125	0	0	0	0.15	0.0125	0	0.125	0.0125	0.125	0.0375	0.025	0.1	0.025	0.0125	0.037975	0	0	0	0	0.012658	0	0	0	0.050633	0	0	0.037975	0.012658	0.025316	0	0	0.025316	0.012658	0	0	0	0	0	0	0	0	0	0	0.012658
0.0875	0.0125	0.05	0.1125	0	0.1	0.025	0.0125	0.025	0.1125	0.0375	0.0125	0.05	0.1125	0.125	0.025	0.05	0.025	0.0125	0.0125	0	0	0	0	0	0	0	0.012658	0	0	0.012658	0	0.012658	0.025316	0.012658	0	0	0.012658	0	0	0	0	0	0	0	0.012658	0	0	0	0
0.0875	0.0125	0.0125	0.0625	0.025	0.1125	0	0.05	0.075	0.15	0.0375	0.0125	0.025	0.025	0.1125	0.0125	0.05	0.1	0.025	0.0125	0.012658	0	0	0.012658	0	0	0	0	0.012658	0.012658	0	0	0	0	0.025316	0	0	0.012658	0	0	0	0	0	0	0	0	0	0	0	0.012658
0.1	0.05	0.1	0.0625	0.0125	0.0375	0.0125	0.075	0.075	0.125	0.025	0.025	0.0375	0.025	0.0375	0.0375	0.025	0.05	0.0375	0.05	0	0.012658	0	0.012658	0	0	0.012658	0	0.012658	0.025316	0	0	0	0	0.012658	0	0	0.012658	0	0	0	0	0	0	0	0	0	0	0	0
0.2	0.0125	0.025	0.1125	0.0125	0.0875	0.025	0.0125	0.025	0.1625	0.025	0	0.0375	0.0125	0.0875	0.0625	0.0625	0	0.0125	0.025	0.063291	0	0	0.037975	0	0.025316	0.012658	0	0	0.012658	0	0	0	0	0.012658	0.012658	0.012658	0	0	0	0	0	0	0	0	0	0	0	0	0.012658
0.0625	0	0.0875	0.0625	0.05	0.025	0.0125	0.05	0.075	0.1125	0.025	0.0375	0.075	0.0625	0.1	0.0625	0	0.0625	0.025	0.0125	0	0	0	0	0	0	0	0	0.012658	0.025316	0.012658	0	0	0	0.012658	0	0	0	0	0	0	0	0	0	0	0	0	0	0	0
0.0625	0.025	0.0625	0.075	0.0625	0.05	0.0375	0.025	0.0375	0.0125	0.025	0.0125	0.0375	0.1625	0.0875	0.0625	0.05	0.0625	0.0375	0.0125	0	0	0	0.012658	0	0.012658	0	0	0	0	0	0	0	0	0	0	0.012658	0	0.025316	0	0	0	0	0	0	0	0	0	0.012658	0
0.075	0.0125	0.05	0.05	0.075	0.0625	0.0375	0.05	0	0.1125	0.0125	0.0375	0.075	0.0125	0.1	0.0875	0.05	0.0625	0.025	0.0125	0.012658	0	0	0	0.012658	0	0	0	0	0	0	0.012658	0	0	0	0.012658	0.012658	0	0.012658	0	0	0	0	0	0	0	0	0	0	0
0.05	0.025	0.0875	0.0125	0.025	0.05	0	0.1	0.05	0.0625	0.05	0.0375	0.075	0.0125	0.0625	0.125	0.0875	0.0375	0	0.05	0	0	0	0	0	0	0	0.012658	0	0	0.012658	0.012658	0	0	0	0	0.012658	0	0	0	0	0	0	0	0	0	0	0.012658	0	0
0.1	0	0.0375	0.025	0.025	0.05	0.0625	0.05	0.05	0.125	0.05	0.0875	0.0625	0.025	0.0375	0.025	0.0625	0.05	0.05	0.025	0.012658	0	0	0	0	0	0.012658	0	0	0	0	0.012658	0	0.012658	0	0	0	0.037975	0.012658	0	0	0	0	0	0	0	0	0	0	0
0.125	0	0.0875	0.0125	0	0.1125	0.0375	0.05	0.0125	0.0625	0.0125	0	0.125	0	0.1375	0.025	0.0875	0.075	0	0.0375	0.012658	0	0.012658	0	0	0	0.012658	0	0	0	0	0	0.050633	0	0.012658	0.012658	0.012658	0	0	0	0	0	0	0	0	0	0	0	0	0
0.0375	0	0.0375	0.075	0.0375	0.0875	0.025	0.05	0.05	0.1	0.05	0.0625	0	0.0625	0.025	0.0875	0.0625	0.1	0.025	0.025	0.012658	0	0.012658	0	0	0	0	0	0	0.012658	0	0	0	0	0	0	0	0	0	0	0	0	0	0	0	0	0	0	0	0
0.075	0	0.075	0.05	0	0.1	0.025	0.05	0.0875	0.1375	0.075	0	0.0375	0.0375	0.0375	0.0375	0.0375	0.1125	0	0.025	0	0	0.025316	0.012658	0	0.025316	0	0	0.012658	0	0	0	0	0	0	0	0	0	0	0	0	0	0	0	0	0	0	0	0	0
0.1125	0.0125	0.075	0.1	0.0375	0.025	0.0125	0.0375	0.0375	0.15	0.0125	0.0375	0	0.0875	0.05	0.0875	0.0375	0.05	0.0125	0.025	0.025316	0	0.012658	0	0	0	0	0	0	0.025316	0	0.012658	0	0.012658	0.025316	0	0	0	0	0	0	0	0	0	0	0.012658	0	0	0	0
0.0875	0.0125	0.0625	0.05	0.025	0.0625	0.025	0.05	0.0625	0.0375	0.0375	0.075	0.05	0.05	0.0125	0.1	0.1125	0.0375	0	0.05	0.012658	0	0	0	0	0	0.012658	0	0	0.012658	0	0.012658	0	0.012658	0	0.012658	0.012658	0	0	0	0	0	0	0	0	0.012658	0	0	0	0
0.0625	0	0.0125	0.025	0.0125	0.125	0	0.025	0.075	0.0375	0.0125	0.0375	0.1375	0.075	0.2	0.0375	0.05	0.05	0.0125	0.0125	0	0	0	0	0	0	0	0	0	0	0	0	0	0.012658	0.012658	0.012658	0.012658	0	0.012658	0	0	0	0	0	0	0	0	0	0	0
0.15	0.0125	0.05	0.0875	0.025	0.1	0.05	0	0.025	0.125	0	0	0.05	0.05	0.0625	0.05	0.0125	0.1375	0	0.0125	0.012658	0	0.012658	0.012658	0.012658	0.012658	0	0	0.012658	0.025316	0	0	0	0	0.012658	0	0.012658	0.012658	0	0	0	0	0	0	0	0	0	0	0	0
0.125	0.025	0.025	0.05	0.025	0.025	0	0.0375	0.05	0.1875	0.0125	0.0125	0.1375	0.0875	0.0625	0.025	0.0125	0.0625	0	0.0375	0.025316	0	0	0.025316	0	0.012658	0	0	0	0.025316	0	0	0.012658	0.012658	0	0	0	0	0	0.012658	0	0	0.012658	0	0	0	0	0	0	0.012658
0.05	0.0375	0.025	0.0625	0.0625	0.0625	0.0125	0.075	0.0875	0.075	0.025	0.0375	0.025	0.05	0.125	0.075	0.0625	0.025	0	0.025	0.012658	0	0	0.012658	0	0	0	0	0.012658	0	0	0	0	0	0	0	0	0.012658	0	0	0	0	0	0	0	0	0	0.012658	0	0
0.1	0.0125	0.05	0.1	0.025	0.0375	0.0125	0.0625	0.075	0.0625	0.0375	0.0625	0.0875	0.0375	0.0125	0.075	0.05	0.0625	0.0125	0.025	0.012658	0	0.037975	0	0	0	0	0	0	0.012658	0	0	0	0	0	0.012658	0.012658	0	0	0	0	0	0	0.012658	0	0	0	0	0	0
0.1375	0.0125	0.025	0.075	0.0125	0.075	0.0125	0.025	0.0375	0.075	0.0375	0.0375	0.0625	0.0625	0.1	0.05	0.025	0.1	0.0125	0.025	0	0	0.012658	0.012658	0	0.012658	0	0.012658	0	0.012658	0	0	0	0	0.012658	0.012658	0	0.037975	0	0.012658	0.012658	0	0	0	0	0	0	0	0	0
0.1375	0.0125	0.0125	0.025	0	0.15	0.0125	0.0125	0	0.15	0.0375	0	0.1125	0.0125	0.15	0.0875	0.025	0.025	0.0375	0	0.050633	0	0	0.012658	0	0.025316	0	0	0	0	0	0	0	0.012658	0.025316	0	0.012658	0	0	0	0	0	0	0	0	0	0	0	0	0
0.05	0.0125	0.0375	0.05	0.0375	0.0875	0.025	0.05	0.075	0.0875	0.0375	0.025	0.1	0.05	0.0375	0.0875	0.0625	0.075	0	0.0125	0	0	0	0	0	0.012658	0	0	0	0	0	0	0	0.012658	0	0.012658	0.012658	0	0	0	0	0	0	0	0	0	0.012658	0	0	0
0.1	0	0.0375	0.025	0.0375	0.0375	0	0.05	0.0625	0.1	0.025	0.025	0.075	0.0125	0.0625	0.1125	0.0875	0.1125	0.0125	0.025	0.025316	0	0	0	0	0.012658	0	0	0	0	0	0	0.012658	0.012658	0	0.025316	0.012658	0	0	0	0	0	0	0	0	0	0	0	0	0
0.2	0	0.025	0.1375	0.0125	0.125	0	0	0	0.0625	0.0125	0	0.15	0.0125	0.075	0.075	0.025	0.075	0	0.0125	0.050633	0	0.025316	0.037975	0	0	0	0	0	0.025316	0	0	0.025316	0	0.012658	0.012658	0.012658	0	0	0	0	0	0	0	0	0	0	0	0	0
0.025	0.05	0.075	0.0125	0	0.0875	0.05	0.075	0.05	0.1125	0.0125	0.0375	0.125	0.05	0.0375	0.0875	0.0375	0.05	0.0125	0.0125	0	0	0	0	0	0	0	0	0	0.012658	0	0	0.012658	0	0	0	0	0	0	0	0	0.012658	0	0	0	0	0	0	0	0
0.05	0	0.05	0.0625	0.05	0.075	0.05	0.0375	0.0375	0.1625	0.05	0.05	0.0375	0	0.05	0.0875	0.05	0.0625	0	0.0375	0.012658	0	0	0	0	0.012658	0.012658	0	0	0	0	0	0	0	0	0	0	0	0	0	0	0	0	0	0	0	0	0	0	0
0.125	0.025	0.05	0.025	0.0125	0.0875	0.0125	0.0375	0	0.0375	0.0125	0	0.1125	0.05	0.0875	0.1875	0.05	0.075	0	0.0125	0.025316	0	0.012658	0	0	0	0	0.012658	0	0	0	0	0.025316	0	0.025316	0.012658	0	0	0	0	0.012658	0	0	0	0	0	0	0	0	0
0.075	0.0125	0.05	0.0375	0.0625	0.0625	0.0125	0.075	0.025	0.1625	0.0125	0.025	0.1	0.0125	0.125	0.025	0.0375	0.0125	0	0.075	0	0	0	0	0.012658	0.025316	0	0	0	0	0	0	0	0	0.025316	0	0.012658	0	0	0	0	0	0	0	0	0	0	0	0	0
0.025	0.0125	0.0875	0.05	0.1	0.1	0.0125	0.05	0.0875	0.0875	0.025	0.0375	0.0125	0.0375	0.05	0.125	0.0125	0.0625	0.0125	0.0125	0	0	0	0	0.012658	0	0	0	0	0	0	0	0	0.012658	0	0	0	0	0	0	0.012658	0	0	0	0	0	0	0	0	0
0.1125	0.0125	0.025	0.025	0	0.0875	0.075	0.0125	0.0375	0.0875	0.0125	0.0375	0.05	0.05	0.1	0.1	0.0375	0.0875	0.0125	0.0375	0.012658	0	0	0.012658	0	0	0.012658	0	0	0.012658	0	0	0.012658	0	0	0.012658	0.012658	0	0.012658	0.012658	0.012658	0	0	0	0	0	0	0	0	0
0.0375	0.025	0.0125	0.075	0.0625	0.025	0.0125	0.0375	0.1125	0.125	0.025	0.025	0.05	0.025	0.025	0.0625	0.0625	0.075	0.0625	0.0625	0	0	0	0	0.012658	0	0	0	0.012658	0	0	0	0	0	0	0	0	0	0.012658	0	0	0	0	0	0.012658	0	0	0	0	0
0.0625	0.05	0	0.0375	0.05	0.025	0.025	0.0625	0.025	0.1625	0.025	0.0625	0.1	0.0625	0.0625	0.0375	0.0375	0.0375	0.05	0.025	0	0.012658	0	0	0	0.012658	0	0	0	0	0.012658	0.012658	0	0	0	0	0	0	0.012658	0	0	0	0	0	0	0	0.012658	0	0	0
0.0375	0	0.025	0.025	0.0625	0.0125	0.0375	0.0875	0.0875	0.1	0.025	0.075	0.0625	0.0125	0.0375	0.15	0.05	0.05	0	0.0625	0	0	0	0	0	0	0	0	0.012658	0	0	0	0	0	0	0.012658	0	0	0	0.012658	0	0	0	0	0	0	0	0	0	0
0.15	0	0.075	0.025	0	0.1375	0.025	0	0.05	0.0125	0.0125	0.0125	0.1125	0.0625	0.0875	0.125	0.0375	0.025	0.025	0.025	0.025316	0	0.012658	0	0	0	0	0	0	0	0	0.012658	0.037975	0.012658	0.012658	0.012658	0	0.012658	0.012658	0	0	0	0	0	0	0	0	0	0	0
0.125	0.0125	0	0.05	0.0375	0.1	0.0375	0.025	0.025	0.075	0.025	0.025	0.1625	0.0125	0.025	0.1125	0.0875	0.0375	0	0.025	0.025316	0	0	0.012658	0	0.012658	0.012658	0	0	0.012658	0	0	0.025316	0	0	0.012658	0	0.012658	0	0	0	0	0	0	0	0	0.012658	0	0	0
0.1625	0	0.025	0.0125	0.0125	0.0875	0.0375	0.0125	0.025	0.1875	0.0125	0.025	0.0625	0	0.1	0.0875	0.0375	0.075	0.025	0.0125	0.012658	0	0	0	0	0.050633	0	0	0.012658	0.063291	0	0	0	0	0.025316	0	0	0	0	0	0	0	0	0	0	0	0	0	0	0
0.0375	0	0.05	0.0875	0.025	0.025	0.0375	0.075	0.0875	0.15	0.025	0.0375	0.05	0.075	0.05	0.0375	0.05	0.0625	0.0125	0.025	0	0	0	0	0.012658	0	0.012658	0	0	0	0	0	0	0	0	0.012658	0	0	0	0	0	0	0	0	0	0	0	0	0	0
0.075	0	0.0625	0.0875	0.0375	0.1125	0.05	0.0625	0.05	0.0375	0.0125	0.0375	0.0375	0.05	0.075	0.0375	0.05	0.0625	0.0375	0.025	0.012658	0	0	0.012658	0.025316	0.012658	0	0	0	0	0	0	0	0	0	0	0.012658	0	0	0	0	0	0	0	0	0	0	0	0	0
0.1	0.0125	0.025	0.0875	0	0.1875	0.025	0.0125	0.025	0.2125	0.0125	0	0.0875	0.0375	0.0625	0.05	0.025	0.0375	0	0	0	0	0	0	0	0.025316	0	0	0.012658	0.025316	0	0	0	0.012658	0	0.012658	0	0.012658	0	0	0	0	0	0	0	0	0	0	0	0
0.0875	0.0375	0.0375	0.05	0.05	0.125	0.05	0.05	0.0875	0.1375	0.025	0.0125	0.0375	0	0.0375	0.075	0.05	0.025	0.025	0	0.025316	0.012658	0	0.012658	0	0	0	0	0	0.012658	0	0	0	0	0	0.012658	0.012658	0	0	0	0	0	0	0	0	0.012658	0	0	0.012658	0.012658
0.1	0.0125	0.05	0.0125	0.075	0.175	0	0.025	0.0125	0.0625	0.05	0	0.0625	0	0.05	0.075	0.05	0.1125	0.0375	0.0375	0	0.012658	0	0	0	0.025316	0	0	0	0.012658	0.012658	0	0	0	0	0	0	0.012658	0.012658	0.012658	0	0	0	0	0.012658	0	0	0	0	0
0.0875	0.0375	0.05	0.0625	0.025	0.0875	0.0125	0.05	0.0125	0.0625	0.025	0.05	0.0625	0.05	0.05	0.075	0.0625	0.125	0	0.0125	0.012658	0	0	0	0	0.012658	0	0.025316	0	0.012658	0	0	0	0	0.012658	0.012658	0	0	0	0	0	0	0	0	0	0	0	0	0	0
0.175	0.025	0.025	0.025	0.025	0.1375	0.025	0.0375	0.075	0.075	0.0375	0.0375	0.025	0.025	0.025	0.075	0.075	0.0625	0	0.0125	0.025316	0	0.012658	0	0	0.063291	0	0	0.012658	0.012658	0	0	0	0.012658	0	0.012658	0.012658	0.012658	0	0	0	0	0	0	0	0	0.012658	0	0	0
0.175	0	0.05	0.05	0.05	0.075	0.0125	0.025	0.075	0.0625	0.025	0.0125	0.075	0.05	0.0375	0.0625	0.05	0.0625	0.025	0.025	0.037975	0	0	0	0.012658	0	0	0	0.012658	0.025316	0	0.012658	0.012658	0.012658	0.012658	0.025316	0	0.012658	0	0	0	0	0	0	0	0	0	0	0	0
0.2375	0	0.0625	0.0875	0.0375	0.05	0	0.025	0.1	0.075	0.0375	0.0125	0.0375	0.0125	0.0125	0.0625	0.0875	0.0375	0.0125	0.0125	0.050633	0	0.025316	0.025316	0	0.012658	0	0.012658	0.037975	0.012658	0.012658	0	0.012658	0	0.012658	0	0.012658	0	0	0.012658	0	0	0	0	0	0	0	0	0	0
0.075	0.0125	0.0375	0	0.05	0.05	0.0375	0.125	0.025	0.1125	0.05	0.0625	0.0625	0.0125	0.0375	0.1	0.075	0.0125	0.0375	0.025	0	0.012658	0	0	0.012658	0	0.012658	0	0	0	0.012658	0	0	0	0	0.012658	0	0	0.012658	0	0	0	0	0	0	0	0	0	0	0.012658
0.0875	0.0125	0.05	0.075	0.025	0.05	0.0375	0.0375	0	0.0875	0.025	0.075	0.075	0.05	0.05	0.05	0.0625	0.075	0.0375	0.0375	0	0	0	0	0	0.012658	0	0	0	0	0	0.012658	0.012658	0	0	0	0.012658	0.012658	0.012658	0.012658	0	0	0	0	0	0	0	0	0	0
0.1	0.025	0.05	0.0125	0.025	0.05	0.025	0.025	0.05	0.1375	0.05	0.0875	0.0375	0.0625	0.0125	0.0875	0.05	0.1	0.0125	0	0.037975	0	0.012658	0.012658	0	0	0	0.012658	0	0	0	0	0.012658	0	0	0	0	0.012658	0	0	0	0	0	0	0	0	0	0	0.012658	0
0.0375	0.0125	0.0625	0.15	0.025	0.0875	0	0.1375	0.075	0.075	0.0375	0.0625	0.0125	0	0	0.0875	0.05	0.0625	0.0125	0.0125	0	0	0	0.012658	0	0	0	0	0.012658	0	0.012658	0	0	0	0	0	0	0	0	0	0	0	0	0	0	0	0	0	0	0
0.1	0.025	0.0375	0.0875	0.0125	0.0875	0.025	0.075	0.0875	0.05	0.0125	0.0125	0.0625	0	0.025	0.05	0.0375	0.1875	0.0125	0.0125	0.025316	0	0	0	0	0.025316	0	0	0	0	0	0	0.012658	0	0	0	0	0.025316	0	0.012658	0	0	0	0	0	0	0	0	0.012658	0
0.1125	0.025	0.0125	0.1125	0.0125	0.0875	0.0375	0.075	0.0875	0.0625	0.0125	0.0125	0.0625	0	0.025	0.0625	0.025	0.1625	0.0125	0	0.037975	0	0	0	0	0.037975	0.012658	0	0	0	0	0	0.012658	0	0	0	0	0.012658	0	0	0	0	0	0	0	0	0	0	0.012658	0
0.075	0.0125	0.075	0.0625	0.0125	0.075	0.0125	0.075	0.1	0.15	0.05	0.025	0.025	0.05	0.0125	0.0375	0.05	0.0875	0	0.0125	0	0.012658	0.012658	0	0	0	0	0.012658	0	0.012658	0	0	0	0	0	0	0.012658	0.012658	0	0	0.012658	0	0	0	0	0	0	0	0	0
0.0625	0.0125	0.0875	0.0875	0.05	0.05	0.0125	0.05	0.0875	0.0625	0.0125	0.0375	0.0625	0.05	0.025	0.075	0.0625	0.075	0.025	0.0125	0.012658	0	0	0	0.012658	0	0	0	0	0	0	0	0	0	0.012658	0	0.012658	0.012658	0	0	0	0	0	0	0	0	0	0	0	0
0.1	0	0.075	0.05	0.025	0.0875	0.025	0.0625	0.0625	0.0875	0.0125	0.1125	0.025	0	0.0625	0.025	0.025	0.15	0	0.0125	0.012658	0	0	0.025316	0	0	0.012658	0	0	0.012658	0	0.012658	0	0	0	0	0	0.025316	0	0	0	0	0	0	0	0	0	0	0	0
0.225	0.0125	0.075	0.0375	0.0375	0.1	0.05	0.05	0.025	0.05	0.0125	0.025	0.025	0.0625	0.025	0.05	0.0375	0.0625	0.0125	0.025	0.063291	0	0.012658	0.012658	0	0.037975	0	0.025316	0.012658	0.012658	0	0.012658	0	0.025316	0	0	0	0.012658	0	0	0	0	0	0.012658	0	0	0	0	0	0
0.225	0	0.0625	0.05	0.05	0.1	0.0125	0.0125	0.0125	0.1125	0.025	0.0125	0.0625	0.025	0.0875	0.075	0	0.025	0.0125	0.0375	0.063291	0	0.025316	0	0	0.012658	0	0	0	0.050633	0	0	0.012658	0	0.025316	0.025316	0	0.012658	0	0	0	0	0	0	0	0	0	0	0	0
0.0125	0.0125	0.0125	0.05	0.0375	0.0875	0	0.0625	0.0875	0.1	0.0375	0.0875	0.0625	0.0375	0.075	0.075	0.05	0.075	0.025	0.0125	0	0	0	0	0	0	0	0	0	0	0	0	0	0	0	0	0	0.012658	0	0	0	0	0	0	0	0	0	0.012658	0	0
0.0625	0	0.0875	0.0375	0.0375	0.075	0.0625	0.025	0.0375	0.0875	0.025	0.0125	0.0625	0.0625	0.075	0.0125	0.0625	0.1125	0.025	0.0375	0	0	0	0	0.012658	0	0	0	0	0	0	0	0	0.037975	0	0	0	0.012658	0	0	0	0	0	0	0	0	0	0	0	0
0.0375	0	0.0375	0.025	0.0625	0.05	0.05	0.0875	0.025	0.175	0.025	0	0.0875	0.05	0.075	0.075	0.05	0.0375	0.0125	0.0375	0	0	0	0	0	0	0	0.012658	0	0.012658	0	0	0	0.012658	0	0	0	0	0	0	0	0	0	0	0	0	0	0	0	0
0.225	0.0125	0.0125	0.025	0.025	0.125	0	0.0125	0	0.1375	0.025	0	0.1125	0.0375	0.1	0.075	0.0125	0.025	0.0125	0.025	0.037975	0.012658	0	0	0.012658	0.037975	0	0	0	0.050633	0.012658	0	0	0	0.012658	0.025316	0	0.012658	0	0	0	0	0	0	0	0	0	0	0	0
0.0875	0	0.0375	0.0125	0.0875	0.125	0.0375	0.0875	0.0125	0.1375	0.0625	0.0625	0.025	0.0125	0.025	0.025	0.05	0.0625	0.025	0.025	0	0	0.012658	0.012658	0.012658	0.012658	0.012658	0	0	0.012658	0	0	0	0	0	0	0	0	0.012658	0	0	0	0	0	0	0	0	0	0	0
0.1125	0.0125	0.0375	0.05	0.05	0.0125	0.0375	0.125	0.0125	0.175	0.05	0.025	0.0375	0.0375	0	0.0375	0.1125	0.05	0.0125	0.0125	0.012658	0	0	0	0	0	0.012658	0.012658	0	0.037975	0	0	0	0.025316	0	0	0.012658	0	0	0	0	0	0	0	0.012658	0	0	0	0	0
0.05	0	0.0125	0.0125	0.025	0.0625	0.0875	0	0.025	0.15	0.0875	0.0125	0.0625	0.05	0.0375	0.075	0.125	0.0375	0.05	0.0375	0	0	0	0	0	0	0	0	0	0.025316	0.012658	0	0	0	0	0	0	0	0	0.012658	0	0	0	0	0	0	0	0	0	0
0.1	0	0.0625	0.0875	0.0125	0.1	0.0375	0.05	0.0125	0.125	0.0125	0.05	0.0875	0.05	0.0375	0.025	0.0375	0.05	0.025	0.0375	0.012658	0	0.012658	0	0	0.025316	0	0	0.012658	0.012658	0	0.012658	0.012658	0	0	0	0	0	0	0	0	0	0	0	0	0	0	0	0	0
0.0625	0	0.0625	0.025	0.05	0.075	0.05	0.0875	0.025	0.0875	0.0125	0.075	0.0875	0.0375	0.075	0.0875	0.05	0.025	0.0125	0.0125	0	0	0	0	0	0	0.012658	0	0	0.025316	0	0	0	0.012658	0.012658	0	0	0	0	0	0	0	0	0	0	0	0	0	0	0
0.1	0	0.0625	0.0625	0.0125	0.1375	0.025	0.075	0.025	0.1375	0.0375	0.0125	0.025	0.05	0.0875	0.0125	0.025	0.1	0	0.0125	0	0	0	0	0.012658	0.050633	0	0.012658	0	0	0	0	0	0	0.012658	0	0	0	0	0	0	0	0	0	0	0	0	0	0	0
0.05	0.0125	0.05	0.125	0.0625	0.0625	0.0125	0.05	0.0625	0.125	0.0125	0.075	0.025	0.025	0.05	0.0875	0.0375	0.05	0	0.025	0	0	0	0	0	0	0	0.012658	0.012658	0.012658	0	0	0	0	0	0	0	0.012658	0	0	0	0	0	0	0	0	0	0	0	0
0.05	0.025	0.0375	0.075	0.05	0.1625	0.0625	0.0375	0.0875	0.05	0.0125	0.05	0.0625	0.025	0.025	0.05	0.05	0.075	0.0125	0	0	0	0	0	0	0.025316	0	0	0	0	0	0	0	0	0	0	0.012658	0.012658	0	0	0	0	0	0	0	0	0	0	0	0
0.0125	0	0.0625	0.0375	0.0875	0.075	0.075	0.0375	0.0875	0.1625	0.025	0.025	0.05	0.0375	0.05	0.0375	0.075	0.025	0.0125	0.025	0	0	0	0	0	0	0	0	0.012658	0	0	0	0	0	0	0	0	0	0	0	0	0	0	0	0	0	0	0	0	0
0.0375	0.0125	0.025	0.0375	0.075	0.075	0.0125	0.0375	0.1	0.1875	0.0375	0.1	0.025	0.0625	0.075	0.0125	0.025	0.025	0.0125	0.025	0.012658	0	0.012658	0	0.012658	0	0	0	0	0	0	0	0	0	0	0	0	0	0	0	0	0	0	0	0	0.012658	0	0	0	0
0.05	0.0125	0.0875	0.05	0.075	0.0125	0.025	0.075	0.0875	0.0875	0.0375	0.0375	0.025	0.025	0.0625	0.05	0.05	0.0625	0.025	0.0625	0	0	0	0	0	0	0	0.012658	0	0	0	0	0	0.012658	0	0	0	0.012658	0	0.012658	0	0	0	0	0	0.012658	0	0	0	0
0.05	0	0.0625	0.075	0.0375	0.0625	0.0375	0.0125	0.05	0.075	0	0.1	0.05	0.0375	0.0875	0.05	0.075	0.1125	0.0125	0.0125	0.012658	0	0	0.012658	0.012658	0	0	0	0	0	0	0	0	0	0	0	0	0.012658	0	0	0	0	0	0	0	0	0	0	0	0
0.1125	0	0.0125	0.0625	0.05	0.0375	0.0125	0.0375	0.025	0.1125	0.05	0.075	0.05	0.1	0.075	0.0625	0.025	0.0375	0.0375	0.025	0.012658	0	0	0.025316	0	0	0	0	0.012658	0.025316	0	0.012658	0	0.012658	0	0	0	0.012658	0	0	0	0	0	0	0	0	0	0	0	0
0.0625	0.025	0.0375	0.05	0.05	0.125	0.0375	0.05	0.0375	0.0875	0.025	0.05	0.05	0.0375	0.05	0.0375	0.075	0.05	0.0125	0.05	0	0.012658	0	0.012658	0	0.012658	0	0.012658	0	0	0	0	0	0.012658	0	0	0	0	0	0	0	0	0	0	0	0.012658	0	0	0	0
0.0625	0.025	0.1125	0.0625	0.05	0.0875	0.05	0.0625	0.0375	0.1125	0.0375	0.0125	0.05	0	0.0625	0.025	0.025	0.075	0	0.05	0	0	0.012658	0.012658	0	0	0	0	0	0.012658	0	0	0	0	0.012658	0	0.012658	0	0	0	0	0	0	0	0	0	0	0.012658	0	0
0.075	0.0125	0.0125	0.1125	0.025	0.1875	0.05	0.075	0.075	0.0875	0.0125	0.025	0.0125	0.0625	0.0125	0.025	0.05	0.05	0.0125	0.025	0	0	0	0.012658	0	0.012658	0.012658	0.012658	0	0	0	0	0.012658	0	0	0	0.012658	0	0	0	0	0	0	0	0	0.012658	0	0	0	0
0.15	0	0.05	0.025	0.025	0.1	0.0375	0.025	0.05	0.0875	0.0375	0.0375	0.0875	0	0.05	0.075	0.0375	0.075	0.025	0.025	0.063291	0	0	0	0.025316	0	0	0	0	0.012658	0	0	0	0	0.012658	0.025316	0	0	0	0.012658	0	0	0	0	0	0	0	0	0	0
0.075	0.0125	0.0625	0.1	0.0375	0.1	0	0.075	0.075	0.1	0.0125	0.05	0.0625	0.025	0.0375	0.0125	0.0875	0.0375	0	0.0375	0.012658	0	0.037975	0.012658	0	0	0	0	0	0	0	0	0.012658	0	0	0	0	0	0	0	0	0	0	0	0	0	0	0	0	0
0.075	0.0125	0.0375	0.0625	0.0125	0.1625	0.0375	0.1	0.0625	0.05	0.025	0.025	0.025	0	0.0625	0.0375	0.05	0.1	0	0.0625	0.012658	0	0	0	0	0.025316	0	0.025316	0	0	0	0	0	0	0.012658	0	0	0	0	0	0	0	0	0	0	0	0	0	0	0
0.0875	0.0375	0.05	0.0875	0.0375	0.0625	0	0.0125	0.0625	0.15	0.0125	0.0625	0.05	0.025	0.025	0.1375	0.0125	0.05	0.0125	0.025	0.012658	0	0	0	0	0.012658	0	0	0	0.025316	0	0	0	0	0.012658	0.025316	0	0	0	0	0	0	0	0	0	0	0	0	0.012658	0.012658
0.0375	0	0.0125	0.075	0.025	0.075	0.0375	0.05	0.025	0.075	0	0.0625	0.0375	0.0125	0.0875	0.1875	0.0375	0.0625	0.0125	0.0875	0.012658	0	0	0.012658	0	0	0	0	0	0	0	0	0	0	0	0.012658	0	0	0	0	0	0	0	0	0	0	0	0	0	0
0.0875	0.0125	0.05	0.025	0.05	0.0875	0.0375	0	0.0625	0.0375	0.0125	0.025	0.125	0.0375	0.0625	0.1375	0.125	0.025	0	0	0.012658	0	0	0	0	0.012658	0	0	0	0.012658	0	0	0.012658	0	0	0.012658	0.012658	0	0	0	0	0	0	0	0	0	0	0	0	0
0.1	0.0375	0.025	0.0625	0.05	0.0625	0.0125	0.0125	0.05	0.175	0.025	0.0625	0.025	0.05	0.05	0.0625	0.0625	0.05	0	0.025	0.025316	0	0	0	0	0.012658	0	0	0	0.050633	0	0	0	0	0	0.012658	0	0	0	0	0	0	0	0.012658	0	0	0	0	0	0
0.0375	0.0125	0.075	0.0125	0.025	0.05	0.0125	0.0375	0.1125	0.1	0.0625	0.0875	0.075	0.025	0.05	0.075	0.025	0.1125	0	0.0125	0.012658	0	0	0	0	0	0	0	0.012658	0	0	0	0	0	0	0	0	0.012658	0	0	0	0	0	0	0	0	0	0	0	0.012658
0.025	0.0125	0.0375	0.0875	0.0125	0.125	0.0125	0.05	0.125	0.1125	0.05	0	0.025	0.0375	0.0375	0.0875	0.0625	0.075	0	0.025	0	0	0	0	0	0	0	0	0	0	0.012658	0	0	0	0.012658	0	0	0	0	0	0	0	0	0.012658	0	0	0	0	0	0
0.0875	0	0.0375	0.0375	0.05	0.0625	0.05	0.0375	0.05	0.1	0.05	0.0375	0.075	0.0375	0.0375	0.0625	0.05	0.0625	0	0.075	0.012658	0	0	0	0.012658	0.012658	0	0	0.012658	0	0.012658	0	0	0	0	0	0	0.012658	0	0.012658	0	0	0	0	0	0	0	0	0	0
0.075	0	0.0875	0.0125	0.05	0.125	0.025	0.0625	0.0875	0.05	0.025	0.025	0.05	0.0375	0.0125	0.1375	0.025	0.05	0.0125	0.05	0	0	0.012658	0	0	0.012658	0.012658	0	0	0.012658	0	0	0.012658	0	0	0.012658	0	0	0	0	0	0	0	0	0	0	0	0	0	0
0.125	0	0.075	0.0375	0.0125	0.0875	0	0.075	0.05	0.1375	0.0375	0.025	0.075	0.0375	0.0625	0.05	0.0875	0.025	0	0	0.025316	0	0	0	0	0	0	0	0.012658	0.037975	0	0	0.012658	0.012658	0.025316	0	0	0	0	0	0	0	0	0	0	0	0	0	0	0
0.0875	0.025	0.025	0.025	0.05	0.0625	0	0.0625	0.025	0.1125	0.05	0.05	0.0125	0.025	0.025	0.1625	0.0625	0.1125	0	0.025	0	0	0	0	0	0.012658	0	0.025316	0.012658	0	0	0.012658	0	0	0	0.012658	0.012658	0	0	0	0	0	0	0	0	0	0	0	0	0.012658
0.025	0	0.025	0.0125	0	0.4375	0.05	0.025	0	0.0125	0.0125	0.1125	0.025	0	0.0125	0.15	0.05	0.0125	0.0375	0	0	0	0	0	0	0	0.012658	0	0	0	0	0	0	0	0	0.012658	0	0	0	0	0	0	0	0	0	0	0	0	0	0
0.15	0	0.025	0.025	0.075	0.05	0.05	0.05	0.075	0.1375	0.025	0.0625	0.0375	0.0125	0.0125	0.075	0.0875	0.0125	0.025	0.0125	0.025316	0	0	0.012658	0	0.037975	0	0.012658	0.012658	0	0	0.012658	0.012658	0	0	0.012658	0	0	0.012658	0	0	0	0	0	0	0	0	0	0	0
0.05	0.0125	0.0375	0.025	0.0375	0.05	0.025	0.0625	0.0625	0.1125	0.0375	0.0375	0.05	0.0625	0.05	0.0625	0.0875	0.0625	0.0375	0.0375	0	0	0	0.012658	0	0	0	0	0	0	0	0	0	0	0	0	0	0.025316	0	0.012658	0	0	0	0	0	0	0	0	0	0
0.05	0.0375	0.0375	0.0625	0.0875	0.075	0.0125	0.0875	0.05	0.1375	0.025	0.0375	0.0375	0.05	0.0125	0.05	0.0625	0.0375	0.0125	0.0375	0	0	0	0	0	0	0	0.025316	0.012658	0.012658	0	0	0	0	0	0	0	0	0	0	0	0	0	0.012658	0	0	0	0	0	0
0.075	0.0125	0.075	0.075	0.025	0.0875	0.0125	0.1	0.0875	0.1125	0.025	0.0625	0.0125	0.0125	0.0625	0.0375	0.05	0.0375	0	0.0375	0.025316	0	0	0.012658	0	0	0	0.012658	0.012658	0	0	0	0	0	0	0	0	0.012658	0	0	0	0	0	0	0	0	0	0	0	0
0.1	0.0125	0.05	0.0875	0.0375	0.025	0.0125	0.0125	0	0.1	0.025	0.05	0.1	0.05	0.1	0.075	0.05	0.05	0.0625	0	0.012658	0	0	0	0	0	0.012658	0	0	0	0	0	0.012658	0	0.012658	0.012658	0	0.025316	0.012658	0	0	0	0.012658	0	0	0	0	0	0	0
0.125	0.05	0	0.125	0.0375	0.0375	0.0375	0	0.0125	0.15	0.0125	0.025	0.025	0.0625	0.0875	0.075	0.05	0.075	0	0.0125	0.012658	0	0	0	0.012658	0	0.012658	0	0	0.037975	0	0.012658	0.012658	0	0.012658	0	0.012658	0	0	0	0	0	0	0	0	0	0	0	0	0.012658
0.05	0.05	0.0125	0.1625	0.05	0.05	0.0125	0.05	0.05	0.1125	0.05	0.0875	0.025	0.025	0.0625	0.05	0.025	0.05	0	0.025	0	0	0	0.025316	0	0	0	0	0	0	0	0.012658	0	0	0.012658	0	0	0	0	0	0	0	0	0	0	0	0	0	0	0.012658
0.075	0.025	0.025	0.1625	0.05	0.05	0.025	0.025	0.0375	0.1625	0.0375	0.05	0.0125	0.0125	0.0875	0.075	0.0375	0.0375	0	0.0125	0	0	0	0	0	0.012658	0	0	0	0	0	0.025316	0	0	0.025316	0.012658	0	0	0	0	0	0	0	0	0	0	0	0	0	0
0.2	0.0375	0.025	0.05	0.0125	0.1	0.05	0.0125	0.0125	0.1375	0.025	0.0125	0.025	0.0375	0.0625	0.05	0	0.1125	0.0125	0.025	0.063291	0.012658	0.012658	0.025316	0	0	0.037975	0	0	0	0	0	0	0	0.025316	0.012658	0	0.012658	0	0	0.012658	0	0	0	0	0.012658	0	0	0	0.012658
0.075	0.05	0.0375	0.1375	0.05	0.0625	0.025	0.025	0.075	0.1125	0.025	0.025	0.0125	0.075	0.025	0.0625	0.0375	0.0625	0	0.025	0.012658	0	0	0.012658	0.012658	0.012658	0	0	0.012658	0	0	0	0	0	0	0.012658	0	0	0	0	0.012658	0	0	0.012658	0	0	0	0	0	0
0.05	0.0375	0.0125	0.075	0.05	0.05	0.075	0.0125	0.0625	0.125	0.0125	0.0125	0.1125	0.0375	0.0375	0.0375	0.0875	0.05	0.025	0.0375	0	0	0	0.012658	0	0	0	0	0	0.012658	0	0	0.012658	0	0	0	0.012658	0	0	0	0.012658	0	0	0	0	0	0.012658	0	0	0
0.025	0.1	0.0375	0.0375	0.0375	0.1	0.05	0.025	0.075	0.1	0.0125	0.0875	0.025	0.025	0.0375	0.0875	0.025	0.0625	0.0125	0.0375	0	0	0	0	0	0	0	0	0	0.012658	0	0	0	0	0.012658	0	0	0	0	0	0	0	0.012658	0.012658	0	0	0	0	0	0.012658
0.0625	0.0875	0.025	0.0375	0.025	0.05	0.0375	0.0375	0.025	0.075	0.0375	0.025	0.025	0.0875	0.125	0.0875	0.0125	0.075	0.025	0.0375	0	0	0	0	0	0	0	0	0	0	0.012658	0	0	0.012658	0.025316	0	0	0.012658	0	0	0	0.012658	0	0	0	0.012658	0.012658	0	0	0
0.025	0.05	0	0.05	0.0375	0.1375	0	0.025	0.0125	0.1375	0.025	0.0125	0.0875	0.0625	0.05	0.1125	0.075	0.05	0.0125	0.0375	0	0	0	0	0	0	0	0	0	0.012658	0	0	0	0	0.012658	0	0	0	0	0	0	0	0	0	0	0	0	0	0	0.012658
0.175	0.0375	0.0125	0.0125	0.0375	0.1125	0.025	0.025	0.025	0.075	0.0375	0.025	0.05	0.0375	0.05	0.0625	0.05	0.1375	0	0.0125	0.037975	0	0	0	0	0	0.012658	0.012658	0	0.025316	0	0	0.012658	0.025316	0	0.012658	0.012658	0.025316	0	0	0	0	0	0	0	0.012658	0	0	0	0
0.1875	0.025	0.0375	0.0375	0.0375	0.0375	0.0125	0.025	0.025	0.1	0.0375	0.0125	0.0375	0.1	0.0875	0.0625	0.0375	0.075	0	0.025	0.075949	0	0.012658	0	0	0	0	0.012658	0	0.025316	0.025316	0	0	0.012658	0.025316	0	0	0	0	0	0	0	0	0	0	0.012658	0	0	0	0.012658
0.125	0	0.0625	0.025	0.075	0.0625	0	0.0625	0.1625	0.05	0.0625	0.025	0.0125	0.025	0.025	0.0875	0.0375	0.075	0.0125	0.0125	0.025316	0	0	0	0.025316	0	0	0	0.037975	0	0	0	0	0.012658	0	0.025316	0	0	0	0	0	0	0	0	0	0	0	0	0	0
0.125	0	0.0625	0.0125	0.0125	0.1625	0.0375	0.0625	0.0625	0.0375	0	0.05	0.025	0.0375	0	0.05	0.1	0.125	0	0.0375	0.025316	0	0.012658	0	0	0.012658	0	0	0	0.012658	0	0.012658	0	0.025316	0	0.025316	0	0	0	0	0	0	0	0	0	0	0	0	0	0
0.1375	0	0.025	0.025	0.0625	0.0875	0	0.05	0.1625	0.05	0.05	0.0125	0	0.05	0.0125	0.1125	0.0625	0.0625	0.0125	0.025	0.037975	0	0	0	0.012658	0.012658	0	0	0.012658	0.025316	0	0	0	0.012658	0	0.012658	0.012658	0	0	0	0	0	0	0	0	0	0	0	0	0
0.0125	0.0125	0.0375	0.0375	0.0375	0.0875	0	0.0375	0.05	0.15	0.0625	0.025	0.0625	0.0125	0.1125	0.075	0.1125	0.025	0.05	0	0	0	0	0	0	0	0	0	0	0	0	0	0	0	0.012658	0	0	0	0	0	0	0	0	0	0	0	0	0	0	0
0.1	0	0.025	0.075	0.075	0.05	0.025	0.0125	0.1	0.1	0.0375	0.075	0.0375	0.075	0	0.05	0.05	0.0625	0.0125	0.0375	0.025316	0	0	0	0	0.012658	0	0	0.012658	0.012658	0	0	0	0.012658	0	0.025316	0	0	0	0	0	0	0	0	0	0	0	0	0	0
0.175	0.0125	0.0375	0.025	0.075	0.05	0	0.0625	0.075	0.1125	0.025	0.0125	0.05	0.025	0.05	0.0375	0.05	0.1	0.025	0	0.050633	0	0	0	0	0.012658	0	0.012658	0	0.012658	0	0.012658	0.025316	0.012658	0	0.012658	0.025316	0	0	0	0	0	0	0	0	0	0	0	0	0
0.1375	0	0.025	0.0375	0.0375	0.1375	0	0.0625	0.075	0.0875	0.025	0.075	0.025	0.025	0	0.05	0.075	0.1125	0	0.0125	0.025316	0	0	0	0	0.012658	0	0	0	0.050633	0	0.012658	0	0	0	0	0.025316	0.012658	0	0	0	0	0	0	0	0	0	0	0	0
0.1125	0.0125	0.0375	0.05	0.0375	0.025	0.025	0.075	0.125	0.1125	0.0125	0.0875	0.0125	0.0125	0.0125	0.1125	0.025	0.0625	0	0.05	0	0.012658	0	0	0	0	0.012658	0.025316	0.012658	0.025316	0	0	0	0	0	0.012658	0	0	0	0.012658	0	0	0	0	0	0	0	0	0	0
0.15	0.025	0.0625	0.075	0.0625	0.0375	0	0.0125	0.1125	0.1125	0.025	0.0625	0.025	0.0375	0.025	0.0375	0.075	0.0375	0.0125	0.0125	0.025316	0	0	0.012658	0	0.012658	0	0	0.025316	0.025316	0	0.012658	0	0	0	0.012658	0	0.012658	0	0.012658	0.012658	0	0	0	0	0	0	0	0	0
0.1	0.025	0.025	0.025	0.05	0.05	0.0125	0.1	0.0625	0.075	0.025	0.0125	0.0625	0.1	0.0125	0.0375	0.1125	0.05	0.0125	0.05	0.012658	0	0.012658	0	0	0	0	0	0.012658	0.012658	0	0	0.012658	0	0	0.012658	0	0.025316	0	0	0.012658	0	0	0	0	0	0	0	0	0
0.1125	0.0125	0.0625	0.05	0.0375	0.075	0.025	0.075	0.075	0.1125	0.0375	0.025	0.0875	0.0125	0.05	0.0125	0.05	0.0375	0	0.05	0	0	0	0.012658	0.012658	0.012658	0	0.025316	0.012658	0.012658	0	0.012658	0	0.012658	0	0	0	0	0	0	0	0	0	0	0	0	0	0	0	0
0.0875	0.025	0.0625	0.05	0.05	0.0375	0.025	0.075	0.0375	0.1125	0.025	0.025	0.0375	0.0625	0.075	0.0625	0.0375	0.0875	0.0125	0.0125	0.012658	0.012658	0	0.025316	0	0	0	0	0	0.012658	0	0	0	0.025316	0	0	0	0	0	0	0	0	0	0	0	0	0	0	0	0
0.075	0	0.0375	0.0875	0.025	0.05	0.0125	0.0375	0.05	0.1625	0.025	0.0875	0.0125	0.05	0.075	0.1	0.05	0.05	0	0.0125	0	0	0	0	0.012658	0.012658	0	0	0	0.025316	0	0.012658	0	0	0.012658	0	0	0	0	0	0	0	0	0	0	0	0	0	0	0
0.15	0.0125	0.0625	0.0375	0.05	0.025	0.025	0.075	0.0875	0.05	0.0125	0.0125	0.05	0.0875	0.0625	0.05	0.0375	0.0625	0.0125	0.0375	0.012658	0	0.012658	0	0.012658	0	0	0.025316	0.012658	0.012658	0	0	0	0	0.037975	0.025316	0	0	0	0	0	0	0	0	0	0	0	0	0.012658	0
0.05	0	0.0875	0.05	0.025	0.05	0.0375	0.0625	0.0875	0.0375	0	0.1125	0.075	0.025	0.0125	0.1125	0.05	0.0625	0.025	0.0375	0	0	0	0	0	0	0	0	0.012658	0	0	0.012658	0	0	0	0.012658	0.012658	0	0	0	0	0	0	0	0	0	0	0	0	0
0.0625	0	0.1	0.0375	0.0375	0.075	0.0875	0.0375	0.0875	0.0625	0	0.05	0.0625	0.0375	0.025	0.0875	0.0375	0.05	0.025	0.0375	0	0	0	0	0.012658	0	0	0	0.025316	0	0	0	0	0	0	0	0.012658	0.012658	0	0	0	0	0	0	0	0	0	0	0	0
0.1375	0	0.0875	0.0625	0.0625	0.0875	0	0.0625	0.0125	0.1125	0.0125	0.05	0.075	0.05	0.05	0.025	0.05	0.05	0	0.0125	0.012658	0	0.025316	0	0.025316	0.025316	0	0	0	0.012658	0	0.012658	0	0.025316	0	0	0	0	0	0	0	0	0	0	0	0	0	0	0	0
0.1	0.0125	0.05	0.05	0.025	0.1	0.025	0.0375	0.0125	0.0625	0.025	0.0625	0.05	0.0375	0.0875	0.0625	0.0875	0.075	0	0.0375	0	0	0	0.012658	0	0.012658	0.012658	0.012658	0	0.012658	0	0	0	0	0	0	0.012658	0.025316	0	0	0	0	0	0	0	0	0	0	0	0
0.125	0.0125	0.075	0.05	0.05	0.075	0.0375	0.05	0.0625	0.0625	0.0375	0.0125	0.0625	0.05	0.025	0.025	0.05	0.1125	0.0125	0.0125	0.012658	0	0.037975	0.012658	0	0.012658	0	0	0	0	0	0	0.012658	0.012658	0	0	0	0.012658	0	0.012658	0.012658	0	0	0	0	0	0	0	0	0
0.1875	0	0.0625	0.0875	0.0375	0.05	0.0125	0.025	0.0125	0.0875	0.025	0.05	0.05	0.025	0.05	0.0375	0.0625	0.1125	0	0.025	0.037975	0	0.012658	0	0.012658	0.012658	0	0.012658	0	0.025316	0	0.025316	0	0	0	0	0.012658	0.037975	0	0	0	0	0	0	0	0	0	0	0	0
0.075	0.025	0.0375	0.0375	0.05	0.0625	0.0375	0.125	0.025	0.075	0.0125	0.0375	0.0375	0.1	0.05	0.025	0.0625	0.0625	0.0125	0.05	0.012658	0	0	0	0	0	0	0.012658	0.012658	0.012658	0	0	0	0	0	0	0.012658	0.012658	0	0	0	0	0	0	0	0	0	0.012658	0	0
0.0875	0.025	0.0375	0.0625	0.0125	0.075	0.0625	0.0875	0.0375	0.075	0.075	0.025	0.0375	0.0875	0.0375	0.025	0.05	0.0625	0.0125	0.025	0	0	0.025316	0	0	0	0.012658	0	0.012658	0.012658	0	0.012658	0	0.012658	0	0	0	0	0	0	0.025316	0	0	0	0	0	0	0	0	0
0.0875	0.0125	0.05	0.1	0.05	0.075	0	0.075	0.1	0.0875	0.0125	0.0125	0.0125	0.0375	0.025	0.1	0.0125	0.0875	0.025	0.0375	0	0	0	0	0	0	0	0.012658	0.012658	0.012658	0	0.012658	0	0	0.012658	0	0	0	0	0.025316	0	0	0	0	0	0	0	0.012658	0	0
0.0375	0.05	0.0875	0.025	0.05	0.0875	0.0125	0.0625	0.075	0.0875	0.0375	0.025	0.0375	0.0125	0.075	0.0875	0.05	0.075	0	0.025	0	0	0.012658	0	0	0	0	0.012658	0.012658	0	0	0	0	0	0	0	0	0	0	0	0	0	0	0	0.025316	0.012658	0	0	0	0
0.0375	0.05	0.05	0.0625	0.0125	0.0625	0.0125	0.075	0.075	0.0625	0.0375	0.0375	0.075	0.0125	0.0625	0.075	0.075	0.075	0.0125	0.0375	0	0	0	0	0	0	0	0	0.012658	0	0	0	0	0	0	0	0.025316	0	0	0	0	0	0	0	0	0	0.012658	0.012658	0	0
0.0875	0.025	0.0625	0.025	0.0625	0.0375	0.05	0.0375	0.025	0.1125	0.0125	0.05	0.075	0.0625	0.0125	0.125	0.0625	0.05	0.0125	0.0125	0.012658	0	0	0.025316	0.012658	0.012658	0.012658	0	0	0	0	0	0	0.012658	0	0	0	0	0	0	0	0.012658	0	0	0	0	0	0	0	0.012658
0.0375	0.0125	0.025	0.075	0.0125	0.05	0.025	0	0.05	0.225	0.025	0.0375	0.05	0.0125	0.025	0.1125	0.0875	0.1125	0	0.025	0	0	0	0.012658	0	0	0	0	0	0	0	0	0	0	0	0.025316	0	0	0	0	0	0	0	0	0	0	0	0	0	0
0.05	0	0.0375	0.0625	0.0125	0.0625	0.0375	0.0375	0.0375	0.1875	0.0375	0.0125	0.1	0.0125	0.0125	0.0875	0.1125	0.0875	0	0.0125	0	0	0	0	0	0	0.012658	0	0	0.012658	0	0	0	0.012658	0	0	0.012658	0	0	0	0	0	0	0	0	0	0	0	0	0
0.05	0.025	0.0875	0.0875	0.025	0.1	0.0125	0.0625	0.0375	0.0875	0.0375	0.0125	0.0125	0.0625	0.0375	0.0375	0.075	0.0875	0	0.0625	0	0	0	0	0	0.025316	0	0	0	0.012658	0.012658	0	0	0	0	0	0	0	0	0	0	0	0	0	0	0	0	0	0	0.012658
0.05	0.025	0.0875	0.0875	0.025	0.1	0.0125	0.0625	0.0375	0.0875	0.0375	0.0125	0.0125	0.0625	0.0375	0.0375	0.075	0.0875	0	0.0625	0	0	0	0	0	0.025316	0	0	0	0.012658	0.012658	0	0	0	0	0	0	0	0	0	0	0	0	0	0	0	0	0	0	0.012658
0.05	0.025	0.0375	0.0375	0.0625	0.0875	0.025	0.075	0.0125	0.1125	0.025	0.05	0.0625	0.025	0.0125	0.1125	0.0625	0.1	0.0125	0.0125	0	0	0	0	0	0.025316	0	0	0	0	0	0	0.025316	0	0	0	0	0	0	0	0	0	0	0	0	0	0	0	0	0
0.1625	0	0.025	0.025	0.0375	0.0375	0.05	0.075	0.0375	0.0875	0.025	0.025	0.0625	0.05	0.0875	0.0625	0.0875	0.0375	0.0125	0.0125	0.037975	0	0	0.012658	0.012658	0.025316	0.012658	0.012658	0	0.012658	0	0	0.012658	0	0.025316	0	0	0	0	0	0	0	0	0	0	0	0	0	0	0
0.0625	0.075	0.0375	0.0875	0.0125	0.0625	0	0.0125	0.025	0.15	0.05	0.0375	0.075	0.05	0.0625	0.1	0.05	0.025	0.0125	0.0125	0	0.012658	0	0.012658	0	0	0	0	0	0.025316	0	0	0	0	0	0.012658	0	0	0	0	0	0.012658	0	0	0	0	0	0.012658	0.012658	0.012658
0.0875	0.0125	0.05	0.0375	0.025	0.05	0.0375	0.05	0.1125	0.1125	0.075	0.0375	0.0375	0.0375	0.05	0.075	0.0125	0.0875	0.0125	0	0	0	0	0	0	0.012658	0	0.012658	0.025316	0.012658	0	0	0.025316	0	0	0	0	0	0	0	0	0	0	0	0.012658	0	0	0	0	0
0.1125	0.025	0.025	0.0625	0.0375	0.125	0.025	0	0.0125	0.2	0.025	0.0125	0.075	0.05	0.05	0.025	0.025	0.0625	0.025	0.025	0.025316	0	0	0.012658	0.012658	0.012658	0	0	0	0.050633	0	0	0	0	0	0	0	0	0	0	0	0	0	0	0	0.025316	0	0	0	0
0.075	0.025	0.025	0.075	0.075	0.075	0.0125	0.05	0.025	0.15	0.025	0	0.0625	0.0375	0.075	0.1125	0.05	0.05	0	0	0	0	0	0.012658	0	0.012658	0	0	0	0.012658	0	0	0	0.012658	0	0	0.012658	0.012658	0	0	0	0	0	0	0	0	0	0	0	0.025316
0.0375	0	0.075	0.0375	0.0625	0.0125	0.0375	0.1125	0.075	0.125	0.0375	0.05	0.05	0.025	0.0125	0.1	0.025	0.075	0	0.05	0	0	0	0.012658	0	0	0	0.012658	0	0.012658	0	0	0	0	0	0	0	0	0	0	0	0	0	0	0	0	0	0	0	0
0.075	0.0125	0.0375	0.05	0.075	0.0625	0.0375	0.1	0.0625	0.075	0.025	0.05	0.025	0.05	0.0125	0.0625	0.0875	0.05	0	0.05	0	0	0	0.012658	0	0.012658	0.012658	0.025316	0	0	0	0	0	0	0	0	0	0	0	0.012658	0.012658	0	0	0	0	0	0	0	0	0
0.05	0.0375	0.05	0.05	0.075	0.0625	0.0125	0.0625	0.1	0.1125	0.025	0.05	0.0125	0.05	0.0125	0.075	0.025	0.05	0.0125	0.075	0	0	0.012658	0.012658	0.012658	0.012658	0	0	0	0	0	0	0	0	0	0	0	0	0	0	0	0	0	0	0	0	0	0.012658	0	0
0.0875	0.025	0.1	0.0625	0.05	0.0625	0.025	0.025	0.0625	0.1	0.075	0.0125	0.05	0.05	0.0375	0.075	0	0.0625	0	0.0375	0.012658	0	0.012658	0.012658	0	0	0	0	0	0	0.012658	0	0	0	0	0.025316	0	0	0	0.012658	0	0	0	0	0	0	0	0	0	0
0.0625	0.0125	0.0625	0.025	0.0375	0.075	0	0.0875	0.0375	0.075	0.0125	0.025	0.075	0.0875	0.0375	0.1625	0.05	0.0375	0.0125	0.025	0	0	0	0.012658	0	0	0	0	0	0.012658	0	0	0.012658	0	0	0.025316	0	0	0	0	0	0	0	0	0	0	0	0	0	0
0.037975	0.012658	0.063291	0.012658	0.037975	0.088608	0.012658	0.050633	0.025316	0.12658	0.012658	0.025316	0.088608	0.050633	0.037975	0.17722	0.050633	0.037975	0.012658	0.037975	0	0	0	0	0	0	0	0	0	0.012821	0	0	0	0	0	0.025641	0	0	0	0	0	0	0	0	0	0	0	0	0	0
0.0625	0.0125	0.025	0.0125	0.0125	0.125	0.0125	0.0375	0.05	0.05	0	0.0375	0.0625	0.0625	0.025	0.1875	0.075	0.0875	0.0125	0.05	0	0	0	0	0	0.012658	0	0	0	0.012658	0	0	0.012658	0	0	0.025316	0	0	0	0	0	0	0	0	0	0	0	0	0	0
0.10526	0.013158	0.026316	0.026316	0.026316	0.10526	0.039474	0.052632	0.026316	0.039474	0.013158	0.039474	0.039474	0.052632	0.052632	0.092105	0.065789	0.092105	0.052632	0.039474	0.026667	0	0	0.013333	0	0	0	0	0	0	0	0	0.013333	0	0	0.026667	0.013333	0	0	0	0	0	0	0	0	0	0	0	0.013333	0
0.075	0.025	0	0.05	0.05	0.175	0	0.025	0.025	0.125	0.025	0	0.025	0.05	0.025	0.15	0.025	0.075	0.0375	0.0375	0.012658	0	0	0	0	0	0	0.025316	0	0	0.012658	0	0.012658	0	0	0.012658	0	0	0	0	0.012658	0	0	0.012658	0	0	0	0	0	0
0.068493	0.013699	0.013699	0.041096	0.041096	0.12329	0.013699	0.027397	0.054795	0.068493	0.013699	0.013699	0.041096	0.027397	0.068493	0.12329	0.041096	0.10959	0.027397	0.068493	0.013889	0	0	0	0	0	0	0	0	0	0.013889	0	0	0	0	0.027778	0	0.013889	0	0	0.013889	0	0	0	0	0	0	0	0	0
0.075	0.0125	0.0625	0.0625	0.0375	0.025	0	0.0125	0.075	0.0875	0	0.05	0.05	0.0625	0.0125	0.1625	0.075	0.0875	0.0125	0.0375	0.012658	0	0.012658	0	0	0	0	0	0.012658	0.012658	0	0	0.012658	0	0	0.012658	0	0	0	0	0	0	0	0	0	0	0	0	0	0.012658
0.075	0.025	0.1375	0	0.0625	0	0	0.025	0.075	0.0375	0.025	0.1	0.0375	0.05	0.025	0.1625	0.05	0.075	0.0125	0.025	0	0.012658	0	0	0.012658	0	0	0	0	0	0	0.012658	0	0	0	0	0	0.025316	0.012658	0	0.012658	0	0	0	0	0	0	0	0	0.012658
0.0625	0.025	0.05	0.1	0.05	0.0375	0.0375	0.0125	0.05	0.1	0	0.0375	0.0875	0.0375	0.025	0.1	0.05	0.1	0.025	0.0125	0	0	0	0.012658	0	0	0	0	0	0.012658	0	0	0	0	0	0	0.025316	0.012658	0	0	0	0	0	0	0	0	0	0	0	0.025316
0.075	0.0125	0.0125	0.0125	0.0375	0.1	0.0125	0	0.0375	0.1	0	0.0125	0.0875	0.025	0	0.2125	0.1125	0.1125	0.0125	0.025	0.012658	0	0	0	0	0	0	0	0	0.025316	0	0	0.012658	0	0	0.012658	0	0.012658	0	0	0	0	0	0	0	0	0	0	0	0.012658
0.075	0.025	0.0125	0.025	0.05	0.075	0.0125	0	0.025	0.0875	0	0.025	0.0875	0.025	0.0125	0.2	0.1125	0.1125	0.0125	0.025	0.012658	0	0	0	0	0	0	0	0	0.025316	0	0	0.012658	0	0	0.012658	0	0.012658	0	0	0	0	0	0	0	0	0	0	0	0.012658
0.0625	0.025	0.0625	0.025	0.05	0.0625	0	0	0.0125	0.0875	0	0.0375	0.125	0.0875	0.0125	0.1375	0.1	0.0875	0.0125	0.0125	0	0.012658	0	0	0	0	0	0	0	0	0	0	0	0	0.012658	0.025316	0.012658	0	0	0	0	0	0	0	0	0	0	0	0	0.012658
0.1125	0	0.05	0.05	0.0625	0.075	0.0125	0.025	0	0.075	0.05	0	0.0625	0.05	0.1	0.0875	0.0625	0.075	0.025	0.025	0.012658	0	0	0	0	0.012658	0	0	0	0.025316	0	0	0.025316	0	0	0.012658	0	0.025316	0	0	0	0	0	0	0	0	0	0	0	0
0.05	0	0.0625	0.1	0.0375	0.1125	0.05	0.0375	0.15	0.1375	0.025	0.0125	0.025	0.025	0.0125	0.0375	0.0375	0.0625	0.025	0	0	0	0.012658	0	0	0	0	0	0	0.012658	0	0	0	0	0	0.012658	0.012658	0	0	0	0	0	0	0	0	0	0	0	0	0
0.075	0	0.025	0.1	0.0375	0.05	0	0.05	0.0875	0.1	0.025	0.025	0.05	0.025	0.1	0.0875	0.0375	0.1125	0	0.0125	0	0	0	0.012658	0.012658	0	0	0	0.012658	0.025316	0	0	0	0.012658	0	0	0	0	0	0	0	0	0	0	0	0	0	0	0	0
0.0375	0.075	0.1125	0.075	0.025	0.0625	0.025	0.05	0.0375	0.125	0.0125	0.0375	0.05	0.05	0.05	0.0125	0.05	0.0875	0.0125	0.0125	0.012658	0	0	0	0	0	0	0	0	0.012658	0	0	0	0	0	0	0.012658	0	0	0	0	0	0.037975	0	0	0	0	0	0	0
0.0875	0	0.1125	0.15	0.0625	0.0875	0	0.0625	0.0375	0.0625	0.0875	0	0.0125	0.0375	0.025	0.05	0.0625	0.05	0	0.0125	0.012658	0	0.012658	0.025316	0.012658	0	0	0.012658	0	0	0	0	0	0	0.012658	0	0	0	0	0	0	0	0	0	0	0	0	0	0	0
0.05	0.0625	0.1	0.0625	0.0375	0.1125	0.0125	0.025	0.0375	0.05	0.0375	0.025	0.0375	0.025	0.0625	0.0875	0.025	0.1	0.0375	0.0125	0	0.012658	0.012658	0.012658	0	0	0	0	0	0	0	0	0	0	0	0	0	0	0.012658	0	0	0	0	0	0	0	0	0	0.012658	0.012658
0.1	0.0125	0.025	0.05	0.05	0.075	0.0375	0.0125	0.1	0.125	0.0375	0.025	0.0875	0.0125	0.0875	0.075	0.0125	0.05	0.0125	0.0125	0.025316	0	0	0	0	0	0	0	0.012658	0	0	0	0.025316	0	0.025316	0	0	0	0	0	0	0	0	0	0	0	0	0	0	0
0.05	0.0625	0.075	0.0375	0.05	0.025	0.025	0.05	0.0375	0.1375	0.0125	0.0375	0.025	0.0375	0.0375	0.0875	0.0875	0.05	0.0125	0.0625	0	0	0.012658	0	0	0	0	0	0	0.012658	0	0	0	0	0	0	0.012658	0	0	0.012658	0	0.012658	0	0	0	0.012658	0	0.012658	0	0
0.05	0	0.05	0.075	0.0625	0.075	0	0.075	0.125	0.0875	0.025	0.0625	0.0125	0.0125	0.0375	0.075	0.1125	0.0375	0.0125	0.0125	0	0	0.012658	0	0	0	0	0	0.012658	0.012658	0	0	0	0	0	0	0.012658	0	0	0	0	0	0	0	0	0	0	0	0	0
0.025	0.0125	0.05	0.075	0.025	0.05	0.025	0.0375	0.0375	0.1625	0.0125	0.0375	0.0375	0.0625	0.05	0.0625	0.05	0.1625	0.0125	0.0125	0	0	0	0	0	0.012658	0	0	0.012658	0	0	0	0	0	0	0	0	0	0	0	0	0	0	0	0	0	0	0	0	0
0.0625	0.025	0.0375	0.05	0.0875	0.025	0.025	0.0125	0.0875	0.125	0.025	0.0125	0.0375	0.025	0.0375	0.125	0.1	0.05	0	0.05	0	0	0	0	0.037975	0	0	0	0	0	0	0	0.012658	0	0	0	0.012658	0	0	0	0	0	0	0	0.012658	0	0	0	0	0.012658
0.05	0.0125	0.05	0.05	0.075	0.025	0.025	0.025	0.0375	0.1625	0.0125	0.0625	0.05	0.025	0.05	0.1	0.075	0.0625	0.0125	0.0375	0	0	0	0	0.012658	0	0.012658	0	0	0	0	0	0	0	0	0	0	0	0	0.025316	0	0	0	0	0.012658	0	0	0	0	0
0.025	0.0625	0.025	0.0375	0.0625	0.075	0.0125	0.075	0.0625	0.1	0.025	0.0125	0.1125	0	0.0375	0.075	0.0875	0.0625	0.0125	0.0375	0	0	0	0	0	0.012658	0	0.012658	0	0	0	0	0	0	0	0	0	0	0	0	0	0	0	0	0	0	0.012658	0	0.012658	0
0.0875	0.0125	0.025	0.0625	0.075	0.0125	0	0.075	0.0375	0.1375	0.0125	0.0625	0.0625	0.05	0.0125	0.05	0.1	0.0625	0.025	0.0375	0	0	0	0	0.012658	0	0	0	0	0.012658	0	0.012658	0	0.012658	0	0.012658	0.025316	0	0	0	0.012658	0	0	0	0	0	0	0	0	0
0.1	0.025	0.05	0.075	0.1125	0.025	0.0375	0.025	0.075	0.1	0.0125	0.025	0.0125	0.0375	0.05	0.0625	0.0375	0.1	0.0125	0.025	0	0	0.012658	0	0.012658	0	0.025316	0	0.012658	0.012658	0	0	0	0.012658	0	0	0	0	0	0.012658	0	0	0	0	0	0	0	0	0	0
0.075	0.0375	0.0375	0.0375	0	0.0375	0.025	0.0375	0.075	0.2125	0.025	0.0375	0.0375	0.0375	0.05	0.125	0.0875	0.0125	0	0.0125	0	0	0	0.012658	0	0	0	0	0.012658	0.025316	0	0	0	0	0.012658	0.012658	0	0	0	0	0	0	0	0	0	0	0	0.012658	0	0
0.1625	0.075	0.0625	0.0375	0.0125	0.0375	0.025	0.0375	0.0625	0.0875	0.025	0.0125	0.0375	0.0125	0.05	0.075	0.0375	0.125	0.0125	0.0125	0.012658	0.012658	0.012658	0	0	0	0	0.012658	0	0.012658	0	0.012658	0	0	0	0.012658	0.012658	0.063291	0	0	0.025316	0	0	0	0	0	0	0.012658	0	0.012658
0.1	0.0625	0.0375	0.025	0.0375	0.0625	0	0.05	0.05	0.1125	0.025	0.025	0.05	0.075	0.1	0.05	0.025	0.0875	0.025	0	0	0	0.012658	0.012658	0	0.012658	0	0.012658	0	0.012658	0	0	0	0	0	0	0.012658	0.025316	0	0	0.012658	0	0	0	0.012658	0	0	0.025316	0	0.012658
0.15	0.0375	0.025	0.075	0.0125	0.075	0	0.0125	0.05	0.1375	0.0125	0.0125	0.1	0.0375	0.075	0.0625	0.0125	0.0625	0.0125	0.0375	0.025316	0	0	0.012658	0.012658	0.025316	0	0	0.012658	0.050633	0	0	0.012658	0	0	0	0	0	0	0	0	0	0	0.012658	0	0	0	0.012658	0	0
0.0625	0.025	0.05	0.05	0.025	0.0625	0	0.1125	0.0625	0.125	0.0375	0	0.075	0.0625	0.05	0.025	0.025	0.075	0	0.075	0	0	0.012658	0	0	0.012658	0	0	0	0	0	0	0	0.012658	0	0	0.012658	0.012658	0	0	0	0.012658	0	0	0	0	0	0.012658	0	0
0.0375	0	0.125	0.0625	0.0125	0.1125	0	0.0375	0.1375	0.075	0.025	0.0125	0.075	0.0125	0.125	0.0125	0.0125	0.05	0.025	0.05	0	0	0	0	0	0.012658	0	0.012658	0	0	0	0	0	0	0	0	0	0.012658	0	0	0	0	0	0	0	0	0	0	0	0
0.0375	0	0.0375	0	0.1875	0.0625	0.025	0.1125	0.05	0.1625	0.0375	0.0375	0.0375	0.0125	0.0125	0.0625	0.025	0	0.0375	0.0625	0.012658	0	0	0	0	0	0	0.012658	0	0	0	0	0	0	0	0	0	0	0	0.012658	0	0	0	0	0	0	0	0	0	0
0.1625	0	0.05	0.075	0.0625	0.075	0.0125	0.05	0.1125	0.1	0.0375	0.025	0.0375	0.0375	0	0.05	0.0375	0.05	0.025	0	0.037975	0	0.012658	0.012658	0	0.012658	0	0.025316	0	0.012658	0.012658	0	0	0	0	0.012658	0	0.025316	0	0	0	0	0	0	0	0	0	0	0	0
0.15	0	0.0625	0.025	0.025	0.025	0	0.0125	0.0875	0.1375	0.0375	0.1	0.025	0.0375	0	0.075	0.0625	0.125	0	0.0125	0	0	0.012658	0	0	0	0	0	0.025316	0.025316	0.012658	0.025316	0	0.012658	0	0	0.025316	0.012658	0	0	0	0	0	0	0	0	0	0	0	0
0.075	0.0125	0.025	0.1	0.0125	0.025	0.025	0.05	0	0.1	0.025	0	0.225	0.05	0.025	0.0375	0.0625	0.125	0.0125	0.0125	0	0	0.012658	0	0	0.012658	0	0	0	0	0	0	0.012658	0.012658	0	0	0	0.025316	0	0	0	0	0	0	0	0	0	0.012658	0	0
0.1125	0	0.05	0.05	0.025	0.0625	0	0.0375	0.05	0.1625	0.025	0.0625	0.05	0.0625	0.0625	0.1125	0.0125	0.0125	0	0.05	0.025316	0	0.025316	0.012658	0.012658	0	0	0	0	0	0	0.012658	0	0	0.025316	0	0	0	0	0	0	0	0	0	0	0	0	0	0	0
0.1	0	0.05	0.0375	0.025	0.15	0.0125	0.05	0.075	0.0875	0.0375	0.1	0.0125	0.0125	0.025	0.0375	0.05	0.0625	0	0.075	0.012658	0	0	0.012658	0	0.012658	0	0	0	0.012658	0	0.012658	0	0	0.012658	0	0	0.025316	0	0	0	0	0	0	0	0	0	0	0	0
0.05	0	0.025	0.025	0.05	0.05	0.0125	0.0375	0	0.1625	0.1	0.0625	0	0.1	0.075	0.1125	0.05	0.075	0.0125	0	0.012658	0	0	0	0	0	0	0	0	0.012658	0	0	0	0	0.012658	0.012658	0	0	0	0	0	0	0	0	0	0	0	0	0	0
0.125	0.025	0.025	0.075	0.025	0.1375	0.0125	0.025	0.05	0.075	0.05	0.0125	0.0125	0.075	0.0375	0.05	0.0625	0.0625	0.025	0.0375	0.012658	0	0	0.012658	0	0.012658	0	0	0	0	0.012658	0	0	0.025316	0.012658	0	0	0.037975	0	0	0	0	0	0.012658	0.012658	0	0	0	0	0
0.15	0	0.025	0.0625	0.0125	0.0625	0.0125	0.0875	0.0375	0.1	0.025	0.05	0.05	0.05	0.0125	0.0625	0.0625	0.075	0.0125	0.05	0.012658	0	0	0.012658	0	0.012658	0	0.025316	0	0.012658	0	0	0	0.012658	0.012658	0.012658	0	0.025316	0	0.012658	0	0	0	0	0	0	0	0	0	0
0.075	0	0.0625	0.075	0.05	0.0875	0.05	0.0875	0.0375	0.075	0.025	0.05	0.0375	0.025	0.05	0.0125	0.0875	0.0875	0	0.025	0	0	0.012658	0	0.012658	0	0.012658	0.012658	0	0	0	0	0	0	0	0	0	0.012658	0	0	0	0	0	0	0	0	0	0	0	0
0.15	0	0.0125	0.05	0	0.0375	0.025	0.0375	0.05	0.0875	0.025	0.0375	0.0375	0.075	0.0375	0.1	0.05	0.1375	0	0.05	0.012658	0	0	0.025316	0	0.025316	0	0	0.012658	0.012658	0.012658	0	0.012658	0.012658	0	0.012658	0.012658	0	0	0	0	0	0	0	0	0	0	0	0	0
0.1	0.0125	0.05	0.0375	0.0125	0.0625	0.05	0.025	0.025	0.075	0.0375	0.025	0.0625	0.075	0.125	0.05	0.0875	0.05	0	0.0375	0.012658	0	0	0	0.012658	0	0	0	0	0.025316	0	0	0	0	0.012658	0.025316	0.012658	0	0	0	0	0	0	0	0	0	0.012658	0	0	0
0.0375	0.025	0.0625	0.0375	0.05	0.1375	0	0.0125	0.075	0.1	0.025	0.025	0.1	0.0625	0.0625	0.025	0.0375	0.0625	0.025	0.0375	0.012658	0	0	0	0	0.012658	0	0	0	0	0	0	0	0.012658	0	0	0	0	0	0	0	0	0	0	0.025316	0	0	0	0	0
0.05	0.0375	0.0625	0.05	0.075	0.075	0.0375	0.05	0.0375	0.0875	0.0125	0.05	0.075	0.0625	0.0125	0.0125	0.0875	0.0875	0	0.0375	0.012658	0	0.012658	0	0	0	0	0	0	0.012658	0	0	0	0	0	0	0	0.012658	0	0	0	0	0	0	0	0	0	0	0	0
0.0875	0.025	0.0625	0.025	0.05	0.0625	0.025	0.0125	0.05	0.1375	0.0125	0	0.125	0.0375	0.025	0.1	0.0375	0.1	0	0.025	0.012658	0.012658	0	0	0	0.012658	0	0	0	0	0	0	0.037975	0	0	0.012658	0	0	0	0	0	0	0	0	0	0.012658	0	0	0	0.012658
0.125	0	0.0625	0.05	0.0375	0.05	0	0.0125	0.0125	0.075	0.025	0.025	0.15	0.0125	0.075	0.0875	0.05	0.0875	0	0.0625	0.050633	0	0	0	0	0	0	0	0	0.012658	0.012658	0	0.037975	0	0	0	0	0	0	0	0	0	0	0	0	0	0	0	0	0
0.075	0	0.0625	0.0375	0.05	0.025	0.025	0.025	0.0125	0.0625	0.05	0.0375	0.075	0.05	0.075	0.1	0.1125	0.05	0.0125	0.0625	0	0	0	0	0	0	0	0	0	0	0	0	0.012658	0	0.012658	0.012658	0.025316	0	0	0.012658	0	0	0	0	0	0	0	0	0	0
0.1	0.0125	0.0625	0.0375	0.025	0.0625	0.0125	0.0625	0.0625	0.025	0.025	0.0875	0.05	0.05	0.025	0.1375	0.0625	0.0375	0	0.0625	0.012658	0.012658	0	0	0	0	0.012658	0	0	0	0	0	0.012658	0.012658	0	0.025316	0	0	0	0.012658	0	0	0	0	0	0.012658	0	0	0	0
0.1125	0.0125	0.0625	0.0375	0.0125	0.0625	0.0125	0.0375	0.075	0.0375	0.0125	0.0875	0.05	0.05	0.0125	0.1375	0.0625	0.05	0	0.075	0.012658	0.012658	0	0	0	0	0.012658	0	0	0.012658	0	0	0.012658	0.012658	0	0.025316	0	0	0	0.012658	0	0	0	0	0	0.012658	0	0	0	0
0.0875	0.0125	0.05	0.0375	0.025	0.075	0.0125	0.025	0.0625	0.0625	0.0375	0.0875	0.05	0.0625	0	0.15	0.075	0.05	0	0.0375	0.012658	0.012658	0	0	0	0.012658	0	0	0	0.012658	0	0	0.012658	0.012658	0	0.012658	0	0	0	0	0	0	0	0	0	0.012658	0	0	0	0
0.125	0	0	0	0.0375	0.05	0	0.025	0.0375	0.05	0.05	0.0375	0.2	0.1125	0.1625	0.025	0.05	0.025	0.0125	0	0.012658	0	0	0	0	0	0	0	0	0.012658	0.012658	0	0.037975	0	0.012658	0.012658	0.012658	0.012658	0	0	0	0	0	0	0	0	0	0	0	0
0.05	0	0.0375	0.025	0.025	0.1375	0.05	0.0125	0.0625	0.075	0	0.0125	0.0875	0.075	0.05	0.05	0.1125	0.1	0.025	0.0125	0	0	0	0	0	0	0	0	0	0	0	0	0	0.012658	0	0	0.025316	0	0.012658	0	0	0	0	0	0	0	0	0	0	0
0.05	0.0125	0.0125	0.1	0.0125	0.1125	0.0125	0.0375	0.075	0.15	0.0125	0.025	0.0375	0.05	0.1	0.0875	0.025	0.0375	0.025	0.025	0	0	0	0	0	0	0	0	0	0	0	0	0	0	0.012658	0.025316	0	0.012658	0	0	0	0	0	0	0	0	0	0	0	0
0.05	0.0125	0.0125	0.1	0.0125	0.1125	0.0125	0.0375	0.075	0.15	0.0125	0.025	0.0375	0.05	0.1	0.0875	0.025	0.0375	0.025	0.025	0	0	0	0	0	0	0	0	0	0	0	0	0	0	0.012658	0.025316	0	0.012658	0	0	0	0	0	0	0	0	0	0	0	0
0.05	0.0125	0.0125	0.1	0.0125	0.1125	0.0125	0.0375	0.0875	0.15	0	0.025	0.0375	0.05	0.0875	0.0875	0.0375	0.0375	0.025	0.025	0	0	0	0	0	0	0	0	0	0	0	0	0	0	0.012658	0.025316	0	0.012658	0	0	0	0	0	0	0	0	0	0	0	0
0.0625	0.05	0.0375	0.0875	0.0375	0.0875	0	0.025	0.0875	0.0125	0.0125	0.025	0.05	0.0875	0.0875	0.1375	0.075	0.025	0.0125	0	0	0	0	0	0	0	0	0	0	0	0.012658	0	0.012658	0.012658	0.012658	0	0	0	0.012658	0	0	0.012658	0	0	0	0	0	0	0	0
0.1375	0	0.0125	0.075	0.0125	0.075	0.025	0.025	0.0375	0.125	0.0375	0.0625	0.0875	0.0625	0.025	0.0375	0.05	0.0375	0	0.075	0.063291	0	0	0	0	0	0	0	0	0.012658	0	0.012658	0	0.012658	0	0.012658	0	0.012658	0	0.012658	0	0	0	0	0	0	0	0	0	0
0.15	0.0375	0.0125	0.1375	0	0.1125	0.0125	0.075	0.05	0.0625	0.025	0.025	0.05	0.025	0.075	0.1	0.025	0.0125	0.0125	0	0.012658	0	0	0.025316	0	0.012658	0	0.025316	0	0.012658	0.012658	0	0.012658	0	0.012658	0	0.012658	0	0.012658	0	0	0	0	0	0	0	0	0.012658	0	0.012658
0.0625	0.05	0.075	0.025	0.0125	0.075	0.0375	0.1	0.0375	0.1125	0.0125	0.075	0.0375	0.0375	0.0125	0.0625	0.1125	0.05	0	0.0125	0	0	0	0	0	0	0	0	0	0.025316	0	0	0	0	0	0	0.025316	0.012658	0	0	0	0	0	0	0	0	0	0	0	0.025316
0.0625	0.0375	0.0125	0.0375	0	0.05	0.025	0.1375	0.025	0.0875	0.0125	0.15	0.0375	0.0625	0.0125	0.075	0.1125	0.0375	0	0.025	0	0	0	0	0	0	0	0	0	0.012658	0	0	0	0	0	0.012658	0.025316	0.012658	0	0	0	0	0	0	0	0	0	0	0	0
0.0625	0.0125	0.0125	0.05	0.025	0.025	0.0125	0	0.0375	0.175	0.0375	0.0375	0.075	0.025	0	0.15	0.15	0.0625	0.0125	0.0375	0	0	0	0	0	0	0	0	0	0	0	0	0.012658	0.012658	0	0.025316	0.012658	0	0	0	0	0	0	0	0	0	0	0	0	0
0.0375	0.05	0.0875	0.05	0.05	0.1	0.0375	0.0125	0.0625	0.025	0.025	0.0875	0.0375	0	0.0375	0.1375	0.05	0.0375	0.025	0.05	0	0	0	0	0	0.012658	0	0	0	0	0	0	0	0	0	0.012658	0	0	0	0	0	0	0.012658	0.012658	0	0.012658	0	0	0	0
0.0875	0.025	0.05	0.05	0.025	0.025	0.0375	0.0625	0.0625	0.0875	0.0125	0.0375	0.05	0.0875	0.075	0.05	0.05	0.075	0.05	0	0.012658	0.012658	0	0.012658	0	0	0.012658	0.012658	0	0.012658	0	0	0	0	0	0	0	0.012658	0	0	0	0	0	0	0	0	0	0	0	0.012658
0.1	0	0.0125	0.025	0.0375	0.05	0	0.075	0.0625	0.2	0.075	0.025	0.1	0.025	0.025	0.0125	0.1	0.0375	0	0.0375	0	0	0.012658	0	0.012658	0	0	0	0	0.012658	0.025316	0.012658	0.012658	0	0	0	0.012658	0	0	0	0	0	0	0	0	0	0	0	0	0
0.025	0.0125	0.0125	0.0125	0.05	0	0.0375	0.0875	0.0375	0.1125	0.0625	0.05	0.0625	0.0375	0	0.1	0.2	0.05	0.025	0.025	0	0	0	0	0	0	0	0	0	0	0	0	0	0	0	0.012658	0.012658	0	0	0	0	0	0	0	0	0	0	0	0	0.012658
0.0375	0.025	0.0625	0.0125	0.0375	0.0875	0.0375	0.0625	0.05	0.125	0.0375	0.0375	0.05	0.0375	0.0875	0.05	0.075	0.05	0	0.0375	0	0	0	0	0	0	0	0.012658	0.012658	0	0	0	0	0.012658	0	0	0	0	0	0	0	0	0	0.012658	0	0	0	0	0.012658	0
0.025	0.075	0.05	0.05	0.1	0.0375	0.025	0.0375	0.0375	0.0875	0.0125	0	0.05	0.0375	0.025	0.0625	0.1375	0.1	0.0125	0.0375	0	0	0	0.012658	0	0	0	0	0.012658	0	0	0	0	0	0	0	0	0	0	0	0	0	0	0	0.012658	0	0	0	0	0.012658
0.0125	0	0.05	0.075	0.0625	0.0625	0.025	0	0.1	0.1375	0.025	0.0375	0.0625	0.075	0.0375	0.05	0.0375	0.1	0.0125	0.0375	0	0	0	0	0	0	0	0	0	0	0	0	0	0	0	0	0.012658	0	0	0	0	0	0	0	0	0	0	0	0	0
0.1375	0.0125	0	0.025	0.05	0.05	0	0.075	0.05	0.125	0.05	0.05	0.05	0.05	0.025	0.075	0.05	0.075	0.05	0	0.012658	0	0	0	0	0	0	0.012658	0	0.037975	0.025316	0.012658	0	0.012658	0	0.012658	0	0.012658	0	0	0	0	0	0	0	0	0	0.012658	0	0
0.0875	0	0.05	0.075	0.05	0.075	0.025	0.025	0	0.0875	0.025	0	0.075	0.0125	0.1125	0.075	0.0875	0.075	0.0375	0.025	0.012658	0	0	0	0	0.012658	0	0	0	0.012658	0	0	0.025316	0	0	0.012658	0	0.012658	0	0	0	0	0	0	0	0	0	0	0	0
0.0625	0.025	0.0375	0.1	0	0.0375	0.0875	0.0875	0.075	0.1375	0.0625	0.025	0.025	0.0625	0.025	0.05	0.025	0.05	0.0125	0.0125	0	0.012658	0	0	0	0	0	0.025316	0.025316	0	0	0	0	0	0	0	0	0	0	0	0	0	0	0	0	0	0	0.012658	0	0
0.025	0.05	0.025	0.05	0.075	0.05	0.025	0.125	0.025	0.0875	0.075	0.05	0.025	0.0125	0.0375	0.0625	0.075	0.0625	0.025	0.0375	0	0	0	0	0	0	0	0.012658	0	0	0	0	0	0	0	0.012658	0	0	0	0	0	0	0	0	0	0.012658	0	0.012658	0	0
0.1625	0	0.0875	0.05	0.0375	0.15	0.0125	0.05	0.025	0.1125	0.025	0.0125	0	0.05	0.05	0.0625	0.0375	0.075	0	0	0.025316	0	0	0	0	0.063291	0	0.012658	0	0.037975	0	0.012658	0	0	0	0	0	0.012658	0	0	0	0	0	0	0	0	0	0	0	0
0.1125	0	0.1	0.05	0.025	0.0875	0.0375	0.025	0.05	0.05	0.0375	0.025	0.0625	0.0625	0.075	0.025	0.05	0.1125	0.0125	0	0.012658	0	0.025316	0	0	0.025316	0.012658	0	0.012658	0	0	0	0	0.012658	0	0.012658	0	0	0	0	0	0	0	0	0	0	0	0	0	0
0.0375	0.0125	0.075	0.0125	0.0625	0.0875	0.025	0.0625	0.0625	0.0375	0.025	0.0625	0.0375	0.0625	0.0625	0.1	0.075	0.075	0.0125	0.0125	0	0	0	0	0	0	0	0	0	0	0	0	0	0	0	0.012658	0	0.012658	0.012658	0	0	0	0	0	0	0	0	0.012658	0	0
0.075	0	0.05	0.0625	0.05	0.0375	0.025	0.0375	0.075	0.0875	0.05	0.0375	0.0625	0.0375	0.1125	0.0875	0.05	0.0625	0	0	0	0	0	0.012658	0.012658	0	0	0	0	0.012658	0	0	0	0	0.012658	0.025316	0	0	0	0	0	0	0	0	0	0	0	0	0	0
0.075	0.075	0.075	0.025	0.025	0.0875	0.0125	0.0375	0.075	0.1125	0.025	0.0375	0.05	0.0375	0.025	0.05	0.0375	0.075	0.0125	0.05	0.025316	0	0.012658	0	0	0	0	0	0.012658	0	0	0	0	0	0	0	0	0.025316	0	0	0	0.012658	0	0	0	0.012658	0	0	0	0
0.075	0.0625	0.025	0.05	0.0625	0.0625	0	0.025	0.025	0.0875	0.025	0.0125	0.1	0.0125	0.05	0.1625	0.05	0.0625	0.0125	0.0375	0	0	0	0	0	0.012658	0	0	0	0.012658	0	0	0	0	0.012658	0.012658	0.012658	0.012658	0	0	0	0	0.012658	0	0	0	0	0.012658	0	0
0.0625	0.025	0.05	0.125	0.0625	0.025	0.025	0.0625	0.025	0.125	0.0125	0.025	0.025	0.0375	0.075	0.1125	0.05	0.05	0.025	0	0	0	0	0	0	0	0.012658	0	0.012658	0	0	0.012658	0.012658	0	0	0	0.012658	0	0	0	0	0	0.012658	0	0	0	0	0.012658	0	0
0.0875	0.0125	0.05	0.075	0.025	0.075	0.0125	0.0875	0.05	0.1	0.0125	0.0375	0.0625	0.05	0.075	0.05	0.0625	0.0375	0	0.0375	0.012658	0	0.025316	0	0	0	0.012658	0	0.012658	0.012658	0	0	0.012658	0	0	0	0	0	0	0	0	0	0	0	0	0	0	0.012658	0	0
0.1	0	0.0375	0.075	0.0375	0.05	0.0125	0.075	0.0875	0.0375	0.025	0.05	0.05	0.075	0.025	0.0875	0.05	0.0875	0.0125	0.025	0.012658	0	0	0	0	0	0	0.012658	0	0.012658	0.012658	0	0	0.012658	0	0	0.012658	0.012658	0.012658	0	0	0	0	0	0	0	0	0	0	0
0.1	0.1	0	0.0625	0	0.0625	0.0125	0.075	0.05	0.125	0.0375	0.0625	0.0375	0.025	0.025	0.1125	0.025	0.0375	0	0.05	0.012658	0	0	0	0	0	0	0	0	0.025316	0	0	0.012658	0.012658	0.012658	0.012658	0	0	0	0.012658	0	0.012658	0	0	0	0	0	0	0.012658	0
0.075	0	0.075	0.05	0.025	0.0625	0	0	0.075	0.0875	0.025	0.025	0.0625	0.0625	0.0625	0.175	0.0375	0.0875	0	0.0125	0	0	0	0	0	0	0	0	0	0	0	0	0	0.025316	0	0.025316	0.012658	0.012658	0	0	0	0	0	0	0	0	0	0	0	0
0.025	0.025	0.0125	0	0.0125	0.325	0.0375	0	0.0375	0.0625	0.025	0.0375	0.1125	0.0625	0.0375	0.0375	0.025	0.025	0.075	0.025	0	0	0	0	0	0	0	0	0	0	0	0.012658	0	0	0	0	0.012658	0	0	0	0	0	0	0	0	0	0	0	0.012658	0
0.125	0.0125	0.0375	0.05	0	0.0625	0.075	0.025	0.05	0.125	0.025	0.05	0.05	0.0625	0.0375	0.0625	0.0375	0.05	0	0.0625	0.012658	0	0	0	0	0	0	0	0.012658	0.037975	0	0	0.012658	0.012658	0	0	0	0.012658	0	0.012658	0	0	0	0	0	0.012658	0	0	0	0
0.0875	0	0.05	0.05	0.05	0.075	0.05	0.025	0.075	0.075	0.0125	0.0125	0.05	0.025	0.0625	0.0875	0.05	0.0875	0.0125	0.0625	0	0	0	0	0	0	0.025316	0	0	0.012658	0	0	0	0	0	0.012658	0.025316	0.012658	0	0	0	0	0	0	0	0	0	0	0	0
0.05	0.05	0.025	0.025	0.0375	0.05	0.0125	0.0625	0.0625	0.0875	0.05	0.025	0.0625	0.05	0.0875	0.1	0.075	0.05	0	0.0375	0	0.012658	0	0	0	0	0	0	0.012658	0.012658	0	0	0	0.012658	0	0	0	0	0	0	0	0	0	0	0	0	0	0.012658	0	0.025316
0.025	0.0125	0	0.05	0.025	0.0875	0.0125	0.0625	0.1	0.1125	0.0125	0.0875	0.0125	0.05	0	0.1125	0.1	0.125	0.0125	0	0	0	0	0	0	0	0	0	0	0	0	0	0	0	0	0.012658	0	0.012658	0	0	0	0	0	0	0	0	0	0	0	0
0.0625	0.0375	0	0.0125	0.0375	0.0875	0.0125	0.0125	0.025	0.0875	0.0125	0.0375	0.0875	0.0625	0.0125	0.125	0.15	0.0625	0.0375	0.0375	0	0	0	0	0	0	0	0	0	0.012658	0	0	0.012658	0	0	0.012658	0	0.012658	0.012658	0	0.012658	0.012658	0	0	0	0	0	0	0	0
0.0625	0	0.0375	0.0375	0.025	0.05	0.0375	0.025	0.025	0.1875	0.025	0.0125	0.1	0.0375	0.075	0.0875	0.1	0.05	0.025	0	0	0	0	0	0	0	0.012658	0	0	0.012658	0	0	0	0	0	0	0.012658	0.025316	0	0	0	0	0	0	0	0	0	0	0	0
0.1125	0.025	0.0125	0.025	0.075	0.15	0.0125	0.0125	0.025	0.0375	0.0125	0.025	0.15	0.05	0.0875	0.075	0.05	0.0125	0	0.05	0.025316	0	0	0	0	0.012658	0	0	0	0	0	0	0.037975	0	0.012658	0.025316	0	0	0	0	0	0	0.012658	0	0	0	0	0	0	0.012658
0.1625	0.0125	0.025	0.0875	0.0125	0.0875	0.0125	0.0125	0.05	0.0375	0.0375	0.0375	0.075	0.025	0.075	0.075	0.05	0.0875	0.0375	0	0.050633	0.012658	0.012658	0.012658	0	0	0	0.012658	0	0	0	0.012658	0	0.012658	0	0.012658	0	0.012658	0.012658	0	0.012658	0	0	0	0	0	0	0	0	0
0.05	0.0125	0.075	0.075	0.0125	0.125	0.0375	0.0625	0.0125	0.0625	0.025	0.05	0.05	0.05	0.05	0.05	0.05	0.0875	0.0125	0.05	0	0	0	0	0	0.012658	0	0	0.012658	0	0	0	0	0	0	0	0.012658	0.012658	0	0	0	0	0	0	0	0.012658	0	0	0	0
0.175	0	0.0375	0.0875	0.05	0.075	0.025	0.1	0.0875	0.05	0.0625	0.0625	0.0625	0	0.0125	0.0125	0.025	0.0625	0	0.0125	0.037975	0	0	0.037975	0	0.012658	0	0.012658	0	0.012658	0.025316	0.012658	0.012658	0	0	0	0	0	0	0.012658	0	0	0	0	0	0	0	0	0	0
0.0375	0.0125	0.0625	0.075	0.0375	0.05	0.025	0.1125	0.0875	0.0875	0.0125	0.05	0.0625	0.0375	0.025	0.075	0.0375	0.0375	0	0.075	0	0	0	0.025316	0	0	0	0	0	0.012658	0	0	0	0	0	0	0	0	0	0	0	0	0	0	0	0.012658	0	0	0	0
0.1125	0.0125	0.05	0.0625	0.0625	0.0625	0.025	0.025	0.125	0.1375	0.0125	0.025	0.025	0.025	0.0375	0.075	0.0625	0.025	0	0.0375	0.025316	0	0.012658	0.012658	0	0	0	0	0.025316	0.012658	0	0	0	0	0.012658	0	0	0	0	0.012658	0	0	0	0	0	0	0	0	0	0
0.0375	0.0125	0.05	0.0375	0.0375	0.0625	0.0125	0.075	0.0875	0.1375	0.025	0.075	0.05	0.0375	0.025	0.075	0.0125	0.0875	0.0125	0.05	0	0	0	0	0	0	0	0.012658	0	0	0	0.012658	0	0	0	0	0	0	0	0.012658	0	0	0	0	0	0.012658	0	0	0	0
0.05	0	0.0625	0.025	0.075	0.125	0.025	0.0875	0.075	0.0375	0.025	0.0875	0.025	0.025	0.05	0.025	0.05	0.1125	0	0.0375	0.012658	0	0	0.012658	0.012658	0	0	0.012658	0	0	0	0	0	0	0	0	0	0	0	0	0	0	0	0	0	0	0	0	0	0
0.1125	0	0.0625	0.0875	0.0375	0.1125	0.025	0.0375	0.0875	0.0875	0.0375	0.0125	0.0125	0.0375	0.0375	0.0625	0.025	0.0625	0.0375	0.025	0	0	0	0.025316	0	0.012658	0	0	0	0	0	0	0	0.012658	0	0.025316	0	0.012658	0	0.025316	0	0	0	0	0	0	0	0	0	0
0.1	0.0125	0.075	0.05	0.05	0.0625	0	0.0625	0.0875	0.1	0.025	0.05	0.025	0.0125	0.0375	0.05	0.075	0.05	0.0125	0.0625	0.012658	0	0.012658	0	0	0.012658	0	0	0	0.012658	0	0.012658	0	0	0	0	0	0.012658	0.012658	0.012658	0	0	0	0	0	0	0	0	0	0.012658
0.025	0	0.0625	0.0375	0.0625	0.0625	0	0.1375	0.075	0.0625	0.0375	0.125	0.025	0	0.0125	0.0875	0.0375	0.1125	0	0.0375	0	0	0	0	0	0	0	0.025316	0	0	0	0	0	0	0	0	0	0	0	0	0	0	0	0	0	0	0	0	0	0
0.0625	0.0125	0.0375	0.075	0.025	0.0875	0.0125	0.0375	0.125	0.15	0.025	0.05	0.0375	0.0125	0.0875	0.0625	0.025	0.05	0.0125	0.0125	0.012658	0	0.012658	0.012658	0	0	0	0	0	0	0	0.012658	0	0	0.012658	0	0	0	0	0	0	0	0	0	0	0	0	0	0	0
0.05	0.0125	0.0125	0.1	0.0125	0.1125	0.0125	0.0375	0.075	0.15	0.0125	0.025	0.0375	0.05	0.1	0.0875	0.025	0.0375	0.025	0.025	0	0	0	0	0	0	0	0	0	0	0	0	0	0	0.012658	0.025316	0	0.012658	0	0	0	0	0	0	0	0	0	0	0	0
0.05	0.0125	0.0125	0.1	0.0125	0.1125	0.0125	0.0375	0.075	0.15	0.0125	0.025	0.0375	0.05	0.1	0.0875	0.025	0.0375	0.025	0.025	0	0	0	0	0	0	0	0	0	0	0	0	0	0	0.012658	0.025316	0	0.012658	0	0	0	0	0	0	0	0	0	0	0	0
0.0875	0.0375	0.0375	0.05	0.0125	0.0625	0.025	0.0125	0.0125	0.2125	0.0375	0.025	0.0625	0.075	0.0375	0.05	0.075	0.05	0.0125	0.025	0.025316	0	0	0	0	0	0	0	0	0.025316	0	0	0	0	0	0.037975	0	0	0	0	0	0	0	0	0	0	0	0	0	0
0.125	0.05	0.0375	0.0375	0	0.1375	0.0625	0.025	0	0.1625	0.0125	0.025	0.0625	0.05	0.0625	0.075	0.025	0	0.0375	0.0125	0.025316	0.012658	0	0.012658	0	0.025316	0	0	0	0.012658	0	0	0.012658	0	0	0.012658	0	0	0.012658	0	0	0.012658	0	0	0	0	0	0	0	0
0.075	0	0	0.025	0.025	0.5	0	0.05	0.0125	0.0875	0.025	0.0375	0.025	0.0125	0.0125	0.05	0.0125	0.0375	0	0.0125	0.025316	0	0	0	0	0.012658	0	0.012658	0	0	0.012658	0	0	0.012658	0	0	0	0	0	0	0	0	0	0	0	0	0	0	0	0
0.1	0	0.1	0.1125	0.025	0.0125	0	0.0125	0.0125	0.1	0.05	0.025	0.2125	0.05	0.0125	0.0875	0.025	0.0375	0.025	0	0.025316	0	0	0	0	0	0	0	0	0	0.012658	0	0.063291	0	0	0	0	0	0	0	0	0	0	0	0	0	0	0	0	0
0.05	0.025	0.0125	0.0625	0.075	0.0625	0.025	0.05	0.025	0.075	0.0125	0.05	0.075	0.0625	0.0625	0.05	0.0375	0.075	0.075	0.0375	0	0	0	0	0	0	0	0.012658	0	0.012658	0	0	0.012658	0.012658	0	0	0	0	0	0	0	0	0	0.012658	0	0	0	0	0	0
0.05	0.025	0.0125	0.0625	0.0875	0.0625	0.0125	0.05	0.025	0.075	0.0125	0.05	0.0875	0.0625	0.0625	0.0375	0.0375	0.075	0.0625	0.05	0	0	0	0	0	0	0	0.012658	0	0.012658	0	0	0.012658	0.012658	0	0	0	0	0	0	0	0	0	0.012658	0	0	0	0	0	0
0.05	0.0125	0.0125	0.0125	0.05	0.0875	0.025	0.075	0.0375	0.1375	0.05	0.025	0.1	0.05	0.05	0.0875	0.025	0.0625	0.0375	0.0125	0	0	0	0	0	0	0	0	0	0.012658	0	0	0	0	0	0.025316	0.012658	0	0	0	0	0	0	0	0	0	0	0	0	0.012658
0.0625	0.0125	0.05	0.0625	0.0375	0.0875	0.025	0.025	0.025	0.1125	0.0125	0	0.1125	0.0625	0.125	0.0375	0.0625	0.05	0.0125	0.025	0.012658	0	0	0.012658	0	0.012658	0	0	0	0	0	0	0	0.012658	0.012658	0	0	0	0	0	0	0	0	0	0	0.012658	0	0	0	0
0.1125	0	0.1125	0.0625	0.0125	0.0375	0.0375	0.0375	0.05	0.075	0.0125	0.025	0.05	0.075	0.05	0.0375	0.075	0.075	0.025	0.0375	0	0	0	0	0	0	0	0	0.012658	0	0	0	0.025316	0.012658	0	0.012658	0	0.025316	0.012658	0	0	0	0	0	0	0	0	0	0	0
0.0875	0.0375	0.0125	0.0125	0.0875	0.05	0	0.05	0.025	0.2	0.025	0.075	0.05	0	0.0625	0.0375	0.0125	0.0875	0.0375	0.05	0.012658	0.012658	0	0	0	0	0	0	0	0.025316	0	0	0.012658	0	0.012658	0	0	0.012658	0	0	0	0	0	0	0	0	0	0	0	0.012658
0.0625	0.0125	0.0625	0.0375	0.05	0.075	0.0125	0.025	0.0625	0.05	0.0125	0.0875	0.05	0.0625	0.0125	0.1375	0.075	0.075	0	0.0375	0.012658	0.012658	0	0	0	0	0	0	0	0	0	0	0	0.012658	0	0.025316	0	0	0	0	0	0	0	0	0	0.012658	0	0	0	0
0.025	0.0125	0.075	0.075	0.05	0.0375	0	0.1125	0.05	0.0375	0.0375	0.075	0.1125	0	0.05	0.05	0.0625	0.025	0.0125	0.1	0	0	0	0	0.012658	0	0	0	0	0	0	0	0	0	0	0.012658	0	0	0	0	0	0	0	0	0	0	0	0	0.012658	0
0.1	0.0125	0.125	0.025	0.05	0.0625	0.0125	0.0625	0.0625	0.075	0.0375	0.025	0.05	0.025	0.05	0.0375	0.0625	0.1125	0	0.0125	0	0	0.025316	0	0	0	0	0.012658	0.012658	0	0	0	0.012658	0	0	0	0.025316	0	0	0	0	0	0	0	0	0	0	0	0	0
0.0625	0.075	0.0375	0.025	0.1	0.0875	0.025	0.0125	0.0625	0.1375	0.0375	0.0125	0.0375	0.025	0.0125	0.0875	0.0875	0.0375	0	0.0375	0	0	0	0.012658	0	0.012658	0	0	0	0.025316	0	0	0	0	0	0	0.012658	0	0	0	0	0.012658	0.012658	0	0.012658	0.025316	0	0	0	0.012658
0.1	0.0125	0.075	0.025	0.0125	0.0375	0.0375	0.05	0.025	0.0875	0.05	0.0125	0.1	0.025	0.075	0.025	0.0875	0.1	0.0125	0.05	0.012658	0	0	0	0	0.012658	0	0.012658	0	0	0	0	0.025316	0	0	0	0	0.025316	0	0.012658	0	0	0	0	0	0	0	0	0	0
0.0875	0	0.125	0.075	0	0.1125	0.025	0.0125	0.15	0.1	0.0375	0.0125	0.025	0.0125	0.075	0.0625	0.025	0.0375	0	0.025	0.025316	0	0	0.012658	0	0	0	0	0	0.012658	0	0	0	0	0.025316	0	0	0.012658	0	0	0	0	0	0	0	0	0	0	0	0
0.15	0	0.0625	0.0875	0.0125	0.0375	0.025	0.05	0.075	0.1	0.0375	0.025	0.025	0.0375	0.0625	0.0875	0.0625	0.05	0.0125	0	0.037975	0	0.025316	0	0	0	0	0.025316	0.012658	0.025316	0	0	0	0.012658	0	0.012658	0	0	0	0	0	0	0	0	0	0	0	0	0	0
0.075	0	0.025	0.1	0.05	0.075	0.0125	0.1	0.05	0.075	0.025	0.0625	0.0125	0.075	0.075	0.0875	0.0375	0.0625	0	0	0.012658	0	0.012658	0	0	0	0.012658	0	0	0.012658	0	0.012658	0	0.012658	0	0	0	0	0	0	0	0	0	0	0	0	0	0	0	0
0.1	0.0375	0.05	0.0625	0.0125	0.0875	0.0125	0.0375	0.0375	0.15	0.05	0.05	0.0625	0.05	0.025	0.025	0.0625	0.0375	0.025	0.025	0.012658	0	0	0.012658	0	0.012658	0	0	0	0.025316	0.012658	0	0	0	0.012658	0	0	0	0.012658	0	0	0	0	0	0	0.012658	0	0.012658	0	0
0.0625	0.0125	0.0625	0.075	0.0375	0.1125	0	0.0625	0.1	0.075	0.0125	0.025	0.0875	0.05	0.05	0.075	0.025	0.0625	0	0.0125	0	0	0.012658	0	0	0.012658	0	0	0.012658	0	0	0	0.012658	0	0	0.012658	0	0	0	0	0	0	0.012658	0	0	0	0	0	0	0
0.1375	0.025	0.05	0.0625	0.05	0.05	0.0125	0.0375	0.0375	0.05	0.0125	0.0625	0.075	0.0625	0.075	0.0375	0.05	0.1	0.0125	0	0.050633	0	0	0.012658	0	0	0	0	0	0	0	0	0.012658	0	0.012658	0	0.012658	0.037975	0	0	0	0	0	0	0	0	0	0	0	0
0.0375	0.0125	0	0.0125	0.05	0.075	0.0625	0.025	0.0875	0.175	0.0375	0.025	0.0875	0.025	0.05	0.05	0.05	0.0625	0.025	0.05	0	0	0	0	0	0	0	0	0.012658	0.012658	0	0	0	0	0	0	0	0	0	0.012658	0	0	0	0	0	0	0	0	0	0
0.0625	0.0375	0.0625	0.1125	0.0375	0.05	0.025	0.0375	0.0625	0.075	0.0375	0.025	0.0375	0.0625	0.05	0.0375	0.025	0.0875	0.0375	0.0375	0.012658	0.012658	0	0	0	0.012658	0	0	0	0	0.012658	0	0	0	0	0	0	0	0	0.012658	0	0	0	0	0.012658	0.012658	0	0	0	0.012658
0.0625	0.0375	0.075	0.1125	0.0625	0.1	0.0125	0.075	0.0625	0.0875	0.025	0.0375	0.0375	0.0375	0.025	0.025	0.0375	0.0375	0.0125	0.0375	0	0	0	0.012658	0	0.025316	0	0	0	0.012658	0	0	0	0.012658	0	0	0	0	0	0	0.012658	0	0	0	0	0.012658	0	0	0	0
0.1125	0.0875	0.0375	0.0375	0	0.0875	0	0.025	0.025	0.125	0.025	0.0375	0.1	0.025	0.075	0.075	0.0375	0.0625	0.025	0	0	0	0	0	0	0.012658	0	0	0	0.037975	0	0	0.012658	0	0.012658	0	0.012658	0.012658	0.012658	0	0.025316	0	0.012658	0	0	0	0	0	0	0.012658
0.0375	0.1	0.075	0.0375	0.025	0.1	0	0.0375	0.0375	0.15	0.0375	0.0125	0.075	0.0375	0.0625	0.075	0.05	0.0375	0.0125	0	0.012658	0	0.012658	0	0	0	0	0	0	0.012658	0	0	0	0	0	0	0	0	0	0	0.012658	0	0.012658	0	0	0	0	0.012658	0	0
0.0375	0.0125	0.0125	0.05	0.0375	0.125	0.0625	0.025	0.0375	0.1125	0.0125	0.0375	0.1	0.025	0.0875	0.0625	0.0625	0.0625	0.025	0.0125	0	0	0	0	0	0.012658	0	0	0.012658	0	0	0	0.012658	0	0	0	0	0	0	0	0	0	0	0	0	0	0	0	0	0
0.0875	0.0125	0	0.075	0.0125	0.0375	0.05	0.075	0.025	0.1875	0.025	0.025	0.05	0.05	0.0375	0.05	0.1125	0.0625	0	0.025	0.012658	0	0	0	0	0	0	0.012658	0	0.037975	0	0.012658	0	0	0	0	0	0	0	0.012658	0	0	0	0	0	0	0	0	0	0
0.1125	0.0125	0.025	0.025	0.05	0.0875	0.0375	0	0.0125	0.1125	0.0375	0.0125	0.05	0.1	0.025	0.0875	0.05	0.1375	0	0.025	0	0	0	0	0	0	0.012658	0	0	0.025316	0.012658	0	0	0.012658	0	0.037975	0	0.012658	0	0	0	0	0	0	0	0	0	0	0	0.012658
0.15	0.0125	0.05	0.025	0.0375	0.0625	0.0125	0.0875	0.0875	0.075	0	0.025	0.025	0.0625	0.05	0.05	0.0375	0.1125	0.0125	0.025	0.037975	0	0.012658	0	0	0.012658	0	0.012658	0.012658	0	0	0.012658	0.012658	0	0	0.012658	0	0.025316	0	0	0	0	0	0	0	0	0	0	0	0
0.1	0.0125	0.0375	0.025	0.0625	0.025	0.05	0.025	0.025	0.1625	0.05	0.0125	0.0625	0.0375	0.075	0.1375	0.025	0.0625	0	0.0125	0.012658	0	0	0	0	0	0	0	0	0.012658	0.012658	0	0.025316	0	0	0.025316	0.012658	0	0	0	0	0	0	0	0	0	0	0	0	0.012658
0.1375	0.025	0.0375	0.075	0.025	0.0875	0	0.0125	0.05	0.175	0.05	0	0.0625	0.025	0.025	0.075	0.0375	0.075	0.0125	0.0125	0.012658	0	0	0.012658	0	0.025316	0	0.012658	0.012658	0.012658	0	0	0.012658	0	0	0	0.012658	0.012658	0	0.012658	0	0	0	0	0	0	0	0	0	0
0.075	0.0375	0.05	0.025	0.0125	0.05	0.0375	0.0625	0.0875	0.0875	0.05	0.0375	0.0125	0.0125	0.075	0.0875	0.05	0.1125	0	0.0375	0.012658	0.012658	0	0	0	0	0	0.012658	0	0.012658	0	0.012658	0	0	0	0.012658	0	0	0	0	0	0	0	0	0	0	0	0	0.012658	0.012658
0.1625	0.0125	0.025	0.0375	0.0125	0.0875	0.0125	0.0375	0.0375	0.1375	0.0125	0.025	0.0125	0.0375	0.15	0.0875	0.0375	0.075	0	0	0.050633	0	0	0	0	0	0	0	0	0.025316	0	0	0	0.012658	0.025316	0.012658	0.012658	0.025316	0	0	0	0	0	0	0	0	0	0	0	0
0.0625	0.0125	0.0125	0.025	0.0375	0.075	0.025	0.0375	0.05	0.1875	0.025	0.0125	0.1	0.0375	0.0625	0.0875	0.025	0.075	0.0375	0.0125	0	0	0	0	0	0	0	0.012658	0	0.025316	0	0	0	0	0	0.012658	0.012658	0	0	0	0	0	0	0	0	0	0	0	0	0.012658
0.125	0.0125	0.025	0.0625	0.025	0.1	0	0.0625	0.05	0.2125	0.0375	0.0375	0.05	0.05	0.0375	0.025	0.0375	0.0375	0.0125	0	0.050633	0	0	0.012658	0	0	0	0	0.025316	0.012658	0	0	0	0.012658	0.012658	0	0	0	0	0	0	0	0	0	0	0	0	0	0	0
0.1375	0.025	0.025	0.0375	0.05	0.0375	0.0125	0.1	0.0625	0.0625	0.05	0.0375	0.05	0.075	0.0125	0.0375	0.1	0.0375	0.0125	0.0375	0.025316	0	0.025316	0	0	0	0	0.025316	0.012658	0.012658	0	0.012658	0	0	0	0.012658	0	0.012658	0	0	0.012658	0.012658	0	0	0	0	0	0	0	0
0.0375	0.0125	0.05	0.075	0.0375	0.1	0.025	0.05	0.0625	0.1125	0.0125	0.0375	0.05	0.05	0.0375	0.0625	0.1	0.0375	0	0.05	0	0	0	0.025316	0	0	0	0	0	0.012658	0	0	0	0	0	0	0	0	0	0	0	0	0	0	0	0	0	0	0	0
0.0625	0.025	0.0125	0.0375	0.0125	0.0875	0	0.025	0.0625	0.175	0.0125	0.0375	0.15	0.025	0.0375	0.1	0.05	0.075	0	0.0125	0	0	0	0	0	0	0	0	0	0.037975	0	0	0.012658	0.012658	0	0	0	0	0	0	0	0	0.012658	0	0	0	0	0	0	0
0.1375	0.0375	0.0125	0.025	0.025	0.05	0.0125	0.05	0.075	0.1	0.05	0.025	0.075	0.05	0.0125	0.0625	0.075	0.0875	0	0.0375	0.012658	0	0.012658	0.012658	0	0	0	0	0	0.025316	0	0.025316	0	0.012658	0	0	0.012658	0.025316	0	0	0.012658	0.012658	0	0	0	0	0	0	0	0
0.075	0	0.0625	0.05	0.025	0.05	0.0125	0.025	0.075	0.175	0.0375	0.05	0.0875	0.0125	0.025	0.1125	0.0625	0.025	0	0.0375	0	0	0.012658	0	0	0	0	0	0.025316	0.012658	0	0	0	0	0	0.025316	0	0	0	0	0	0	0	0	0	0	0	0	0	0
0.075	0.05	0.0375	0.075	0.0375	0.0375	0	0.025	0	0.0875	0.05	0.0625	0.025	0.1	0.0375	0.1125	0.0625	0.0375	0.0125	0.075	0	0	0.012658	0.012658	0	0	0	0	0	0	0	0	0	0.025316	0.012658	0	0	0	0	0.012658	0	0	0	0	0	0	0	0	0	0.012658
0.075	0.025	0.075	0	0.0625	0.075	0.0125	0.025	0.0375	0.1125	0.025	0.075	0.05	0.025	0.0375	0.0875	0.1	0.05	0.025	0.025	0.025316	0	0	0	0.012658	0	0	0	0	0	0	0.012658	0.012658	0	0	0	0	0.012658	0	0	0	0	0	0	0	0.012658	0	0	0	0
0.1	0	0.025	0.0625	0.05	0.0375	0.025	0.075	0.125	0.05	0.025	0.05	0.0375	0.0875	0.0125	0.0625	0.1125	0.025	0	0.0375	0	0	0	0	0.012658	0.012658	0	0	0.037975	0.012658	0	0	0	0	0	0	0.025316	0	0	0	0	0	0	0	0	0	0	0	0	0
0.0875	0.0125	0.0625	0.025	0.0375	0.15	0.0125	0.05	0.0625	0.0875	0.0125	0.0375	0	0.025	0.05	0.0875	0.0875	0.0625	0.0125	0.0375	0	0	0.025316	0	0	0.012658	0	0.012658	0	0	0	0	0	0.012658	0	0	0.012658	0	0.012658	0	0	0	0	0	0	0	0	0	0.012658	0
0.075	0.075	0.025	0.0625	0.1125	0.075	0.0625	0.0125	0.0875	0.0125	0.0125	0.025	0.0625	0.0625	0.0625	0.0375	0.05	0.075	0.0125	0	0.012658	0	0.012658	0	0	0.012658	0	0	0	0.012658	0	0	0	0	0.025316	0	0	0	0	0	0	0.012658	0	0	0.012658	0	0.012658	0	0	0
0.075	0.05	0.05	0.0375	0.0375	0.075	0	0.05	0.0125	0.125	0.0125	0.075	0.0375	0.0375	0.025	0.0375	0.1	0.0625	0.0375	0.0625	0	0	0	0	0	0	0	0.012658	0	0.012658	0	0	0	0	0	0	0.025316	0	0.025316	0	0.012658	0	0	0	0	0	0	0	0	0.025316
0.075	0.05	0.0125	0.0625	0.0375	0.125	0.0125	0	0.0875	0.0625	0.05	0.025	0.1	0.05	0.05	0.0875	0.05	0.0125	0.0375	0.0125	0	0	0.012658	0	0	0	0	0	0.012658	0	0.012658	0.012658	0.012658	0	0	0.012658	0	0	0	0	0	0	0	0	0	0.012658	0	0	0.012658	0
0.1375	0.0375	0.0375	0.0375	0.0125	0.0625	0	0.025	0.0375	0.1375	0.025	0	0.05	0.0375	0.075	0.0875	0.075	0.0875	0.025	0.0125	0.025316	0	0.012658	0	0	0.012658	0	0.025316	0	0.012658	0	0	0	0.012658	0.012658	0.012658	0	0.012658	0	0	0	0.012658	0	0	0	0	0	0	0	0
0.0625	0	0.0375	0.0625	0.0125	0.075	0.0375	0.025	0.025	0.1625	0.0125	0	0.0875	0.05	0.0625	0	0.05	0.125	0.0375	0.075	0	0	0	0	0	0	0	0	0	0.012658	0	0	0.012658	0.037975	0	0	0	0	0	0	0	0	0	0	0	0	0	0	0	0
0.0875	0	0.05	0.0125	0.125	0.15	0	0.075	0.025	0.1	0.0125	0.0125	0.075	0.0125	0.0375	0.0625	0.025	0.0625	0.025	0.05	0.025316	0	0	0	0	0	0	0.025316	0	0.012658	0	0	0.012658	0	0	0.012658	0	0	0	0	0	0	0	0	0	0	0	0	0	0
0.125	0	0.05	0.025	0.0625	0.125	0.025	0.125	0.025	0.05	0.025	0.025	0.0375	0.05	0.025	0.05	0.05	0.0375	0.025	0.0625	0.025316	0	0.012658	0.012658	0.025316	0	0	0.012658	0	0	0	0	0	0.012658	0.012658	0.012658	0	0	0	0	0	0	0	0	0	0	0	0	0	0
0.0875	0.0125	0.075	0.0125	0.025	0.0375	0	0.0375	0.025	0.075	0.0125	0.0375	0.05	0.0625	0.075	0.1	0.1375	0.1125	0.025	0	0	0.012658	0	0	0.012658	0	0	0	0	0	0	0.012658	0.012658	0.012658	0	0.012658	0	0	0.012658	0	0	0	0	0	0	0	0	0	0	0
0.125	0.0125	0.05	0.025	0.0375	0.075	0.0125	0.025	0.0625	0.15	0.025	0.0375	0.025	0.025	0.0625	0.075	0.0875	0.0625	0.0125	0.0125	0.012658	0.012658	0.012658	0	0.012658	0	0	0	0.012658	0.012658	0	0.012658	0	0	0.025316	0	0	0.012658	0	0	0	0	0	0	0	0	0	0	0	0
0.1375	0	0.0625	0.0625	0.0125	0.075	0.0125	0.075	0.05	0.1125	0.0125	0.05	0.0375	0.0375	0.025	0.1	0.05	0.0875	0	0	0.050633	0	0.025316	0	0	0.025316	0	0	0	0.012658	0	0	0	0	0	0.012658	0.012658	0	0	0	0	0	0	0	0	0	0	0	0	0
0.1125	0.0125	0.0625	0.0375	0.025	0.0625	0.0125	0.0625	0.0625	0.025	0.0125	0.0875	0.05	0.05	0.025	0.125	0.075	0.0375	0	0.0625	0.012658	0.012658	0	0	0	0	0.012658	0	0	0	0	0	0.012658	0.025316	0	0.025316	0	0	0	0.012658	0	0	0	0	0	0.012658	0	0	0	0
0.1125	0.025	0.0375	0.0625	0.0375	0.1125	0.0375	0.0375	0.025	0.1625	0.0375	0.0375	0.0625	0.0125	0.075	0.025	0.0375	0.05	0	0.0125	0.063291	0	0	0	0	0.012658	0	0	0	0.012658	0	0	0.012658	0	0	0	0	0.012658	0	0	0	0	0	0	0	0	0	0	0	0
0.025	0.05	0.1	0.075	0	0.1	0.05	0.05	0.0125	0.1	0.0125	0.0625	0.1	0.0125	0.025	0.0875	0.025	0.0625	0.0125	0.0375	0	0	0	0	0	0	0	0	0	0.012658	0	0	0	0	0	0.012658	0	0	0	0	0	0	0	0.012658	0	0.012658	0.012658	0	0	0
0.0375	0.025	0.0375	0.0375	0.0375	0.1625	0.0375	0.0125	0.0375	0.05	0	0.0625	0.05	0.05	0.05	0.1	0.1125	0.05	0	0.05	0.012658	0	0	0	0	0.012658	0	0	0	0	0	0	0	0	0	0	0.012658	0	0	0	0	0	0	0	0	0	0	0	0.012658	0
0.0375	0.025	0.025	0.0125	0.075	0.0875	0.025	0.1	0.0875	0.125	0.0375	0.025	0.05	0.025	0.05	0.0375	0.0875	0.05	0.025	0.0125	0	0	0	0	0.012658	0	0	0	0	0	0	0	0	0.012658	0	0	0.012658	0	0	0	0	0	0	0	0	0	0	0.012658	0	0
0.025	0.0125	0.0375	0	0.0125	0.075	0	0.025	0.0125	0.15	0.0375	0.0375	0.0875	0.0875	0.075	0.15	0.0375	0.075	0.025	0.0375	0	0	0	0	0	0	0	0	0	0	0	0	0	0.012658	0	0.012658	0	0	0	0	0	0	0	0	0	0	0	0	0	0
0.175	0.025	0.0125	0.0625	0.025	0.0625	0.025	0.0125	0.0375	0.125	0.025	0.0125	0.125	0.0375	0.075	0.0625	0.0125	0.075	0.0125	0	0.012658	0	0	0	0	0.025316	0	0	0	0.050633	0	0	0.037975	0	0.012658	0.025316	0.012658	0	0	0	0.025316	0	0	0	0	0	0	0	0	0
0.075	0.025	0.0625	0.05	0.025	0.1	0.0125	0.025	0.0375	0.1	0.0125	0	0.175	0.075	0.0375	0.1	0.05	0.0375	0	0	0.012658	0	0	0	0	0.025316	0	0.012658	0.012658	0	0	0	0.012658	0	0	0	0	0	0	0	0	0	0	0	0	0	0	0	0	0
0.05	0	0.0625	0.0625	0.025	0.0875	0.0375	0.0625	0.0625	0.05	0.0375	0.0125	0.025	0.0875	0.0125	0.1375	0.0875	0.0875	0	0.0125	0	0	0.012658	0.012658	0	0	0	0	0	0	0	0	0	0	0	0.012658	0	0.012658	0	0	0	0	0	0	0	0	0	0	0	0
0.1	0.0125	0.05	0.0375	0.0125	0.0625	0.05	0.025	0.025	0.0875	0.0375	0.0125	0.05	0.075	0.125	0.0625	0.0875	0.05	0	0.0375	0.012658	0	0	0	0.012658	0	0	0	0	0.025316	0	0	0	0	0.012658	0.025316	0.012658	0	0	0	0	0	0	0	0	0	0.012658	0	0	0
0.025	0	0.0375	0.1125	0.0125	0.075	0.025	0.0875	0.0875	0.1	0.0375	0.0125	0.025	0.0375	0.0625	0.0625	0.0625	0.0875	0	0.05	0	0	0	0	0	0	0	0.012658	0	0	0.012658	0	0	0	0	0	0	0	0	0	0	0	0	0	0	0	0	0	0	0
0.2125	0	0.0375	0.0125	0.025	0.0875	0.0125	0.025	0.0125	0.1	0.0125	0	0.1125	0.0375	0.075	0.0625	0.05	0.1125	0	0.0125	0.063291	0	0	0	0	0.012658	0	0	0	0.012658	0	0	0.025316	0.025316	0	0.025316	0.012658	0.037975	0	0	0	0	0	0	0	0	0	0	0	0
0.1375	0	0.025	0.0375	0.075	0.1	0	0.05	0.075	0.1	0.0125	0.05	0.025	0.025	0.0125	0.05	0.1	0.1	0.0125	0.0125	0.025316	0	0.012658	0	0	0.025316	0	0	0	0.012658	0	0.012658	0	0	0	0.012658	0.025316	0.012658	0	0	0	0	0	0	0	0	0	0	0	0
0.1	0	0.0625	0.0375	0	0.075	0.025	0.0375	0.15	0.05	0.025	0.0375	0.05	0	0.0375	0.1125	0.0625	0.0875	0.025	0.025	0.012658	0	0.012658	0	0	0	0	0	0.050633	0.025316	0	0	0	0	0	0	0	0	0	0	0	0	0	0	0	0	0	0	0	0
0.05	0.0125	0.0625	0.0375	0.025	0.125	0.0625	0.0375	0.025	0.0375	0.025	0.075	0.0625	0.0625	0.0375	0.05	0.0375	0.1125	0.0375	0.025	0	0	0.012658	0	0	0	0.012658	0	0	0	0	0	0	0	0	0	0	0	0.012658	0	0	0	0	0	0	0	0	0.012658	0	0
0.0625	0	0.05	0.05	0.025	0.125	0.025	0.0625	0.0625	0.15	0.025	0.05	0.05	0.0625	0.025	0.05	0.05	0.05	0.0125	0.0125	0.012658	0	0	0	0	0	0	0.012658	0.012658	0.012658	0	0.012658	0	0	0	0	0	0	0	0	0	0	0	0	0	0	0	0	0	0
0.1	0.05	0.025	0.025	0.025	0.1125	0.0375	0.0375	0.0375	0.1125	0.0125	0.0375	0.025	0.0375	0.075	0.05	0.0875	0.075	0.0125	0.025	0	0	0.012658	0	0	0	0	0	0.012658	0.012658	0	0.012658	0	0	0.025316	0	0.012658	0	0	0.012658	0	0	0.012658	0.012658	0	0.012658	0	0	0	0
0.1125	0.0375	0.0375	0.0375	0.025	0.1375	0.0375	0.1	0.075	0.025	0.05	0.05	0.025	0.025	0.025	0.025	0.05	0.05	0.0125	0.0625	0.025316	0	0	0	0	0	0	0.025316	0.012658	0.012658	0.012658	0	0	0.012658	0	0.012658	0	0	0	0	0.012658	0	0	0	0	0	0	0	0	0
0.0625	0	0.0375	0.1125	0.05	0	0.0375	0.0375	0.075	0.0625	0.0125	0.0875	0.0875	0.05	0.025	0.0375	0.1125	0.0375	0.05	0.025	0	0	0	0	0	0	0	0	0	0.025316	0	0.025316	0	0	0	0	0.012658	0	0	0	0	0	0	0	0	0	0	0	0	0
0.05	0.0125	0.0125	0.0625	0.0375	0.05	0.0375	0.05	0.0375	0.1375	0.0125	0.05	0.1	0.0375	0.05	0.0625	0.075	0.05	0.05	0.025	0	0	0	0.012658	0	0	0	0	0.012658	0	0	0	0.012658	0	0	0.012658	0	0	0	0	0	0	0	0	0	0	0	0.012658	0	0
0.025	0.0125	0.075	0.0875	0.05	0.075	0.05	0.025	0.1	0.075	0.0375	0.075	0.075	0.0125	0.0125	0.025	0.075	0.075	0	0.0375	0	0	0	0	0	0.012658	0	0	0.012658	0	0	0	0	0	0	0	0	0	0	0	0	0	0	0	0	0	0	0	0	0
0.0625	0.0125	0.0625	0.0375	0.0375	0.0375	0.0625	0.05	0.0875	0.075	0	0.0375	0.025	0.05	0.1125	0.025	0.075	0.0875	0.0125	0.05	0	0	0	0.012658	0	0	0.012658	0	0.012658	0.012658	0	0	0	0	0	0	0.012658	0	0	0	0	0	0	0	0	0	0	0	0	0
0.075	0	0.075	0.05	0.05	0.025	0.05	0.0125	0.05	0.1375	0.0375	0.075	0.0125	0.05	0.1	0.05	0.05	0.0625	0.0125	0.025	0.025316	0	0	0	0	0	0	0	0.012658	0.012658	0	0.012658	0	0	0	0	0	0	0	0	0	0	0	0	0	0	0	0	0	0
0.1375	0	0.025	0.075	0.025	0.075	0.025	0.075	0.1625	0.0625	0.0125	0.05	0.0375	0.025	0.025	0.05	0.0625	0.0375	0	0.0375	0.012658	0	0	0.025316	0	0	0	0.012658	0.025316	0	0	0.012658	0.012658	0	0	0.012658	0.012658	0	0	0.012658	0	0	0	0	0	0	0	0	0	0
0.025	0.05	0.0125	0.0625	0.025	0.0125	0.0125	0.175	0.05	0.0625	0.0375	0.075	0.075	0.05	0.0125	0.05	0.125	0.0625	0	0.025	0	0	0	0	0	0	0	0.012658	0	0	0	0	0	0	0	0	0.012658	0	0	0	0	0	0	0.012658	0.012658	0	0	0	0	0
0.0375	0.05	0.0125	0.075	0.025	0.0125	0.025	0.1625	0.05	0.0625	0.0375	0.075	0.0625	0.05	0.0125	0.05	0.1125	0.075	0	0.0125	0	0	0	0	0	0	0	0.012658	0	0	0	0	0	0	0	0.012658	0.012658	0	0	0	0	0	0.012658	0.012658	0.012658	0	0	0	0	0
0.075	0.025	0.0125	0.0375	0.0375	0.0625	0.0125	0	0	0.1875	0.025	0.025	0.1875	0.1125	0.0875	0.0375	0	0.0625	0	0.0125	0	0	0	0	0	0.012658	0	0	0	0.025316	0	0	0.012658	0	0.025316	0	0	0	0	0	0	0	0	0	0	0	0	0	0	0
0.1	0	0.0375	0.0625	0.1	0.025	0.05	0.025	0	0.0875	0.0375	0.05	0.0625	0.05	0.0625	0.075	0.0625	0.0375	0.05	0.025	0	0	0.012658	0	0.012658	0	0	0	0	0	0.012658	0	0.012658	0.012658	0.025316	0	0	0	0	0.012658	0	0	0	0	0	0	0	0	0	0
0.075	0.0125	0.0375	0.05	0.025	0.05	0.025	0.05	0.025	0.0625	0.075	0.05	0.025	0.05	0.075	0.075	0.05	0.075	0.025	0.0875	0	0	0	0.012658	0	0	0	0	0	0.012658	0	0.012658	0	0.012658	0.012658	0.012658	0	0	0	0	0	0	0	0	0	0	0	0	0	0
0.15	0	0.0375	0.1	0.05	0.0375	0.0125	0.0375	0.025	0.1625	0.025	0	0.05	0.0875	0.05	0.1125	0.0125	0.0375	0	0.0125	0.025316	0	0.012658	0	0	0.012658	0	0	0	0.037975	0	0	0.012658	0.012658	0.012658	0.012658	0.012658	0	0	0	0	0	0	0	0	0	0	0	0	0
0.1125	0.0125	0.075	0.025	0.0125	0.1	0.0375	0.0625	0.0625	0.1375	0.0375	0.0125	0.0875	0	0.0375	0.05	0.0625	0.0625	0	0.0125	0.012658	0.012658	0.012658	0	0	0.012658	0	0.012658	0	0	0.012658	0	0.012658	0	0	0	0.012658	0.012658	0	0	0	0	0	0	0	0	0	0	0	0.012658
0.2125	0	0.025	0.0375	0	0.0375	0.0125	0.05	0.075	0.0125	0.025	0	0.0875	0.0625	0.0375	0.075	0.125	0.1	0.0125	0.0125	0.050633	0	0	0	0	0	0	0	0	0	0	0	0.025316	0.025316	0.025316	0	0.037975	0.037975	0.012658	0	0	0	0	0	0	0	0	0	0	0
0.1	0	0.0625	0.05	0.0125	0.0625	0.0375	0.0375	0.0625	0.1625	0.0375	0.025	0.05	0.025	0.05	0.025	0.0375	0.1375	0.0125	0.0125	0	0	0.012658	0	0	0	0.012658	0	0.012658	0.025316	0	0	0	0	0	0.012658	0.012658	0.012658	0	0	0	0	0	0	0	0	0	0	0	0
0.0875	0.0125	0.025	0.075	0.0125	0.05	0	0.025	0.025	0.0875	0.0125	0.0875	0.0625	0.0875	0.0625	0.025	0.0875	0.1	0.0125	0.0625	0	0	0	0	0	0.012658	0	0	0	0	0	0.012658	0	0.012658	0.025316	0	0	0.025316	0	0	0	0	0	0	0	0	0	0	0	0
0.1375	0.0125	0.0625	0.0875	0.025	0.0125	0	0.075	0.05	0.075	0.025	0.05	0.0125	0.0375	0.075	0.1	0.0875	0.05	0.0125	0.0125	0.025316	0	0	0.025316	0	0	0	0.012658	0.012658	0.025316	0	0	0	0	0.012658	0.025316	0	0	0	0	0	0	0	0	0	0	0	0	0	0
0.1	0	0.05	0.0375	0.025	0.075	0.0125	0.0625	0.05	0.1375	0.0125	0.05	0.0375	0.0375	0.075	0.0875	0.05	0.0375	0.025	0.0375	0.012658	0	0	0	0	0.025316	0	0	0.012658	0.012658	0	0.012658	0	0	0	0.012658	0	0	0	0	0	0	0	0	0	0	0	0	0	0
0.15	0.025	0.025	0.075	0.0125	0.125	0.025	0.0375	0.0375	0.0875	0.0375	0.0375	0.0125	0.025	0.0375	0.0875	0.0625	0.0625	0.025	0.0125	0.037975	0	0	0.012658	0.012658	0.037975	0	0	0.012658	0	0	0	0	0.012658	0	0	0	0.012658	0	0.012658	0.012658	0	0	0	0	0.012658	0	0	0	0
0.05	0.0375	0.1125	0.0625	0.025	0.075	0	0.05	0.0375	0.1125	0.0625	0.05	0.05	0.025	0.0875	0.075	0.025	0.025	0	0.0375	0	0.012658	0.012658	0	0	0	0	0	0	0.012658	0	0	0.012658	0	0	0	0	0	0	0	0	0	0	0	0	0.012658	0	0.012658	0	0
0.1125	0	0.0375	0.075	0.025	0.0875	0.05	0.025	0.0625	0.1625	0.0125	0.025	0	0.0375	0.0375	0.025	0.1	0.0625	0.0125	0.05	0.025316	0	0	0.012658	0	0	0	0	0	0.037975	0	0	0	0.012658	0	0.012658	0	0	0	0.012658	0	0	0	0	0	0	0	0	0	0
0.075	0.0125	0.05	0.0875	0.075	0	0.025	0.025	0.0375	0.075	0.0375	0.025	0.05	0.075	0.075	0.0375	0.05	0.0625	0.025	0.1	0	0	0	0.012658	0.012658	0	0	0.012658	0.012658	0	0	0	0	0.012658	0	0	0	0	0.012658	0	0	0	0	0	0	0	0	0	0	0
0.0625	0.025	0.0625	0.0625	0.0375	0.0375	0.0625	0.1125	0.0875	0.0625	0.05	0.075	0.05	0.0125	0.025	0.0625	0.05	0.05	0	0.0125	0	0	0	0	0	0.012658	0.012658	0	0.012658	0.012658	0	0.012658	0	0	0	0	0	0	0	0	0	0.012658	0	0	0	0	0	0	0	0
0.2125	0	0	0.075	0.025	0.1125	0.0125	0.05	0.0125	0.05	0.025	0.05	0.0625	0.05	0.0375	0.0625	0.05	0.1125	0	0	0.025316	0	0	0	0.012658	0.050633	0.012658	0	0	0	0.012658	0.012658	0	0	0.025316	0.012658	0.012658	0.025316	0	0	0	0	0	0	0	0	0	0	0	0
0.0125	0	0.0125	0.075	0.0125	0.1125	0.025	0.0625	0.0375	0.1	0.05	0.0625	0.0625	0.025	0.025	0.0625	0.0875	0.0875	0.025	0.0625	0	0	0	0	0	0	0	0	0	0	0	0	0	0	0	0.012658	0	0	0	0	0	0	0	0	0	0	0	0	0	0
0.15	0	0.0375	0.0625	0.025	0.0875	0	0.0375	0.0375	0.0375	0.0125	0	0.1375	0.05	0.1125	0.075	0.0875	0.025	0.0125	0.0125	0.025316	0	0	0.012658	0	0	0	0.012658	0.025316	0	0	0	0.025316	0	0.012658	0.012658	0.012658	0.012658	0	0	0	0	0	0	0	0	0	0	0	0
0.1	0.025	0.075	0.025	0.075	0.0375	0	0.0875	0.0375	0.1	0.0125	0.075	0.0375	0.0375	0.025	0.0875	0.0375	0.1	0	0.025	0.025316	0	0.012658	0	0	0.012658	0	0	0	0	0	0	0	0	0	0.025316	0	0.025316	0	0	0	0	0	0	0	0	0	0	0	0
0.15	0.0125	0.0125	0.05	0.025	0.0625	0.0125	0.0125	0.0875	0.075	0.025	0.025	0.1	0.05	0.025	0.05	0.075	0.125	0	0.025	0.012658	0	0	0.012658	0	0.012658	0	0	0.012658	0.025316	0	0	0	0.012658	0	0.012658	0.037975	0.012658	0	0	0	0	0	0	0.012658	0	0	0	0	0
0.1125	0.0125	0.0625	0.0875	0.0125	0.075	0.0125	0.0625	0.0875	0.1375	0.0375	0.025	0.0375	0.0375	0	0.0375	0.05	0.1125	0	0	0	0.012658	0.025316	0.012658	0	0	0	0.012658	0	0.012658	0	0	0.012658	0	0	0	0.025316	0	0	0	0.012658	0	0	0	0	0	0	0	0	0
0.0875	0.0125	0.0125	0.075	0.05	0.0375	0	0.025	0.075	0.15	0.05	0.0125	0.05	0.025	0.075	0.1125	0.05	0.075	0.0125	0.0125	0	0.012658	0	0	0.012658	0	0	0	0	0.012658	0.012658	0	0	0.012658	0	0	0.012658	0.012658	0	0	0	0	0	0	0	0	0	0	0	0
0.125	0.0375	0.05	0.025	0.0375	0.15	0.025	0.025	0	0.1625	0.025	0.025	0.075	0.0375	0.025	0.0625	0.025	0.075	0	0.0125	0.012658	0	0.012658	0.012658	0	0.012658	0	0	0	0.037975	0	0	0.012658	0	0	0.012658	0.012658	0	0	0	0	0	0.012658	0	0.012658	0	0	0	0	0
0.075	0.05	0.025	0.15	0.025	0.05	0	0.0125	0.05	0.1625	0.0125	0.0625	0.025	0.05	0.0875	0.05	0.025	0.075	0	0.0125	0	0.012658	0	0	0	0	0	0	0	0.012658	0	0.025316	0	0	0.012658	0.012658	0	0	0	0	0	0	0	0	0	0.012658	0	0.012658	0	0.012658
0.225	0.0375	0.025	0.1	0.025	0.0375	0.0375	0.0125	0.075	0.1625	0.0125	0.0125	0.0375	0	0.0625	0.025	0	0.0625	0.0125	0.0375	0.037975	0	0.012658	0.025316	0	0.012658	0.012658	0	0.012658	0.050633	0	0	0.037975	0	0	0	0	0.012658	0	0	0	0	0	0	0	0.012658	0	0	0.012658	0.012658
0.1875	0.0125	0.0375	0.0125	0.025	0.0625	0	0.05	0.0875	0.1	0.0125	0.0875	0.0375	0.025	0.0125	0.05	0.075	0.075	0.0375	0.0125	0.063291	0	0.012658	0	0	0.012658	0	0.012658	0.012658	0.012658	0	0	0.012658	0.012658	0	0	0.012658	0	0.012658	0.012658	0	0	0	0	0	0	0	0	0	0
0.1	0.025	0.025	0.1	0.0125	0.1	0.0375	0.075	0.0875	0.05	0.025	0	0.0625	0	0.0125	0.05	0.05	0.175	0.0125	0	0.025316	0	0	0	0	0.025316	0.012658	0	0	0	0	0	0.012658	0	0	0	0	0.025316	0	0	0	0	0	0	0	0.012658	0	0	0.012658	0
0.05	0.0125	0.025	0.0375	0.0125	0.125	0.025	0.0375	0.0125	0.1125	0.0125	0.05	0.1	0.025	0.0125	0.1	0.0875	0.1125	0.0375	0.0125	0	0	0	0	0	0	0	0	0	0	0	0	0	0	0	0	0.037975	0	0.012658	0	0	0	0	0	0	0	0	0	0	0
0.1125	0.0125	0.025	0.05	0.0125	0.05	0.0125	0.05	0.05	0.125	0.0375	0.0125	0.1	0.0375	0.0375	0.1	0.0375	0.0875	0	0.05	0.012658	0	0	0	0	0	0	0	0.012658	0.025316	0	0	0.012658	0.012658	0	0.012658	0	0.025316	0	0	0	0	0	0	0	0	0	0	0	0.012658
0.05	0.025	0.0375	0.075	0.025	0.0875	0.0125	0.0375	0.05	0.1	0.0125	0.025	0.0625	0.0875	0.075	0.075	0.05	0.0625	0	0.05	0	0	0	0	0.012658	0	0	0.012658	0	0	0	0	0	0.012658	0.012658	0	0	0	0	0	0	0	0	0	0	0	0	0	0	0.012658
0.05	0.0125	0.0875	0.0625	0.0125	0.125	0.0375	0.0875	0.025	0.05	0.025	0.025	0.05	0.05	0.05	0.0625	0.05	0.075	0.0125	0.05	0	0	0	0	0	0.012658	0	0.012658	0.012658	0	0	0	0	0	0	0	0.012658	0	0	0	0	0	0	0	0	0.012658	0	0	0	0
0.1125	0.0125	0.0625	0.0625	0.025	0.125	0.025	0.0625	0.0125	0.0625	0.0375	0.025	0.0625	0.075	0.0625	0.0125	0.0375	0.0875	0	0.0375	0.012658	0.012658	0.012658	0	0.012658	0	0	0.012658	0	0	0	0	0	0.012658	0.012658	0.012658	0.012658	0	0	0	0	0	0	0	0	0	0	0	0	0.012658
0.05	0.0125	0.0875	0.05	0.025	0.075	0.0625	0.025	0.0625	0.0625	0.025	0.0625	0.0625	0.025	0.05	0.0875	0.05	0.05	0.0375	0.0375	0	0	0	0	0	0	0	0	0.037975	0	0	0	0	0	0	0.012658	0	0	0	0	0	0	0	0	0	0	0	0	0	0
0.0375	0.0125	0.0125	0.125	0.05	0.075	0.0375	0.05	0.0625	0.0625	0.075	0.05	0.0625	0	0.075	0.0625	0.05	0.05	0.0125	0.0375	0	0	0	0	0	0.012658	0	0	0	0	0	0	0	0	0	0	0.012658	0	0.012658	0	0	0	0	0.012658	0	0	0	0	0	0
0.075	0.0375	0.05	0.0625	0.0375	0.0875	0.0375	0.0625	0.025	0.0875	0.0125	0.075	0.0375	0.0375	0.025	0.075	0.0125	0.1	0.0125	0.05	0.037975	0	0	0	0	0.012658	0	0	0	0.012658	0	0	0.012658	0	0	0	0	0	0	0	0	0	0	0.012658	0	0.012658	0	0	0	0
0.075	0.0375	0.05	0.0625	0.0375	0.0875	0.0375	0.075	0.025	0.0875	0.0125	0.05	0.025	0.0375	0.025	0.0875	0.0125	0.1125	0.0125	0.05	0.037975	0	0	0	0	0.012658	0	0	0	0	0	0	0.012658	0	0	0	0	0.012658	0	0	0	0	0	0.012658	0	0.012658	0	0	0	0
0.0625	0.0125	0.05	0.0875	0	0.0625	0.0125	0.025	0.0125	0.225	0.0375	0.0875	0.0375	0.05	0.0625	0.0375	0.05	0.0625	0.0125	0.0125	0	0	0.012658	0.012658	0	0	0	0	0	0.012658	0	0	0	0.012658	0	0	0	0.012658	0	0	0	0	0	0	0	0	0	0	0	0.012658
0.1	0.0125	0.05	0.025	0.05	0.075	0.025	0.075	0.0125	0.1	0.0375	0.05	0.0375	0.05	0.0375	0.05	0.0625	0.125	0.0125	0.0125	0	0.012658	0.012658	0	0.012658	0	0	0.025316	0.012658	0	0	0	0.025316	0	0	0	0	0	0	0	0.012658	0	0	0	0	0	0	0	0	0
0.05	0.05	0.1	0.05	0.0625	0.075	0.0125	0.0375	0.0375	0.1375	0.025	0	0.1	0.0625	0.05	0.05	0.0125	0.075	0.0125	0	0	0	0	0	0	0.012658	0	0	0	0	0	0	0	0.012658	0	0.012658	0.012658	0	0	0	0	0	0	0	0	0	0.012658	0	0	0
0.125	0.075	0.0625	0.0125	0.0125	0.075	0.0125	0.0125	0.0875	0.1375	0.025	0.0375	0.0375	0.025	0.0125	0.05	0.0625	0.1	0.025	0.0125	0.025316	0	0	0	0	0.025316	0	0	0	0.025316	0	0	0	0	0	0.025316	0	0.025316	0	0	0	0	0.012658	0	0	0.012658	0	0	0.012658	0.012658
0.05	0	0.075	0.0875	0.05	0.075	0.025	0.05	0.0625	0.15	0.025	0.025	0.05	0.0375	0.0375	0.05	0.025	0.0625	0	0.0625	0	0	0	0	0	0	0	0	0.012658	0	0	0.012658	0.012658	0	0	0	0.012658	0	0	0	0	0	0	0	0	0	0	0	0	0
0.075	0	0.075	0.0625	0.0625	0.0625	0.0375	0.1	0.0375	0.0875	0.075	0.0375	0.025	0.025	0.075	0.0625	0.0625	0.025	0.0125	0	0.012658	0	0	0	0	0	0	0	0	0.025316	0.025316	0	0	0.012658	0	0	0	0	0	0	0	0	0	0	0	0	0	0	0	0
0.05	0.05	0.0375	0.025	0.0125	0.1	0	0.0625	0.1	0.075	0.025	0.05	0.05	0.05	0.0625	0.025	0.075	0.0875	0.025	0.0375	0.012658	0	0	0.012658	0	0	0	0	0	0	0	0	0	0.012658	0	0.012658	0	0	0	0	0.012658	0	0	0	0	0	0	0	0.012658	0.012658
0.1625	0.0125	0	0.0375	0.0125	0.0375	0.0125	0.0125	0.025	0.25	0.05	0.025	0.125	0.025	0.025	0.05	0.0375	0.075	0.0125	0.0125	0.025316	0	0	0.012658	0	0	0	0	0.012658	0.050633	0.012658	0	0.025316	0	0.012658	0	0.012658	0	0	0	0	0	0	0	0	0.012658	0	0	0	0
0.1125	0.0125	0.0125	0.0875	0.05	0.05	0.05	0.0375	0.0625	0.0875	0.0875	0.075	0.0125	0.025	0.05	0.0375	0.0625	0.0125	0.05	0.025	0.012658	0	0	0	0.025316	0	0	0	0	0	0.025316	0	0	0.012658	0	0.012658	0.012658	0.012658	0	0	0	0	0	0	0	0	0	0	0	0.012658
0.1	0.025	0.075	0.0125	0.025	0.1125	0	0.05	0.05	0.075	0.025	0.05	0.0375	0.0375	0.025	0.075	0.05	0.1125	0.025	0.0375	0.025316	0	0.012658	0.012658	0	0.012658	0	0.012658	0	0	0	0	0	0	0	0	0	0.012658	0	0.012658	0	0	0	0	0	0	0	0	0	0
0.1	0	0.075	0.0375	0.075	0.1	0.025	0.0625	0.025	0.1375	0	0	0.075	0.0375	0.0875	0.075	0.025	0.05	0	0.0125	0.012658	0	0.012658	0	0	0.012658	0	0.012658	0	0	0	0	0	0.012658	0.012658	0.012658	0.012658	0	0	0	0	0	0	0	0	0	0	0	0	0
0.075	0	0.0625	0.075	0.0375	0.1	0.0125	0.0625	0.0375	0.125	0.0125	0.0625	0.025	0.075	0.0375	0.05	0.025	0.075	0.0125	0.0375	0	0	0	0	0	0.025316	0	0.012658	0	0	0	0.012658	0	0	0	0.012658	0	0	0	0.012658	0	0	0	0	0	0	0	0	0	0
0.075	0.0375	0.0375	0.0625	0.0375	0.0375	0.05	0.025	0.075	0.1375	0.0125	0.05	0.0125	0.0375	0.025	0.1	0.075	0.05	0.05	0.0125	0.012658	0	0.012658	0	0	0	0	0	0	0	0	0	0.012658	0	0	0	0.025316	0	0.012658	0	0	0	0.012658	0	0	0	0	0	0	0.012658
0.1125	0	0.05	0.0375	0	0.0375	0.0125	0.075	0	0.1875	0.0375	0.0375	0.1	0.0125	0.0625	0.0625	0.0375	0.075	0.0375	0.025	0.025316	0	0.012658	0	0	0	0.012658	0.012658	0	0.037975	0.012658	0	0	0	0	0	0	0	0	0	0	0	0	0	0	0	0	0	0	0
0.05	0.0375	0.0375	0.025	0.05	0.05	0.025	0	0.05	0.15	0.0375	0.075	0.0625	0.0375	0.0625	0.0625	0.05	0.0625	0.0375	0.0375	0	0	0	0	0	0.012658	0	0	0	0	0	0.012658	0	0	0.012658	0.012658	0	0	0	0	0	0.012658	0	0	0	0.012658	0	0	0	0.012658
0.075	0.025	0.0875	0.075	0.025	0.075	0.0125	0.0875	0.1	0.1375	0.0375	0.0125	0	0.0375	0	0.0875	0.0625	0.0625	0	0	0	0.012658	0.012658	0	0	0	0	0.012658	0	0.025316	0	0	0	0	0	0	0	0.012658	0	0	0.012658	0	0	0	0	0	0	0	0.012658	0
0.05	0	0.0625	0.15	0.05	0.0125	0.0125	0.0875	0.05	0.1125	0.0375	0.05	0.0375	0.0625	0.025	0.1	0.0625	0.0125	0	0.025	0	0	0	0.012658	0.012658	0	0	0	0	0.012658	0	0	0	0.012658	0	0	0	0	0	0	0	0	0	0	0	0	0	0	0	0
0.025	0	0.075	0.0625	0.0375	0.05	0	0.1625	0.1375	0.0375	0.025	0.075	0.025	0.0125	0.0125	0.075	0.025	0.1	0	0.0625	0	0	0	0	0	0	0	0.012658	0	0	0	0	0	0	0	0.012658	0	0	0	0	0	0	0	0	0	0	0	0	0	0
0.0625	0.025	0	0.05	0.05	0.1	0.0125	0.025	0.0625	0.0125	0.0125	0.0375	0.1125	0	0.0125	0.225	0.0875	0.0875	0	0.025	0	0	0	0.012658	0	0	0	0.012658	0.012658	0	0	0	0	0	0	0.012658	0	0.012658	0	0	0	0	0	0	0	0	0	0.012658	0	0
0.0125	0.0125	0.1125	0.05	0.0125	0.075	0.0125	0.05	0.075	0.0625	0.0125	0.025	0.1	0.0875	0.0625	0.0625	0.0625	0.075	0	0.0375	0	0	0	0	0	0	0	0	0	0.012658	0	0	0	0	0	0	0	0	0	0	0	0	0	0	0	0	0	0.012658	0	0
0.125	0	0.0375	0.0375	0.025	0.0875	0.025	0	0.0375	0.2375	0.0125	0	0.05	0.025	0.075	0.0375	0.05	0.05	0.0125	0.075	0.025316	0	0	0	0	0.025316	0	0	0.012658	0.025316	0	0	0.012658	0	0	0	0.012658	0	0	0.012658	0	0	0	0	0	0	0	0	0	0
0.2125	0	0.05	0.0375	0.0375	0.075	0.0125	0.0125	0.025	0.0875	0.0125	0.025	0.075	0.025	0.1125	0.025	0.1125	0.05	0	0.0125	0.037975	0	0.025316	0	0	0.012658	0	0.012658	0	0.025316	0	0	0.012658	0.025316	0.025316	0	0.037975	0	0	0	0	0	0	0	0	0	0	0	0	0
0.025	0.025	0.025	0.0375	0.025	0.0375	0.025	0.0125	0.0625	0.15	0.0625	0.0375	0.05	0.0625	0.0875	0.125	0.0375	0.0875	0.0125	0.0125	0	0	0	0	0	0	0	0	0.012658	0.012658	0	0	0	0	0	0	0	0	0	0	0	0	0	0	0	0	0	0	0.012658	0
0.0375	0.0125	0.175	0.1125	0.0625	0.0375	0.025	0.0875	0	0.0125	0.025	0.0375	0.05	0.075	0	0.05	0.025	0.175	0	0	0	0	0.012658	0	0	0	0	0	0	0	0	0	0	0	0	0	0.012658	0.012658	0	0	0	0	0	0	0	0	0	0	0	0
0.0375	0.025	0.0375	0.05	0.025	0.1125	0.0125	0.075	0.05	0.15	0.0125	0.025	0.05	0.025	0.05	0.1125	0.05	0.025	0.025	0.05	0.012658	0	0	0.012658	0	0	0	0	0	0.012658	0	0	0	0	0	0	0	0	0	0	0	0	0	0	0	0.012658	0	0	0	0
0.0625	0	0	0.0375	0.0875	0.05	0.0125	0.0375	0.025	0.15	0.0375	0.075	0.0875	0.0375	0.025	0.0375	0.0625	0.075	0.0125	0.0875	0.012658	0	0	0.012658	0	0	0	0	0	0	0	0	0	0	0	0	0.012658	0	0	0.012658	0	0	0	0	0	0	0	0	0	0
0.075	0.0125	0.025	0.05	0.0375	0.05	0	0.05	0.075	0.1125	0.0625	0.0375	0.05	0.05	0.075	0.05	0.075	0.075	0	0.0375	0	0.012658	0	0	0	0	0	0	0	0.012658	0.012658	0	0	0	0.012658	0	0.012658	0.012658	0	0	0	0	0	0	0	0	0	0	0	0.012658
0.075	0	0.05	0.0875	0.0375	0.1	0.0125	0.075	0.0875	0.0875	0.0375	0.0125	0.025	0.075	0.0625	0.0625	0.025	0.075	0	0.0125	0	0	0	0	0	0.012658	0	0	0.012658	0	0	0	0	0.025316	0	0	0	0.025316	0	0	0	0	0	0	0	0	0	0	0	0
0.05	0.0125	0.0125	0.0125	0.0625	0.0375	0.0125	0.0875	0.025	0.1375	0.0375	0.125	0.0125	0.0125	0.0125	0.125	0.0625	0.125	0	0.0375	0	0.012658	0.012658	0	0	0.012658	0	0	0	0.012658	0	0	0	0	0	0	0	0	0	0	0.012658	0	0	0	0	0	0	0	0	0
0.05	0.0125	0.0125	0.025	0.05	0.05	0.0125	0.05	0.0125	0.1125	0.0375	0.1	0.0125	0.0375	0.0375	0.125	0.0875	0.15	0	0.025	0	0.012658	0.012658	0	0	0	0	0	0	0	0	0.012658	0	0	0	0	0.012658	0	0	0	0.012658	0	0	0	0	0	0	0	0	0
0.075	0.0375	0.05	0.075	0.025	0.0625	0	0.0375	0.0375	0.1625	0.0125	0.0125	0.1375	0.0125	0.0375	0.05	0.05	0.1	0.0125	0.0125	0.012658	0	0	0	0	0	0	0	0	0.025316	0	0	0	0.012658	0.012658	0	0	0.012658	0	0	0	0	0	0.012658	0	0.012658	0	0	0	0.012658
0.15	0.0125	0.0625	0.05	0.0375	0.0625	0.025	0.1125	0.05	0.0625	0.025	0.0625	0.0125	0.025	0.0625	0.0625	0.05	0.05	0	0.025	0	0.012658	0.012658	0	0.025316	0.012658	0	0.012658	0	0	0	0	0.012658	0	0.012658	0.012658	0.012658	0.012658	0	0.012658	0	0	0	0	0	0	0	0	0.012658	0
0.0625	0	0.0625	0.05	0.075	0.0875	0.0125	0.0375	0.1375	0.1	0.075	0.0625	0.025	0	0.025	0.05	0.0375	0.0625	0.0125	0.025	0.012658	0	0	0	0	0.012658	0	0.012658	0.012658	0	0	0	0	0	0	0	0	0	0	0	0	0	0	0	0	0	0	0	0	0
0.1125	0.0125	0.0125	0.0375	0.025	0.0875	0.0125	0.05	0.0625	0.1375	0.025	0.025	0.05	0.0125	0.05	0.075	0.0875	0.0875	0.0125	0.025	0.037975	0	0	0	0	0.025316	0	0	0	0	0	0	0.012658	0	0.012658	0.025316	0	0	0	0	0	0	0	0	0	0	0	0	0	0
0.0625	0	0.0375	0.0875	0	0.1	0	0.0875	0.1125	0.0375	0.0375	0.0375	0.0625	0.05	0.0125	0.0375	0.05	0.125	0.0125	0.05	0.012658	0	0	0	0	0	0	0	0	0	0.012658	0	0	0.012658	0	0	0	0.012658	0	0.012658	0	0	0	0	0	0	0	0	0	0
0.075	0.0375	0.0125	0.025	0	0.0875	0.025	0.0375	0.0125	0.1	0.0125	0.0375	0.0625	0.025	0.05	0.1375	0.0875	0.075	0.05	0.05	0.012658	0	0	0	0	0.012658	0.012658	0	0	0.012658	0	0.012658	0	0	0.012658	0	0	0	0	0	0	0	0	0	0	0.025316	0	0.012658	0	0
0.025	0.025	0.0375	0.1125	0	0.075	0.0125	0.025	0.0375	0.075	0.0375	0.0875	0.05	0.075	0.0625	0.1125	0.05	0.0625	0.0125	0.025	0	0	0	0	0	0	0	0.012658	0	0	0	0	0	0	0	0	0	0.012658	0	0	0	0	0	0	0	0	0	0	0	0.012658
0.0625	0	0.0625	0.1375	0.05	0.025	0.025	0.1125	0.0625	0.1	0.025	0.05	0.05	0.0375	0.025	0.0875	0.0375	0.025	0	0.025	0	0	0	0.012658	0.012658	0	0	0	0	0.012658	0	0	0	0.012658	0	0.012658	0	0	0	0	0	0	0	0	0	0	0	0	0	0
0.0625	0.075	0.05	0.025	0.075	0.0875	0.0375	0.05	0.0375	0.0875	0.025	0.0625	0.05	0.025	0.05	0.0375	0.0125	0.0625	0.025	0.0625	0	0	0	0	0.012658	0	0.012658	0	0	0.012658	0.012658	0	0	0	0	0	0	0.012658	0	0	0	0.012658	0	0	0.012658	0.012658	0	0	0	0.025316
0.0625	0.0125	0.1125	0.025	0.0875	0.0375	0.025	0.0375	0.05	0.1	0.025	0.0375	0.05	0.0375	0.075	0.0625	0.0625	0.0875	0	0.0125	0	0	0	0	0.012658	0	0	0	0	0.025316	0	0	0	0	0	0.012658	0	0.012658	0	0	0	0	0	0	0	0	0	0	0	0
0.1625	0.05	0	0.0125	0.05	0.1	0.0375	0.025	0	0.15	0.0375	0.0375	0.05	0.0125	0.0875	0.0375	0.0375	0.1	0.0125	0	0.012658	0.025316	0	0	0	0	0.012658	0	0	0.025316	0	0.012658	0.012658	0	0.012658	0.012658	0.012658	0.012658	0.012658	0	0	0	0	0	0	0.012658	0	0	0	0.012658
0.125	0.05	0.0375	0.0375	0.05	0.0625	0.0125	0.025	0.1	0.1625	0.0375	0.025	0.075	0.025	0.025	0.0375	0.05	0.0375	0	0.025	0.037975	0	0	0	0	0	0	0	0	0.037975	0	0	0.025316	0	0.012658	0	0	0.012658	0	0	0	0	0	0	0	0	0	0	0	0.025316
0.05	0.025	0.075	0.05	0.025	0.0625	0	0.025	0.125	0.15	0.0375	0.025	0.0375	0.0375	0.05	0.05	0.025	0.1	0	0.05	0.012658	0	0	0	0	0	0	0	0	0	0	0	0	0	0.012658	0	0	0.012658	0	0.012658	0	0	0	0	0	0	0	0	0	0
0.1	0	0.05	0.0875	0.05	0.05	0.0125	0.05	0.0875	0.1	0.0625	0.05	0.025	0.0375	0.0625	0.0375	0.025	0.05	0.0125	0.05	0.025316	0	0	0.025316	0	0.0127	0	0.012658	0	0	0	0	0	0	0.012658	0.012658	0	0	0	0	0	0	0	0	0	0	0	0	0	0
0.1375	0.0125	0.05	0	0.0375	0.075	0.025	0.0625	0.025	0.1	0.0625	0.025	0.0625	0.05	0.025	0.0375	0.0625	0.125	0.0125	0.0125	0.012658	0	0	0	0	0	0.012658	0.012658	0	0.012658	0	0	0	0.012658	0	0.012658	0.025316	0.037975	0	0	0	0	0	0	0	0	0	0	0	0.012658
0.1	0.025	0.0125	0.05	0.0375	0.1125	0.0375	0.0625	0	0.1375	0.025	0.0375	0.0625	0.0625	0.0625	0.0625	0.0375	0.0375	0.0125	0.025	0.012658	0	0	0.012658	0.012658	0.025316	0.025316	0	0	0	0	0	0	0	0	0	0	0	0	0.012658	0	0	0	0	0	0.012658	0	0	0	0
0.1375	0.0375	0.025	0.1	0.025	0.1	0.0375	0.125	0.0875	0.0375	0	0	0.0625	0.0125	0.0125	0.0375	0.05	0.1	0.0125	0	0.025316	0	0	0	0.012658	0.025316	0.012658	0.012658	0	0	0	0	0.012658	0	0	0	0.025316	0	0.012658	0	0	0	0	0	0	0	0.012658	0.012658	0.012658	0
0.075	0	0.025	0.15	0.0625	0.0625	0.0375	0.1	0.0625	0.0625	0.0375	0.05	0.05	0.05	0.0625	0.0125	0.0375	0.05	0	0.0125	0.012658	0	0.012658	0	0	0	0.012658	0	0	0	0	0.012658	0	0	0	0	0	0.025316	0	0	0	0	0	0	0	0	0	0	0	0
0.075	0.0125	0.0625	0.0875	0.025	0.075	0.05	0.1	0.025	0.0875	0.0125	0.075	0.0375	0.0625	0.025	0.025	0.0375	0.05	0.0375	0.0375	0	0	0	0.025316	0	0	0	0	0	0	0	0	0	0.012658	0	0	0.012658	0	0.025316	0	0.012658	0	0	0	0	0	0	0	0	0
0.075	0.0375	0.075	0.0375	0	0.025	0	0.1125	0.0875	0.1	0.0375	0.025	0.05	0.0375	0.025	0.0875	0.1125	0.0375	0.0125	0.025	0.012658	0	0	0	0	0	0	0	0	0.012658	0	0	0	0	0.012658	0	0.025316	0.012658	0	0	0	0	0	0	0	0	0	0.012658	0.012658	0
0.1875	0	0.05	0.05	0.05	0.0625	0	0.025	0.0375	0.125	0.0375	0.0125	0.0375	0.0375	0.025	0.0875	0.0625	0.0625	0.0125	0.0375	0.025316	0	0.012658	0.025316	0.025316	0.012658	0	0	0	0.012658	0	0	0.025316	0	0.012658	0.025316	0	0	0.012658	0	0	0	0	0	0	0	0	0	0	0
0.125	0.025	0.0375	0.0375	0.05	0.0875	0.025	0.0125	0.0125	0.175	0.0125	0.025	0.1	0.05	0.0375	0.05	0.025	0.0625	0.0375	0.0125	0.012658	0	0	0	0	0.012658	0	0.012658	0	0.037975	0	0	0.025316	0	0.012658	0	0	0	0.012658	0	0.012658	0	0	0	0	0	0	0	0	0
0.05	0.0375	0.025	0.05	0.0125	0.0625	0.0625	0.0125	0.025	0.0875	0.0375	0.0625	0.05	0.0625	0.05	0.075	0.1	0.0625	0.0125	0.0625	0.012658	0	0	0	0	0.012658	0	0	0	0	0	0	0.012658	0	0	0	0	0	0.012658	0	0	0	0	0	0	0	0	0	0	0
0.0375	0	0.025	0.0125	0.0625	0.1625	0.0375	0.0375	0.0625	0.0875	0.0375	0.0125	0.075	0.0875	0.0875	0.0625	0.0375	0.05	0	0.025	0	0	0	0	0	0.012658	0	0	0	0	0	0	0	0.012658	0	0	0	0.012658	0	0	0	0	0	0	0	0	0	0	0	0
0.2125	0.0125	0	0	0	0.1625	0.0125	0	0.025	0.175	0.0375	0	0.0625	0.025	0.1	0.1	0.0125	0.0625	0	0	0.063291	0	0	0	0	0.037975	0	0	0	0.037975	0	0	0	0	0.037975	0.012658	0	0.025316	0	0	0	0	0	0	0	0	0	0	0	0
0.0875	0.0125	0.0125	0.0875	0.0375	0.0375	0.0375	0.0625	0.0625	0.1375	0.0375	0.0875	0.05	0.05	0.0125	0.025	0.05	0.075	0	0.0375	0	0	0	0.012658	0	0	0	0	0.012658	0.012658	0	0	0.025316	0	0	0	0.012658	0.012658	0	0	0	0	0	0	0	0	0	0	0.012658	0
0.175	0	0.0125	0.0375	0	0.1	0	0.0375	0	0.1875	0.0375	0.025	0.125	0.025	0.0125	0.1	0.025	0.0875	0.0125	0	0.037975	0	0	0	0	0.037975	0	0	0	0.012658	0	0	0.012658	0	0.012658	0.050633	0.012658	0	0	0	0	0	0	0	0	0	0	0	0	0
0.05	0	0.0625	0.0625	0.025	0.0875	0.0375	0.05	0.0375	0.05	0.0375	0.0125	0.025	0.0875	0.0375	0.1375	0.0875	0.1	0	0.0125	0	0	0.012658	0.012658	0	0	0	0	0	0	0	0	0	0	0	0.012658	0	0.012658	0	0	0	0	0	0	0	0	0	0	0	0
0.2375	0	0.0125	0.0625	0	0.1125	0	0.0125	0.0125	0.175	0.0125	0.0125	0.0875	0.025	0.05	0.05	0.0375	0.0625	0.025	0.0125	0.063291	0	0	0.012658	0	0.025316	0	0	0	0.037975	0	0	0.037975	0.012658	0.012658	0	0	0.037975	0	0	0	0	0	0	0	0	0	0	0	0
0.0375	0.05	0.05	0.075	0.025	0.1125	0.025	0.025	0.05	0.0125	0.0375	0.05	0.125	0.0125	0.0625	0.125	0.075	0.0375	0	0.0125	0	0	0	0	0	0.012658	0	0	0	0	0	0	0.012658	0	0	0.012658	0	0	0	0	0	0	0	0.012658	0	0	0	0	0	0
0.0375	0.025	0.0375	0.025	0.0625	0.1125	0.05	0.0375	0.075	0.175	0.05	0.0125	0.075	0.025	0	0.0375	0.0375	0.0375	0.025	0.0625	0	0	0	0	0	0	0	0	0	0.012658	0.012658	0	0	0	0	0	0	0.012658	0	0	0	0	0	0	0	0	0.012658	0	0	0
0.05	0	0.025	0.025	0.025	0.075	0.0375	0.0375	0.0375	0.325	0.0125	0.025	0.0875	0.0375	0.05	0.025	0.025	0.0375	0.0375	0.025	0	0	0	0	0	0.012658	0	0	0	0	0	0	0.012658	0	0.012658	0	0	0	0	0	0	0	0	0	0	0	0	0	0	0
0.1	0.0125	0.025	0.025	0.05	0.1	0	0.1	0.0375	0.0875	0.0125	0.025	0.0625	0.0875	0.025	0.0875	0.075	0.075	0	0.0125	0	0	0	0.012658	0	0	0	0.025316	0	0.012658	0	0	0	0	0	0.025316	0.012658	0	0	0	0.012658	0	0	0	0	0	0	0	0	0
0.05	0.0125	0.0625	0.0875	0.0125	0.05	0.0125	0.0875	0.0375	0.1125	0.0375	0.075	0.0625	0.025	0.0625	0.0625	0.075	0.0375	0	0.0375	0	0.012658	0.012658	0.012658	0	0	0	0	0	0.012658	0	0	0	0	0	0	0	0	0	0	0	0	0	0	0	0.012658	0	0	0	0
0.025	0.0125	0.05	0.05	0.025	0.025	0.0125	0.05	0.025	0.2125	0.05	0.1	0.1	0.0625	0.05	0.0375	0.0625	0.0375	0.0125	0	0	0	0	0	0.012658	0	0	0	0	0	0	0	0.012658	0	0	0	0	0	0	0	0	0	0	0	0	0	0	0	0	0
0.1	0.0375	0.0125	0.1125	0.025	0.1125	0.0375	0	0.0375	0.15	0.025	0.0125	0.05	0.0375	0.1125	0.0375	0.025	0.0625	0.0125	0	0.012658	0	0	0	0.012658	0.012658	0.012658	0	0.012658	0.012658	0	0.012658	0	0	0	0.012658	0	0	0	0	0	0	0	0	0	0	0	0	0.012658	0.025316
0.125	0	0.0125	0.0125	0.0375	0.1375	0.0125	0.0375	0	0.1	0.0125	0.0125	0.0625	0.025	0.1125	0.175	0.025	0.075	0	0.025	0.012658	0	0	0	0.012658	0.012658	0	0	0	0	0	0	0.012658	0.012658	0.012658	0.012658	0	0.012658	0	0.012658	0	0	0	0	0	0	0	0	0	0
0.0875	0	0.0875	0.0875	0.0625	0.075	0	0.025	0.075	0.15	0.025	0.0125	0.0125	0.0375	0.075	0.0625	0.1	0.025	0	0	0.012658	0	0.012658	0.012658	0.012658	0	0	0	0	0	0.012658	0	0	0.025316	0	0	0	0	0	0	0	0	0	0	0	0	0	0	0	0
0.05	0	0.075	0.1125	0.0625	0.0625	0.0125	0.1	0.1	0.0875	0.025	0.0125	0.0375	0.0125	0.025	0.0625	0.05	0.075	0.0125	0.025	0	0	0.012658	0	0	0	0	0	0	0.025316	0	0	0	0	0	0.012658	0	0	0	0	0	0	0	0	0	0	0	0	0	0
0.1	0.025	0.05	0.025	0.0375	0.075	0.025	0.075	0.05	0.1375	0.0375	0.0375	0.0875	0.0125	0.0625	0.0625	0.05	0.025	0.0125	0.0125	0.025316	0	0.012658	0.012658	0	0	0	0	0	0	0	0	0	0	0	0.037975	0	0	0	0	0	0	0	0	0	0	0	0	0	0
0.0875	0	0.0375	0.05	0.125	0.1	0	0.05	0.075	0.125	0.0125	0.0375	0.05	0.0375	0.05	0.0375	0.05	0.025	0	0.05	0	0	0	0.012658	0	0.012658	0	0	0	0.037975	0	0	0	0	0	0	0.012658	0	0	0.012658	0	0	0	0	0	0	0	0	0	0
0.1	0.025	0.025	0.025	0.025	0.1	0	0.0625	0	0.125	0.0125	0.075	0.05	0.0375	0.0125	0.0875	0.1	0.1125	0	0.025	0.012658	0.012658	0	0	0	0	0	0.012658	0	0.012658	0	0.012658	0.012658	0	0	0	0	0.025316	0	0	0.012658	0	0	0	0	0	0	0	0	0
0.0625	0	0.05	0	0.05	0.0875	0.0125	0.1375	0	0.1125	0.05	0.0625	0.0375	0.0375	0.025	0.0875	0.0375	0.125	0.025	0	0.012658	0	0	0	0	0	0	0.012658	0	0.012658	0	0	0	0	0	0	0	0.025316	0	0	0	0	0	0	0	0	0	0	0	0
0.075	0.0125	0.025	0.0375	0.0125	0.05	0.0375	0.0875	0.025	0.1125	0.025	0.0875	0.025	0.025	0.025	0.0625	0.0875	0.1375	0.0125	0.0375	0.012658	0.012658	0.012658	0	0	0	0	0	0	0	0	0	0	0	0	0	0.012658	0.025316	0	0	0.012658	0	0	0	0	0	0	0	0	0
0.1375	0.0125	0.025	0.0125	0.0375	0.1	0	0.0375	0.0125	0.175	0.025	0.05	0.05	0.0375	0.025	0.075	0.075	0.0875	0.0125	0.0125	0	0	0.012658	0	0	0.025316	0	0	0	0.012658	0	0	0.025316	0	0.012658	0.025316	0.012658	0.012658	0	0	0	0	0	0	0	0	0	0	0	0.012658
0.0625	0	0.0375	0.05	0.075	0.0375	0.0125	0.0875	0.1	0.0875	0.0375	0.0625	0.0375	0.05	0.05	0.0875	0.0375	0.05	0	0.0375	0	0	0	0	0.012658	0	0	0.012658	0	0.012658	0	0	0	0	0	0	0.012658	0.012658	0	0	0	0	0	0	0	0	0	0	0	0
0.075	0.025	0.0625	0.05	0.05	0.1375	0.0375	0.05	0.075	0.075	0.0125	0.025	0.0875	0.025	0.0625	0.05	0.025	0.0625	0	0.0125	0.012658	0	0	0.012658	0.012658	0.012658	0	0	0	0.012658	0	0.012658	0	0	0	0	0	0	0	0	0.012658	0	0	0	0	0	0	0	0.012658	0
0.1125	0	0.0625	0.0625	0.0125	0.0875	0.0125	0.0875	0.0625	0.1	0.0125	0.025	0.0375	0.0125	0.0625	0.0875	0.05	0.0625	0.0125	0.0375	0.012658	0	0	0	0	0	0	0	0.012658	0.025316	0	0	0.012658	0	0.012658	0.012658	0	0.025316	0	0	0	0	0	0	0	0	0	0	0	0
0.1375	0.025	0.0625	0.0125	0.0125	0.1	0.025	0.0125	0.025	0.1	0.0375	0.0125	0.075	0.05	0.0875	0.05	0.05	0.1125	0.0125	0	0.025316	0	0.025316	0	0	0.012658	0	0.012658	0	0	0	0	0.025316	0	0	0.012658	0	0.025316	0	0	0	0	0	0	0	0	0	0	0	0.012658
0.05	0	0.0625	0.075	0.0625	0.0375	0.05	0.075	0.05	0.0875	0.025	0.05	0.0375	0.0375	0.0125	0.0875	0.075	0.0625	0.0125	0.05	0	0	0	0	0.012658	0	0	0	0	0.012658	0	0	0.012658	0	0	0	0.012658	0	0	0	0	0	0	0	0	0	0	0	0	0
0.025	0.025	0.0625	0.05	0.025	0.1	0.075	0.1	0.025	0.1125	0.025	0.05	0.025	0.025	0.05	0.05	0.0625	0.1	0	0.0125	0	0	0	0	0	0	0	0.012658	0	0.012658	0	0	0	0	0	0	0	0	0	0	0	0	0	0	0	0	0	0	0	0
0.075	0.025	0.075	0.0125	0.05	0.0625	0.05	0.0125	0.0375	0.05	0.0125	0.0625	0.1125	0.0625	0.0625	0.0125	0.0875	0.075	0.025	0.0375	0	0	0	0	0	0.012658	0.012658	0	0.025316	0	0	0	0	0.012658	0	0	0	0	0	0	0.012658	0	0	0	0.012658	0	0	0	0	0
0.0125	0.025	0.075	0.0375	0.05	0.0875	0.0375	0.025	0.075	0.05	0.0125	0.05	0.0125	0.075	0.0875	0.05	0.0875	0.05	0.05	0.05	0	0	0.012658	0	0	0	0	0	0	0	0	0	0	0	0	0	0	0	0	0	0	0	0	0	0	0	0	0	0	0
0.1125	0	0.025	0.075	0.05	0.0625	0.025	0.05	0.0125	0.1375	0.0375	0.0125	0.0625	0.0375	0.0625	0.0875	0.025	0.075	0.0125	0.0375	0.025316	0	0	0	0.012658	0.012658	0	0.025316	0	0.012658	0	0	0.012658	0	0	0	0	0.012658	0	0	0	0	0	0	0	0	0	0	0	0
0.0875	0	0.05	0.0875	0.0375	0.05	0.0125	0.075	0.0875	0.1	0.0625	0.05	0.025	0.0375	0.0625	0.05	0.0125	0.05	0.0125	0.05	0.025316	0	0	0.025316	0	0.012658	0	0.012658	0	0	0	0	0	0	0	0.012658	0	0	0	0	0	0	0	0	0	0	0	0	0	0
0.05	0.025	0.0375	0.05	0.025	0.1	0.0125	0.0125	0.0375	0.15	0.0125	0.0125	0.05	0.075	0.0625	0.05	0.075	0.075	0.025	0.0625	0.012658	0	0.012658	0	0	0	0	0	0	0.012658	0	0	0	0	0	0.012658	0	0	0	0	0.012658	0	0	0	0	0	0	0	0	0.012658
0.075	0.025	0.025	0.0875	0.0375	0.0625	0	0.025	0.0625	0.175	0.05	0.0375	0.05	0.0625	0.0375	0.0625	0.0375	0.0375	0.0125	0.0375	0	0	0	0	0	0.012658	0	0	0.012658	0.012658	0	0.012658	0	0.012658	0	0	0	0.012658	0	0	0.012658	0	0	0	0	0	0	0	0	0.012658
0.0625	0.025	0.0625	0.0625	0.0375	0.05	0.0125	0.025	0.125	0.1625	0.0375	0.0375	0.025	0.0625	0.025	0.05	0.025	0.0625	0	0.05	0.012658	0	0	0	0.012658	0	0	0	0.012658	0	0	0	0	0.012658	0	0	0	0	0	0.012658	0	0	0	0	0	0	0	0	0	0.012658
0.075	0.0125	0.0625	0.0625	0.025	0.1125	0.025	0.0875	0.0375	0.1	0.025	0.0375	0.0375	0.0125	0.0625	0.0375	0.0875	0.0375	0.0125	0.05	0.012658	0	0	0.012658	0	0.012658	0	0.025316	0	0	0	0	0	0	0	0	0	0	0	0.012658	0	0	0	0	0	0.012658	0	0	0	0
0.0375	0.0375	0.025	0.0625	0.0625	0.0875	0.025	0.025	0.075	0.0625	0.0375	0.05	0.075	0.025	0.075	0.075	0.075	0.05	0	0.0375	0	0	0	0	0	0	0	0.012658	0	0	0	0	0.012658	0	0	0.012658	0	0	0	0	0	0	0	0	0	0	0	0	0	0.012658
0.1	0	0.075	0.1125	0.05	0.0625	0.0125	0.0125	0.0625	0.0625	0.025	0.0625	0.025	0.025	0.025	0.0375	0.1125	0.075	0.0375	0.025	0	0	0	0	0	0.012658	0	0	0	0	0	0	0.012658	0	0	0.012658	0.037975	0.012658	0.012658	0	0	0	0	0	0	0	0	0	0	0
0.1	0.05	0.05	0.05	0.0625	0.1	0.025	0.0125	0.05	0.1	0.0125	0.1125	0.05	0.0125	0.05	0.05	0.025	0.075	0.0125	0	0	0.012658	0	0	0	0	0.012658	0	0.012658	0	0	0.012658	0.012658	0	0	0.012658	0	0.012658	0.012658	0	0	0	0	0	0	0.012658	0	0	0	0.025316
0.1875	0.0125	0.0375	0.1	0.025	0.0875	0	0.025	0.0375	0.05	0.025	0.025	0	0.0375	0.075	0.05	0.05	0.1375	0.025	0.0125	0.063291	0	0.012658	0.012658	0.012658	0.012658	0	0	0	0.012658	0	0	0	0	0.025316	0.025316	0.012658	0	0	0	0	0	0	0	0	0	0	0	0	0
0.075	0.025	0.05	0.1	0.0625	0.05	0.025	0.0125	0.2	0	0.0625	0.0125	0.05	0.0125	0.0625	0.0875	0.0375	0.025	0.0125	0.0375	0	0	0.012658	0	0.012658	0	0	0	0.025316	0	0	0	0	0	0.012658	0.012658	0	0	0	0	0	0	0	0	0	0	0	0	0	0
0.0375	0	0.1125	0.0875	0.0625	0.05	0.0125	0.075	0.0625	0.1	0.0375	0.0625	0.025	0.025	0.0625	0.0125	0.05	0.075	0.0125	0.0375	0	0	0	0	0	0	0	0	0	0.025316	0	0.012658	0	0	0	0	0	0	0	0	0	0	0	0	0	0	0	0	0	0
0.0875	0.025	0.0375	0.05	0	0.0375	0.0375	0.05	0.0375	0.2	0.0625	0.0375	0.075	0.025	0.025	0.0375	0.0875	0.0625	0.025	0	0	0	0	0	0	0.012658	0	0	0	0.012658	0.025316	0	0.012658	0	0	0	0.025316	0	0	0	0	0	0	0	0	0.012658	0	0	0	0.012658
0.1125	0.0125	0.075	0.0375	0.025	0.0875	0.0125	0.0375	0.0625	0.1	0.025	0.05	0.0125	0.0375	0.05	0.0625	0.1	0.0875	0	0.0125	0	0	0.012658	0	0	0.025316	0.012658	0.012658	0	0	0	0	0.012658	0	0.012658	0	0	0.025316	0	0	0	0	0	0	0	0	0	0	0	0
0.075	0.0125	0.0875	0.05	0.025	0.0625	0.025	0.0875	0.0625	0.1375	0.025	0.0375	0.05	0.025	0.0375	0.05	0.0375	0	0.025	0.0875	0	0	0	0	0	0	0.025316	0.025316	0	0	0	0	0.012658	0	0	0	0	0	0	0	0	0	0	0	0	0	0	0	0	0
0.1125	0	0.075	0.1	0.025	0.0375	0.025	0.05	0.0375	0.1125	0.025	0.025	0.0875	0.0375	0.05	0.0625	0.1	0.0125	0.0125	0.0125	0.025316	0	0	0.012658	0	0	0	0.012658	0	0.012658	0	0.012658	0.012658	0	0	0	0.025316	0	0	0	0	0	0	0	0	0	0	0	0	0
0.0875	0	0.025	0.0375	0.075	0.0625	0	0	0.0875	0.0375	0.075	0.025	0.175	0.1	0.0875	0.0375	0.0375	0.0125	0.0125	0.025	0.012658	0	0	0	0	0	0	0	0.012658	0	0.012658	0.012658	0.025316	0	0	0.012658	0	0	0	0	0	0	0	0	0	0	0	0	0	0
0.125	0	0.05	0.05	0.0125	0.0375	0.05	0.075	0.1	0.075	0.025	0.0625	0.0125	0.0375	0.05	0.0625	0.0375	0.1125	0.025	0	0.025316	0	0	0.012658	0.012658	0	0.012658	0.025316	0	0.012658	0	0	0.012658	0.012658	0	0	0	0	0	0	0	0	0	0	0	0	0	0	0	0
0.0875	0	0.0375	0.1375	0.0625	0.025	0.025	0.025	0.0625	0.0625	0.05	0.0375	0.075	0.0625	0.05	0.05	0.0375	0.075	0	0.0375	0	0	0	0.025316	0	0	0	0	0	0.025316	0	0	0.012658	0	0	0.012658	0.012658	0	0	0	0	0	0	0	0	0	0	0	0	0
0.075	0.0125	0.0125	0.075	0.0125	0.075	0	0.0125	0.025	0.2	0.05	0.0125	0.1125	0.0625	0.025	0.0875	0.05	0.0875	0.0125	0	0	0	0	0	0	0	0	0	0.012658	0.025316	0.012658	0	0.012658	0.012658	0	0	0	0	0	0	0	0	0	0	0	0	0	0	0	0
0.1	0.025	0	0.05	0.05	0.05	0.075	0.0125	0.075	0.1125	0.0375	0.0875	0.025	0.0125	0.0375	0.075	0.0625	0.0375	0.05	0.025	0.012658	0	0	0.012658	0	0.012658	0.012658	0	0	0.012658	0	0	0	0	0	0.012658	0.012658	0	0.012658	0	0.012658	0	0	0	0	0.012658	0	0	0	0
0.0375	0.025	0.075	0.0375	0.075	0.0625	0.05	0.025	0.0125	0.15	0.025	0.05	0.05	0.025	0.0125	0.1375	0.0375	0.05	0.0375	0.025	0	0	0	0	0	0.025316	0	0	0	0.012658	0	0	0	0	0	0	0	0	0	0	0	0	0	0	0	0	0.012658	0	0	0
0.0875	0	0.025	0	0.075	0.1375	0	0.0375	0.05	0.05	0.025	0.1125	0.0125	0.0125	0.0125	0.125	0.0875	0.075	0.05	0.025	0.025316	0	0	0	0	0	0	0	0	0.012658	0	0	0	0	0	0.025316	0.012658	0.012658	0	0	0	0	0	0	0	0	0	0	0	0
0.05	0.025	0.05	0.125	0.025	0.0625	0.025	0.0875	0.0125	0.0875	0.025	0.025	0.0625	0.025	0	0.0875	0.0375	0.0625	0.0375	0.0875	0	0	0	0.012658	0	0	0	0	0	0	0	0	0	0	0	0	0	0	0.012658	0.025316	0.012658	0	0	0	0	0	0	0.012658	0	0
0.05	0.0375	0.075	0.0625	0.05	0.05	0.05	0.0375	0.0875	0.0375	0.05	0	0.05	0.0125	0.0625	0.1375	0	0.075	0.0375	0.0375	0	0	0	0.012658	0	0	0	0.012658	0.012658	0	0	0	0	0	0	0.012658	0	0	0	0	0	0	0	0	0.012658	0	0	0	0.012658	0
0.075	0	0.1	0.125	0.025	0.0625	0.0125	0.0125	0.125	0.05	0.0125	0	0.0125	0.05	0.075	0.1	0.0125	0.0875	0.0125	0.05	0	0	0	0	0	0.012658	0	0	0.012658	0.012658	0	0	0.012658	0	0.025316	0	0	0	0	0	0	0	0	0	0	0	0	0	0	0
0.05	0.0125	0.1125	0.075	0.0375	0.075	0.0125	0.0375	0.05	0.0875	0	0.025	0.025	0.025	0.0375	0.075	0.0625	0.0875	0.0375	0.075	0	0	0	0	0	0.025316	0	0	0	0	0	0	0	0	0	0	0.012658	0.012658	0	0	0	0	0	0	0	0	0	0	0	0
0.1125	0	0.025	0.0125	0.05	0.1	0.05	0.025	0.0375	0.1125	0.0125	0.0375	0.05	0.0375	0.0625	0.0375	0.0625	0.1	0.05	0.025	0.025316	0	0.012658	0	0	0	0	0	0	0	0	0.012658	0	0.012658	0.012658	0	0.012658	0.025316	0	0	0	0	0	0	0	0	0	0	0	0
0.0625	0.0375	0.0625	0.0625	0.0125	0.0375	0.025	0.0375	0.05	0.125	0.0125	0.025	0.025	0.05	0.075	0.075	0.1125	0.1	0	0.0125	0.012658	0	0	0	0	0	0	0	0	0.025316	0	0	0	0	0	0.025316	0	0	0	0	0	0	0	0	0	0	0	0	0	0
0.05	0.025	0.0875	0.075	0.0125	0.0875	0.025	0.1125	0.075	0.05	0.0375	0.0625	0.0125	0.025	0.0125	0.075	0.0625	0.0625	0.025	0.025	0	0	0	0.012658	0	0.012658	0	0.012658	0	0	0.012658	0	0	0	0	0	0	0	0	0	0	0	0	0	0	0	0	0	0	0
0.0125	0	0.05	0.0375	0.0375	0.0625	0.0625	0.0625	0.0625	0.125	0.025	0.0625	0.05	0.025	0.05	0.075	0.075	0.1125	0.0125	0	0	0	0	0	0	0	0.012658	0	0	0	0	0	0	0	0	0	0	0	0	0	0	0	0	0	0	0	0	0	0	0
0.075	0	0.0875	0.0125	0.0375	0.025	0	0.05	0.175	0.1125	0.0375	0.0375	0.0125	0.0125	0	0.1	0.1125	0.0875	0	0.025	0	0	0.012658	0.012658	0	0	0	0	0	0.012658	0	0.012658	0	0	0	0	0.025316	0	0	0	0	0	0	0	0	0	0	0	0	0
0.1	0.025	0.025	0.1375	0.025	0.0625	0.025	0.1125	0.075	0.05	0.025	0.05	0.05	0.0375	0.0125	0.0375	0.075	0.05	0	0.025	0.012658	0	0	0	0	0	0.012658	0.012658	0.025316	0.012658	0	0	0.012658	0	0	0	0.012658	0	0	0	0.012658	0	0	0	0	0	0	0.012658	0	0
0.1	0.025	0.025	0.1375	0.025	0.0625	0.025	0.1125	0.075	0.05	0.025	0.05	0.05	0.0375	0.0125	0.0375	0.075	0.05	0	0.025	0.012658	0	0	0	0	0	0.012658	0.012658	0.025316	0.012658	0	0	0.012658	0	0	0	0.012658	0	0	0	0.012658	0	0	0	0	0	0	0.012658	0	0
0.0625	0.025	0.05	0.125	0.0375	0.0375	0.0375	0.1	0.0625	0.075	0.0375	0.0625	0	0.025	0.0625	0.025	0.075	0.025	0.025	0.05	0	0	0	0	0.012658	0	0	0	0.012658	0	0	0	0	0.012658	0.012658	0	0	0	0.012658	0	0	0	0	0	0	0	0.012658	0.012658	0	0
0.075	0	0.0625	0.0875	0	0.0875	0.025	0.0875	0.0375	0.075	0.025	0.075	0.0125	0.0375	0.0375	0.05	0.05	0.1125	0.025	0.0375	0	0	0	0	0	0.025316	0	0	0	0.025316	0	0.012658	0	0	0	0	0	0.012658	0	0	0	0	0	0	0	0	0	0	0	0
0.025	0.0125	0.0125	0.125	0.05	0.05	0.0125	0.075	0.175	0.1	0.0125	0.0875	0	0.0375	0.0125	0.05	0.0625	0.025	0.025	0.05	0	0	0	0	0	0	0	0	0.012658	0	0	0	0	0	0	0	0.012658	0	0	0	0	0	0	0	0	0	0	0	0.012658	0
0.025	0.0125	0.0125	0.125	0.05	0.05	0.0125	0.075	0.175	0.1	0.0125	0.0875	0	0.0375	0.0125	0.05	0.0625	0.025	0.025	0.05	0	0	0	0	0	0	0	0	0.012658	0	0	0	0	0	0	0	0.012658	0	0	0	0	0	0	0	0	0	0	0	0.012658	0
0.1125	0.0125	0.0375	0.0625	0.025	0.075	0.0125	0.1	0.075	0.1125	0.025	0.075	0.025	0.025	0.05	0.075	0.0375	0.0625	0	0	0.012658	0	0	0.025316	0	0	0	0.012658	0.012658	0	0	0	0	0	0.012658	0.012658	0	0.012658	0	0	0	0	0	0	0.012658	0	0	0	0	0
0.075	0	0.1	0.075	0.0375	0.0875	0.05	0.0375	0.0625	0.0875	0.05	0.0125	0.025	0.0375	0.05	0.0375	0.0125	0.075	0.0375	0.05	0.012658	0	0	0	0	0.012658	0	0	0	0	0	0	0	0	0	0	0.012658	0.012658	0.012658	0	0	0	0	0	0	0	0	0	0	0
0.05	0	0.0625	0.0625	0.05	0.0625	0.05	0.0875	0.05	0.1125	0.025	0.075	0.025	0.0375	0.0375	0.075	0.0375	0.0625	0.0125	0.025	0	0	0	0	0.012658	0	0	0	0.012658	0	0	0	0.012658	0	0.012658	0	0	0	0	0	0	0	0	0	0	0	0	0	0	0
0.05	0	0.0625	0.0625	0.05	0.0625	0.05	0.0875	0.05	0.1125	0.025	0.075	0.025	0.0375	0.0375	0.075	0.0375	0.0625	0.0125	0.025	0	0	0	0	0.012658	0	0	0	0.012658	0	0	0	0.012658	0	0.012658	0	0	0	0	0	0	0	0	0	0	0	0	0	0	0
0.1125	0.025	0.05	0.1125	0.025	0.0125	0.05	0.0625	0.025	0.1125	0.025	0.025	0	0.0875	0.075	0.0625	0.0375	0.05	0.0125	0.0375	0.012658	0	0	0.012658	0	0	0.025316	0	0	0.012658	0	0	0	0	0	0.012658	0.012658	0	0.012658	0.012658	0	0	0	0	0	0	0.012658	0	0	0
0.1125	0.025	0.05	0.1125	0.025	0.0125	0.05	0.0625	0.025	0.1125	0.025	0.025	0	0.0875	0.075	0.0625	0.0375	0.05	0.0125	0.0375	0.012658	0	0	0.012658	0	0	0.025316	0	0	0.012658	0	0	0	0	0	0.012658	0.012658	0	0.012658	0.012658	0	0	0	0	0	0	0.012658	0	0	0
0.1375	0.0125	0.0625	0.05	0.0375	0.0875	0.0125	0.0625	0.0125	0.0625	0.025	0.0125	0.075	0.075	0.0375	0.05	0.05	0.0875	0.0125	0.0375	0.012658	0	0	0	0.012658	0	0	0	0.012658	0.025316	0	0	0.037975	0.012658	0.012658	0	0	0.012658	0	0	0	0	0	0	0	0	0	0	0	0
0.1	0.0125	0.0625	0.075	0.025	0.0875	0.025	0.0625	0.075	0.0875	0.025	0.0125	0.05	0.025	0.0375	0.0875	0.05	0.0875	0.0125	0	0.012658	0	0	0.012658	0	0	0	0.012658	0	0.012658	0	0	0	0.012658	0	0.012658	0	0.025316	0	0	0	0	0	0	0	0	0	0	0	0
0.0625	0	0.075	0.1	0.075	0.075	0.05	0.05	0.0625	0.05	0.0625	0.0375	0.0375	0.025	0.0125	0.0625	0.0625	0.0875	0.0125	0	0	0	0	0.025316	0	0	0.012658	0	0	0	0	0	0	0	0	0.012658	0	0.012658	0	0	0	0	0	0	0	0	0	0	0	0
0.125	0	0.05	0.05	0.1125	0.025	0.025	0.075	0.0625	0.0625	0.025	0	0.0375	0.0375	0.0875	0.0875	0.0625	0.05	0.0125	0.0125	0	0	0.025316	0	0	0	0.012658	0.025316	0.012658	0	0.012658	0	0	0.012658	0	0.012658	0.012658	0	0	0	0	0	0	0	0	0	0	0	0	0
0.0375	0.025	0.025	0.025	0.05	0.0375	0.025	0.1	0.1	0.1125	0.0125	0.0875	0.025	0	0.0125	0.175	0.0375	0.05	0.025	0.0375	0	0	0	0	0	0	0	0	0	0.012658	0	0	0	0	0	0	0	0.012658	0	0	0.012658	0	0	0	0	0	0	0.012658	0	0
0.0375	0.025	0.025	0.025	0.05	0.0375	0.025	0.1	0.1	0.1125	0.0125	0.0875	0.025	0	0.0125	0.175	0.0375	0.05	0.025	0.0375	0	0	0	0	0	0	0	0	0	0.012658	0	0	0	0	0	0	0	0.012658	0	0	0.012658	0	0	0	0	0	0	0.012658	0	0
0.1	0.0125	0.0375	0.0625	0.0625	0.0625	0	0.025	0.05	0.1375	0.0375	0.05	0.0625	0.075	0.0375	0.0125	0.1	0.025	0	0.05	0	0	0.012658	0	0.012658	0.025316	0	0	0	0.025316	0	0	0	0.025316	0	0	0	0	0	0	0	0	0	0	0	0	0	0	0	0
0.1	0	0.025	0.1125	0.05	0.1	0.025	0.075	0.0625	0.0875	0.0375	0.0125	0	0.0375	0.075	0.075	0.05	0.05	0.0125	0.0125	0	0	0	0	0.012658	0.012658	0	0	0.025316	0	0.012658	0	0	0.012658	0	0.012658	0	0.012658	0	0	0	0	0	0	0	0	0	0	0	0
0.0625	0	0.0625	0.0625	0.0125	0.15	0.025	0.0875	0.0375	0.0625	0.0375	0.0375	0.05	0.025	0.1	0.025	0.0875	0.05	0	0.025	0	0	0	0.012658	0	0.025316	0	0.012658	0	0	0	0	0.012658	0	0	0	0	0	0	0	0	0	0	0	0	0	0	0	0	0
0.1625	0	0.0125	0.025	0	0.1125	0.025	0.025	0.0125	0.2	0.025	0	0.05	0.0125	0.0625	0.05	0.0625	0.0875	0.0375	0.0375	0.025316	0	0	0.012658	0	0.025316	0	0	0	0.025316	0	0	0.012658	0.012658	0.012658	0	0.025316	0.012658	0	0	0	0	0	0	0	0	0	0	0	0
0.1625	0	0.0125	0.025	0	0.1125	0.025	0.025	0.0125	0.2	0.025	0	0.05	0.0125	0.0625	0.05	0.0625	0.0875	0.0375	0.0375	0.025316	0	0	0.012658	0	0.025316	0	0	0	0.025316	0	0	0.012658	0.012658	0.012658	0	0.025316	0.012658	0	0	0	0	0	0	0	0	0	0	0	0
0.05	0	0.025	0.0375	0.05	0.0375	0.0125	0.1	0.0875	0.1375	0.0375	0.05	0.025	0.0375	0.05	0.1125	0.05	0.0625	0	0.0375	0	0	0	0	0	0	0	0	0	0	0	0	0	0	0.012658	0.037975	0	0	0	0	0	0	0	0	0	0	0	0	0	0
0.05	0	0.025	0.0375	0.05	0.0375	0.0125	0.1	0.0875	0.1375	0.0375	0.05	0.025	0.0375	0.05	0.1125	0.05	0.0625	0	0.0375	0	0	0	0	0	0	0	0	0	0	0	0	0	0	0.012658	0.037975	0	0	0	0	0	0	0	0	0	0	0	0	0	0
0.2	0.0125	0.0375	0	0.0125	0.125	0	0.0375	0.025	0.0625	0.0125	0.0125	0.05	0.0375	0.025	0.0625	0.0875	0.175	0.0125	0.0125	0.037975	0	0	0	0	0.037975	0	0	0.012658	0	0	0	0.012658	0	0	0	0.012658	0.050633	0.012658	0.012658	0.012658	0	0	0	0	0	0	0	0	0
0.1625	0.025	0.075	0.0125	0.05	0.125	0	0	0.0125	0.0625	0	0.025	0.0375	0.025	0.025	0.1125	0.1125	0.1125	0.0125	0.0125	0.012658	0.012658	0.025316	0	0	0.037975	0	0	0	0	0	0.012658	0.012658	0	0	0.012658	0.012658	0	0.012658	0.012658	0.012658	0	0	0	0	0	0	0	0	0
0.15	0.025	0.0125	0.0375	0.05	0.15	0.025	0.0625	0.025	0.0875	0.0125	0.0125	0.025	0.0125	0.075	0.0875	0.0875	0.05	0.0125	0	0.037975	0	0	0	0	0.063291	0	0	0	0.012658	0	0	0	0	0	0.012658	0	0	0.012658	0	0.012658	0	0	0	0	0.012658	0	0	0	0
0.15	0.025	0.0125	0.0375	0.05	0.15	0.025	0.0625	0.025	0.0875	0.0125	0.0125	0.025	0.0125	0.075	0.0875	0.0875	0.05	0.0125	0	0.037975	0	0	0	0	0.063291	0	0	0	0.012658	0	0	0	0	0	0.012658	0	0	0.012658	0	0.012658	0	0	0	0	0.012658	0	0	0	0
0.075	0.025	0.0375	0.0375	0.05	0.075	0	0.1125	0	0.0875	0.025	0.0625	0.05	0.0125	0.0625	0.05	0.1	0.075	0.0375	0.025	0.025316	0	0	0	0.012658	0	0	0	0	0	0	0.012658	0.012658	0	0	0	0.012658	0	0	0	0	0	0	0	0.012658	0	0	0	0	0
0.075	0	0.0875	0.1	0.025	0.0625	0.0375	0.1	0.025	0.075	0.0375	0.025	0.025	0.0625	0.025	0.075	0.0375	0.0875	0.0125	0.025	0	0	0	0	0	0.012658	0	0	0	0.012658	0	0	0	0.012658	0	0.025316	0	0.012658	0	0	0	0	0	0	0	0	0	0	0	0
0.1375	0	0.0125	0.025	0.0625	0.1375	0.0125	0.025	0.0125	0.0875	0.0375	0	0.075	0.05	0.0875	0.05	0.0625	0.1	0	0.025	0.025316	0	0	0	0.012658	0.012658	0	0.012658	0	0	0.012658	0	0	0	0	0.012658	0.025316	0.025316	0	0	0	0	0	0	0	0	0	0	0	0
0.1375	0	0.05	0.1	0	0.1	0.025	0.0625	0.0125	0.1375	0.0125	0.05	0.0375	0.0375	0.0625	0.0375	0.025	0.0875	0.0125	0.0125	0.037975	0	0.012658	0.025316	0	0.012658	0	0	0	0.012658	0	0	0	0.012658	0	0	0	0.025316	0	0	0	0	0	0	0	0	0	0	0	0
0.15	0.0125	0.0375	0.075	0.025	0.0375	0	0.0375	0.025	0.1	0.025	0.0125	0.075	0.0125	0.1125	0.05	0.1	0.0875	0.0125	0.0125	0.025316	0	0	0.025316	0	0.012658	0	0	0	0.025316	0	0	0.012658	0	0.012658	0	0.012658	0.012658	0.012658	0	0	0	0	0	0	0	0	0	0	0
0.175	0	0.0625	0.05	0.0125	0.1125	0.0375	0.0375	0	0.1	0.0125	0	0.125	0.025	0.05	0.0375	0.05	0.1	0.0125	0	0.037975	0	0.025316	0.012658	0	0.025316	0.012658	0	0	0.012658	0	0	0	0.012658	0.012658	0	0	0.025316	0	0	0	0	0	0	0	0	0	0	0	0
0.1875	0	0.1125	0.0375	0	0.05	0	0.025	0.05	0.1375	0.0125	0.0125	0.0625	0.0125	0.05	0.0375	0.0375	0.1625	0.0125	0	0.050633	0	0.025316	0.012658	0	0.012658	0	0	0	0.025316	0	0	0.025316	0	0.012658	0	0.012658	0.012658	0	0	0	0	0	0	0	0	0	0	0	0
0.0875	0	0.05	0.0375	0.025	0.125	0.025	0.0625	0.0125	0.0625	0.05	0.0125	0.0625	0.0375	0.1125	0.05	0.05	0.1	0.0375	0	0	0	0.012658	0.012658	0	0	0.012658	0	0.012658	0	0	0	0	0.012658	0	0.012658	0.012658	0	0	0	0	0	0	0	0	0	0	0	0	0
0.1125	0	0.0625	0.025	0.0125	0.125	0.025	0.025	0	0.125	0.025	0.0125	0.0875	0	0.0875	0.075	0.05	0.1375	0	0.0125	0	0	0	0.012658	0	0.012658	0.012658	0.012658	0	0.012658	0	0	0.012658	0	0	0	0.012658	0.025316	0	0	0	0	0	0	0	0	0	0	0	0
0.1375	0.025	0.0375	0.0125	0.0125	0.0875	0.025	0.1125	0	0.1	0.0125	0.0375	0.0875	0.0375	0.05	0.075	0.075	0.0625	0.0125	0	0.012658	0	0.012658	0	0	0.012658	0	0.012658	0	0.012658	0	0	0.025316	0	0.012658	0	0.012658	0.012658	0	0	0	0	0	0	0	0.012658	0	0	0	0
0.15	0.025	0.0625	0.075	0.0125	0.0625	0.0125	0.0625	0.0125	0.05	0.025	0.025	0.0125	0.0125	0.1	0.1125	0.1	0.05	0.0125	0.025	0.025316	0.012658	0.012658	0	0	0.012658	0	0	0	0.012658	0	0	0	0	0.012658	0.012658	0.025316	0	0	0.012658	0	0	0	0	0	0	0	0	0	0
0.1375	0.0125	0.1	0.0375	0.0125	0.125	0.0125	0.025	0.025	0.0625	0.0375	0.0125	0.0625	0.025	0.0375	0.075	0.0375	0.15	0	0.0125	0.037975	0	0	0	0	0.025316	0	0	0	0	0.012658	0	0.012658	0.012658	0	0	0.012658	0.025316	0	0	0	0	0	0	0	0	0	0	0	0
0.0875	0	0.05	0.075	0.0625	0.1	0.0125	0.05	0.0625	0.0875	0.0375	0.0125	0.05	0.0375	0.0625	0.0625	0.025	0.0875	0	0.0375	0.025316	0	0.012658	0	0.012658	0	0	0.012658	0	0.012658	0	0	0.012658	0	0	0	0	0	0	0	0	0	0	0	0	0	0	0	0	0
0.1	0	0.05	0.1	0	0.0625	0.025	0.0125	0.025	0.0875	0.025	0.0375	0.025	0.0875	0.05	0.05	0.075	0.125	0.05	0.0125	0	0	0	0.037975	0	0	0	0	0	0.037975	0	0	0	0	0.012658	0	0	0.012658	0	0	0	0	0	0	0	0	0	0	0	0
0.075	0.0125	0.05	0.0375	0.0375	0.1	0.025	0.025	0.025	0.05	0.0125	0.0125	0.1	0.0375	0.1	0.075	0.075	0.1375	0	0.0125	0.012658	0	0	0	0	0	0	0	0	0	0	0	0.012658	0	0.012658	0	0.012658	0.025316	0	0	0	0	0	0	0	0	0	0	0	0.012658
0.1	0	0.1375	0.0375	0.025	0.0375	0.0125	0.0625	0.025	0.0875	0.025	0.0625	0.05	0.05	0.0875	0.025	0.0375	0.1	0.025	0.0125	0	0	0.012658	0	0	0.012658	0	0	0	0.025316	0	0	0	0.012658	0.025316	0	0	0	0	0	0	0	0	0	0	0	0	0	0	0
0.125	0.0125	0.0625	0.0375	0.025	0.0875	0.1	0.075	0	0.075	0.0375	0.0125	0	0.05	0.0875	0.0125	0.1	0.05	0.025	0.025	0.012658	0	0.012658	0	0.012658	0.012658	0.012658	0.012658	0	0.025316	0	0	0	0	0.012658	0	0	0.012658	0	0	0	0	0	0	0	0.012658	0	0	0	0
0.0625	0.0125	0.075	0.075	0.0375	0.05	0.0125	0.0125	0.075	0.125	0.05	0.025	0.0625	0.0375	0.0375	0.075	0.0875	0.025	0.0125	0.05	0	0	0	0	0	0	0	0	0.012658	0.012658	0	0	0	0.012658	0	0	0	0.012658	0	0.012658	0.012658	0	0	0	0	0	0	0	0	0
0.1125	0	0.05	0.0375	0.0375	0.1	0.0375	0.025	0.0125	0.1	0.05	0.025	0.075	0.0125	0.075	0.05	0.0375	0.15	0	0.0125	0.012658	0	0.012658	0	0.012658	0.012658	0	0	0.012658	0.037975	0	0	0.012658	0	0	0	0	0	0	0	0	0	0	0	0	0	0	0	0	0
0.1375	0	0.075	0.0625	0.0375	0.0625	0.05	0.025	0.0125	0.125	0.025	0.025	0.0375	0.0125	0.1125	0.05	0.0375	0.075	0	0.0375	0.025316	0	0.012658	0	0	0	0	0.012658	0	0.012658	0	0	0	0.012658	0.025316	0	0	0.025316	0	0	0	0	0	0	0	0	0	0	0	0
0.1	0	0.0625	0.0625	0.025	0.075	0.025	0.0875	0.025	0.1625	0.0125	0.0125	0.025	0.0625	0.0875	0.05	0.0625	0.0625	0	0	0	0	0	0	0.012658	0.012658	0	0	0.012658	0	0	0	0.012658	0.025316	0.012658	0.012658	0	0	0	0	0	0	0	0	0	0	0	0	0	0
0.0875	0.025	0.1	0	0.0625	0.1125	0.0125	0.05	0.0125	0.1	0.0125	0.0125	0.05	0.0625	0.0625	0.1	0.0375	0.1	0	0	0	0	0.012658	0	0	0.037975	0	0.012658	0	0.025316	0	0	0	0	0	0	0	0	0	0	0	0	0.012658	0	0.012658	0	0	0	0	0
0.025	0.0625	0.0625	0.1	0.0625	0.0875	0	0.075	0.1	0.0625	0.0125	0.025	0.0375	0.0125	0.0875	0.0125	0.05	0.05	0.025	0.05	0	0	0	0.012658	0	0	0	0	0	0	0	0	0	0	0	0	0.012658	0	0	0	0	0	0	0.025316	0	0.025316	0	0	0	0
0.05	0.0125	0.05	0.0625	0.0125	0.1	0.025	0.075	0.0625	0.1625	0.0375	0.05	0.05	0.025	0.05	0.0375	0.025	0.1	0	0.0125	0	0	0.012658	0	0	0	0	0	0	0.037975	0	0	0	0	0	0	0	0	0	0	0	0	0	0	0	0	0	0	0	0
0.1	0.0125	0.0625	0.025	0	0.0875	0.025	0.05	0.025	0.175	0.025	0.0625	0.025	0.0125	0.0625	0.0875	0.0875	0.0625	0	0.0125	0.012658	0	0.012658	0	0	0	0.012658	0	0	0.050633	0	0	0	0	0.012658	0	0	0	0	0	0	0	0	0.012658	0	0	0	0	0	0
0.1375	0.0125	0.0625	0.0625	0.0125	0.0875	0.0125	0.0625	0.0375	0.1	0.0375	0.025	0.05	0.05	0.075	0.025	0.05	0.0375	0.0125	0.05	0.012658	0	0	0.025316	0.012658	0	0	0.012658	0	0.012658	0.012658	0.012658	0	0	0.012658	0	0	0.012658	0	0.012658	0	0	0	0	0	0	0	0	0	0
0.1	0	0.075	0.075	0.0125	0.0375	0.025	0.1125	0.05	0.0375	0.0375	0.0125	0.0375	0.0625	0.025	0.1	0.0625	0.0875	0.025	0.025	0.012658	0	0.012658	0	0	0	0	0.012658	0.012658	0.012658	0	0.012658	0	0	0	0	0.012658	0.012658	0	0	0	0	0	0	0	0	0	0	0	0
0.0625	0	0.05	0.1	0.05	0.0375	0.025	0.075	0.025	0.1	0.0625	0.05	0.05	0.0375	0.0625	0.075	0.025	0.0625	0	0.05	0	0	0	0.012658	0	0	0	0	0	0.012658	0	0.012658	0.012658	0.012658	0	0	0	0	0	0	0	0	0	0	0	0	0	0	0	0
0.0875	0	0.025	0.0875	0.0125	0.05	0.025	0.1	0.075	0.0875	0.05	0.0625	0.05	0.025	0.1125	0.0375	0.05	0.05	0.0125	0	0	0	0	0	0	0	0	0.012658	0.025316	0.012658	0	0.012658	0.012658	0	0.012658	0	0	0	0	0	0	0	0	0	0	0	0	0	0	0
0.1625	0.0125	0.0625	0.0375	0.0125	0.075	0.0625	0.05	0.025	0.1375	0.025	0.025	0.0375	0.0125	0.025	0.0625	0.05	0.1	0.0125	0.0125	0.012658	0	0	0.012658	0	0.012658	0	0.025316	0	0.050633	0.012658	0	0.012658	0	0	0.025316	0	0	0	0	0	0	0	0	0	0	0	0	0.012658	0
0.0625	0	0.05	0.1	0.0375	0.0125	0	0.0625	0.025	0.175	0.0375	0.05	0.0375	0.0625	0.075	0.0875	0.0375	0.0375	0.0125	0.0375	0.012658	0	0	0.012658	0	0	0	0	0	0.012658	0	0	0	0	0.012658	0	0	0.012658	0	0	0	0	0	0	0	0	0	0	0	0
0.1375	0	0.05	0.0375	0.0625	0.05	0.0375	0.075	0.0375	0.0625	0.05	0.05	0.05	0.05	0.05	0.0375	0.075	0.075	0	0.0125	0.012658	0	0	0	0	0	0.012658	0.025316	0	0.012658	0	0.012658	0	0.012658	0.012658	0.012658	0.025316	0	0	0	0	0	0	0	0	0	0	0	0	0
0.1875	0	0.0625	0.05	0.0375	0.1	0.025	0.1125	0.0125	0.0625	0.025	0.05	0.0375	0.025	0.075	0.025	0.0375	0.0625	0	0.0125	0.012658	0	0.050633	0	0.012658	0	0	0.012658	0	0.037975	0	0.037975	0.012658	0	0.012658	0	0	0	0	0	0	0	0	0	0	0	0	0	0	0
0.1125	0	0.0875	0.0375	0.025	0.0625	0.0375	0.0625	0.0625	0.1	0.0125	0.0375	0.0375	0.05	0.0375	0.1	0.0125	0.1	0.0125	0.0125	0	0	0.012658	0.012658	0	0	0.012658	0.012658	0.012658	0.012658	0	0	0	0.012658	0	0.012658	0.012658	0	0	0	0	0	0	0	0	0	0	0	0	0
0.0625	0	0.075	0.1375	0.0125	0.025	0.025	0.1125	0.025	0.1	0.0375	0.0375	0.0375	0.05	0.075	0.025	0.025	0.125	0	0.0125	0.012658	0	0	0.025316	0	0	0	0	0.012658	0	0	0	0	0	0	0	0.012658	0	0	0	0	0	0	0	0	0	0	0	0	0
0.1	0.025	0.075	0.0375	0.025	0.0375	0.025	0.0875	0.075	0.1	0.025	0.05	0.0625	0.025	0.05	0.025	0.125	0.0375	0	0.0125	0.012658	0	0	0	0	0	0	0.012658	0.012658	0.025316	0	0	0	0	0.012658	0.012658	0.012658	0	0	0	0	0	0	0	0	0	0.012658	0.012658	0	0
0.1125	0	0.0375	0.075	0.0375	0.0875	0.0125	0.0625	0.05	0.125	0.025	0.025	0.0125	0.1	0.05	0.05	0.0375	0.0875	0	0.0125	0.012658	0	0	0.012658	0.012658	0	0.012658	0	0.012658	0.025316	0	0	0	0	0	0.012658	0.012658	0	0	0	0	0	0	0	0	0	0	0	0	0
0.1375	0.05	0	0.025	0.05	0.0625	0.0125	0.05	0.025	0.2	0.05	0.0125	0.0375	0.0375	0.05	0.025	0.0375	0.0625	0.0375	0.0375	0.012658	0	0	0	0.012658	0	0	0.012658	0	0.063291	0.012658	0	0.012658	0	0	0	0	0	0.012658	0	0.012658	0	0	0	0	0	0	0.012658	0	0
0.05	0.0125	0.0875	0.075	0.0625	0.125	0.0125	0.025	0.0625	0.0875	0.075	0.0375	0.075	0.0125	0.0375	0.025	0.0375	0.0625	0.0125	0.025	0	0	0	0.012658	0	0	0	0	0.012658	0	0	0	0.012658	0	0	0.012658	0	0	0	0	0	0	0	0	0	0	0.012658	0	0	0
0.05	0.0125	0.0875	0.075	0.0625	0.125	0.0125	0.025	0.0625	0.0875	0.075	0.0375	0.075	0.0125	0.0375	0.025	0.0375	0.0625	0.0125	0.025	0	0	0	0.012658	0	0	0	0	0.012658	0	0	0	0.012658	0	0	0.012658	0	0	0	0	0	0	0	0	0	0	0.012658	0	0	0
0.1	0	0.05	0.1	0.0125	0.075	0.0125	0.1125	0.0375	0.0375	0.05	0.025	0.025	0.025	0.0625	0.0375	0.125	0.075	0.0125	0.025	0.025316	0	0.012658	0	0	0.012658	0	0.012658	0	0	0	0	0.012658	0	0	0	0.025316	0	0	0	0	0	0	0	0	0	0	0	0	0
0.0875	0	0.075	0.1	0.0125	0.0375	0.05	0.05	0.0375	0.15	0.075	0.025	0.0625	0.0125	0.05	0.0625	0.05	0.05	0	0.0125	0.012658	0	0.012658	0	0	0.012658	0	0	0.012658	0.025316	0	0	0	0	0.012658	0	0	0	0	0	0	0	0	0	0	0	0	0	0	0
0.1125	0.025	0.1	0.0375	0.0625	0.05	0.05	0.025	0.0375	0.075	0.0625	0.05	0.025	0.0875	0.025	0.0375	0.0375	0.075	0	0.025	0.012658	0	0.012658	0	0.025316	0	0.012658	0	0	0	0.012658	0	0	0.012658	0	0	0	0.025316	0	0	0	0	0	0	0	0	0	0.012658	0	0
0.125	0.0375	0.0625	0.0625	0	0.0875	0.025	0.075	0.05	0.075	0.025	0.025	0.025	0.0125	0.025	0.05	0.075	0.0875	0.025	0.05	0	0.012658	0	0	0	0	0	0.012658	0.012658	0.025316	0.012658	0	0	0	0.012658	0.012658	0	0.012658	0	0	0	0	0.012658	0	0	0	0	0.012658	0	0
0.1125	0	0.0625	0.0875	0.025	0.075	0.05	0.0625	0.0375	0.1375	0.025	0.0125	0.05	0.0375	0.0375	0.025	0.1	0.0375	0.025	0	0	0	0.012658	0.012658	0	0	0	0	0	0.063291	0	0	0	0	0	0	0.012658	0	0.012658	0	0	0	0	0	0	0	0	0	0	0
0.0625	0	0.0625	0.0625	0.0375	0.05	0.0375	0.0375	0.025	0.1625	0.025	0.05	0.05	0.0875	0.025	0.025	0.075	0.1	0	0.025	0	0	0	0.012658	0	0	0	0	0	0	0	0	0	0	0	0	0.025316	0.025316	0	0	0	0	0	0	0	0	0	0	0	0
0.05	0.0125	0.05	0.05	0.05	0.0875	0.025	0.075	0.075	0.075	0.05	0.05	0.0375	0.025	0.05	0.075	0.025	0.1	0	0.0375	0	0	0	0	0	0	0	0	0	0	0.012658	0.025316	0	0	0	0.012658	0	0	0	0	0	0	0	0.012658	0	0	0	0	0	0
0.075	0	0.05	0.1	0.025	0.0875	0	0.0625	0.0625	0.1	0.0375	0.0125	0.0125	0.0375	0.075	0.0375	0.075	0.125	0	0.025	0.012658	0	0	0.025316	0	0.012658	0	0	0	0	0	0	0	0	0.025316	0	0	0	0	0	0	0	0	0	0	0	0	0	0	0
0.0875	0.0125	0.025	0.05	0	0.0875	0.0625	0.0375	0.025	0.125	0.075	0.0375	0.0375	0.0625	0.05	0.05	0.0875	0.0625	0.0125	0.0125	0	0	0	0	0	0	0.012658	0	0	0.025316	0.012658	0	0	0	0.012658	0	0.025316	0	0	0	0	0	0	0	0	0	0	0	0.012658	0
0.1	0.0125	0.0375	0.025	0.05	0.1125	0.0375	0.025	0.025	0.075	0.0625	0.05	0.0875	0.0125	0.025	0.05	0.075	0.075	0.025	0.0375	0.012658	0	0.012658	0	0	0.012658	0	0.012658	0	0.012658	0.012658	0	0	0	0	0	0.012658	0.012658	0	0	0	0	0	0	0.012658	0	0	0	0	0
0.1	0	0.0625	0.0625	0.0375	0.0625	0.0125	0.05	0.0875	0.1125	0.025	0.05	0.05	0.05	0.0375	0.05	0.0375	0.1125	0	0	0.025316	0	0	0.012658	0	0	0	0	0.025316	0.025316	0	0	0	0	0.012658	0	0	0	0	0	0	0	0	0	0	0	0	0	0	0
0.1	0	0.0625	0.0625	0.0375	0.0625	0.0125	0.05	0.0875	0.1125	0.025	0.05	0.05	0.05	0.0375	0.05	0.0375	0.1125	0	0	0.025316	0	0	0.012658	0	0	0	0	0.025316	0.025316	0	0	0	0	0.012658	0	0	0	0	0	0	0	0	0	0	0	0	0	0	0
0.0875	0	0.025	0.05	0.05	0.075	0.0375	0.0375	0.075	0.075	0.05	0.0375	0.075	0.025	0.05	0.0125	0.1	0.1	0.0125	0.025	0.012658	0	0.012658	0.012658	0.012658	0.012658	0	0	0	0.012658	0	0	0	0	0.012658	0	0	0	0	0	0	0	0	0	0	0	0	0	0	0
0.1125	0.0125	0.05	0.0375	0.05	0.025	0.0375	0.05	0.0625	0.125	0.025	0.0625	0.0375	0.025	0.05	0.1125	0.0625	0.05	0	0.0125	0.012658	0	0	0	0	0	0	0	0.012658	0	0	0.037975	0	0	0	0.037975	0.012658	0	0	0	0	0	0	0	0.012658	0	0	0	0	0
0.15	0.025	0.0625	0.05	0.025	0.075	0.05	0.1	0.0375	0.0625	0.025	0.05	0	0.025	0.0625	0.0625	0.05	0.05	0.0125	0.025	0.050633	0	0.012658	0.012658	0	0.012658	0.012658	0.037975	0	0	0	0	0	0	0	0.012658	0	0	0	0	0.025316	0	0	0	0	0	0	0	0	0
0.125	0	0.0875	0.075	0.0125	0.05	0.0375	0.075	0	0.1125	0.05	0.0375	0.025	0.0375	0.1125	0	0.0875	0.0625	0	0.0125	0.012658	0	0.012658	0.025316	0.012658	0.012658	0	0	0	0	0	0	0	0	0.012658	0	0.012658	0.012658	0	0.012658	0	0	0	0	0	0	0	0	0	0
0.05	0	0.025	0.05	0	0.15	0.0375	0.075	0.05	0.1125	0.0125	0.075	0.025	0.025	0.0375	0.0375	0.0625	0.1375	0.0125	0.025	0.012658	0	0	0	0	0.012658	0	0	0.012658	0.012658	0	0	0	0	0	0	0	0	0	0	0	0	0	0	0	0	0	0	0	0
0.1	0.025	0.05	0.05	0.0875	0.1	0.0125	0.025	0.0625	0.1125	0.0375	0.025	0.075	0.05	0.0625	0	0.05	0.05	0	0.025	0.012658	0	0	0	0	0.012658	0.012658	0	0.012658	0.037975	0.012658	0	0	0	0	0	0	0	0	0	0	0	0	0	0	0	0	0.012658	0	0
0.0875	0	0.05	0.075	0.0125	0.1375	0	0.0875	0.0625	0.1125	0.05	0.0125	0.025	0.05	0.0375	0.0875	0.0625	0.0375	0	0.0125	0.025316	0	0	0	0	0.012658	0	0.012658	0	0.037975	0	0	0	0	0	0	0	0	0	0	0	0	0	0	0	0	0	0	0	0
0.1375	0.0125	0.05	0.075	0.025	0.075	0	0.0125	0.0625	0.1	0.025	0.025	0.025	0.025	0.0875	0.0375	0.0625	0.15	0	0.0125	0	0	0.012658	0.012658	0.012658	0.025316	0	0.012658	0.012658	0.025316	0	0	0	0	0	0	0	0.025316	0	0	0	0	0	0	0	0	0	0	0	0.012658
0.075	0	0.0625	0.0625	0.025	0.025	0.0375	0.1	0.05	0.075	0.0125	0.025	0.0625	0.0625	0.1375	0.0125	0.0875	0.075	0	0.0125	0	0	0	0.012658	0.012658	0	0	0	0.012658	0	0	0	0	0.012658	0.012658	0	0.012658	0	0	0	0	0	0	0	0	0	0	0	0	0
0.075	0.0375	0	0.05	0.0125	0.0625	0.025	0.025	0.0875	0.075	0	0.0625	0.0625	0.0375	0.1	0.05	0.0875	0.125	0	0.025	0	0.012658	0	0	0	0	0	0	0.012658	0.025316	0	0	0	0	0.012658	0	0.012658	0	0	0	0	0	0	0	0	0	0	0	0	0
0.125	0	0.0625	0.075	0.0125	0.075	0.025	0.1375	0.075	0.075	0.025	0.0125	0.0125	0.0125	0.075	0.075	0.0375	0.075	0	0.0125	0.025316	0	0	0.012658	0	0.025316	0	0.012658	0.012658	0.012658	0	0	0	0	0.012658	0	0	0.012658	0	0	0	0	0	0	0	0	0	0	0	0
0.075	0	0.0375	0.0375	0.0375	0.0625	0.025	0.1	0.1125	0.05	0.0125	0.05	0.05	0.025	0.075	0.0625	0.0625	0.0875	0.025	0.0125	0	0	0.012658	0	0	0	0	0	0.025316	0	0	0.012658	0	0	0.012658	0.012658	0	0	0	0	0	0	0	0	0	0	0	0	0	0
0.075	0.0125	0.0375	0.0625	0.025	0.0875	0.0125	0.0375	0.1125	0.1	0	0.0125	0.0375	0.0625	0.15	0.0375	0.025	0.05	0	0.0625	0.012658	0	0	0	0	0	0	0.012658	0	0	0	0	0.012658	0	0.037975	0	0	0	0	0	0	0	0	0	0	0	0	0	0.012658	0
0.1	0	0.05	0.0875	0.0375	0.05	0	0.0625	0.1	0.075	0.05	0.0375	0.0375	0.05	0.05	0.0625	0.05	0.0875	0	0.0125	0.025316	0	0.012658	0	0	0	0	0.012658	0	0	0	0.025316	0	0	0	0	0	0.025316	0	0	0	0	0	0	0	0	0	0	0	0
0.075	0	0.025	0.0625	0.025	0.125	0.0125	0.075	0.0625	0.0625	0.025	0.0375	0.025	0.0625	0.1	0.05	0.0375	0.0875	0	0.05	0.012658	0	0	0.012658	0	0.012658	0	0.012658	0	0	0	0	0	0	0.025316	0	0	0	0	0	0	0	0	0	0	0	0	0	0	0
0.1	0	0.0625	0.05	0.025	0.125	0.025	0.0625	0.0625	0.0875	0.025	0.0125	0.0125	0.05	0	0.0875	0.075	0.1	0.0125	0.025	0.025316	0	0	0	0	0	0.012658	0	0	0.025316	0	0	0	0	0	0.012658	0	0.025316	0	0	0	0	0	0	0	0	0	0	0	0
0.0375	0.0125	0.0375	0.125	0.025	0.0875	0.0375	0.05	0.0375	0.125	0.025	0.0125	0.0375	0.0375	0.05	0.075	0.075	0.1	0	0.0125	0	0	0	0	0	0	0	0	0.012658	0.012658	0	0	0	0	0	0	0	0.012658	0	0	0.012658	0	0	0	0	0	0	0	0	0
0.0625	0.0125	0.075	0.0625	0.025	0.0375	0	0.075	0.075	0.0625	0.0375	0.0125	0.05	0.025	0.0875	0.1	0.075	0.1	0	0.025	0	0	0	0.012658	0.012658	0	0	0	0	0	0	0	0	0	0	0.025316	0	0.012658	0	0	0	0	0	0	0	0	0	0	0	0
0.0625	0.0125	0.075	0.0625	0.025	0.0375	0	0.075	0.075	0.0625	0.0375	0.0125	0.05	0.025	0.0875	0.1	0.075	0.1	0	0.025	0	0	0	0.012658	0.012658	0	0	0	0	0	0	0	0	0	0	0.025316	0	0.012658	0	0	0	0	0	0	0	0	0	0	0	0
0.0875	0.0125	0.075	0.1	0.0125	0.0625	0.0375	0.0875	0.05	0.05	0.025	0.0125	0.025	0.025	0.0375	0.0625	0.0875	0.1125	0.0125	0.025	0	0.012658	0.012658	0	0	0	0	0.012658	0.012658	0	0	0	0	0	0.012658	0	0	0.012658	0.012658	0	0	0	0	0.012658	0	0	0	0	0	0
0.0875	0.0125	0.05	0.1375	0	0.0625	0.0125	0.0625	0.05	0.0625	0.05	0.0375	0.025	0.0875	0.05	0.0375	0.025	0.05	0.0125	0.0875	0	0	0.012658	0.025316	0	0	0	0.012658	0	0	0.012658	0	0	0.012658	0	0.012658	0	0	0	0	0	0	0	0.012658	0	0	0	0	0	0
0.15	0	0.1125	0.0125	0	0.0125	0	0.0625	0.0625	0.0875	0.025	0.05	0.0375	0.1	0.0375	0.0375	0.1	0.0625	0.0125	0.0375	0.025316	0	0.012658	0	0	0	0	0	0.012658	0	0.012658	0	0	0.025316	0	0	0.025316	0.025316	0.012658	0	0	0	0	0	0	0	0	0	0	0
0.0125	0.0125	0.05	0.05	0.05	0.075	0.05	0.0625	0.05	0.1375	0.0375	0.0625	0.0125	0.075	0.05	0.025	0.1	0.0375	0.025	0.025	0	0	0	0	0	0	0	0	0	0	0	0	0	0	0	0	0	0	0	0.012658	0	0	0	0	0	0	0.012658	0	0	0
0.15	0.025	0.075	0	0	0.125	0.05	0.0625	0.05	0.0875	0.025	0.025	0.05	0.05	0.0375	0.0125	0.05	0.125	0	0	0.025316	0.012658	0	0	0	0.025316	0	0.012658	0.012658	0.012658	0	0.012658	0	0	0	0	0	0.037975	0	0	0	0	0	0	0	0	0	0	0	0.012658
0.1125	0.0375	0.1	0.0625	0	0.0875	0.05	0.1	0.025	0.1125	0.025	0.025	0.05	0.025	0.0375	0.05	0.025	0.0625	0	0.0125	0	0.025316	0	0	0	0.012658	0.012658	0	0.025316	0.012658	0	0	0	0.012658	0	0	0	0.012658	0	0	0.012658	0	0.012658	0	0	0	0	0.012658	0	0
0.075	0	0.0375	0.0375	0.0375	0.075	0.025	0.05	0.0125	0.15	0.0375	0.0125	0.125	0.025	0.1	0.1125	0	0.025	0.05	0.0125	0	0	0	0	0.012658	0	0	0	0	0.025316	0	0	0	0	0.012658	0	0	0.012658	0	0.012658	0	0	0	0	0	0	0	0	0	0
0.1	0	0.0125	0.0375	0.0875	0.05	0	0.075	0.0625	0.1	0.0375	0.0375	0.075	0.0125	0.05	0.025	0.075	0.075	0.05	0.0375	0.025316	0	0	0	0	0.012658	0	0	0	0.012658	0	0	0	0	0	0	0	0.025316	0.012658	0	0	0	0	0	0	0	0	0	0	0
0.075	0.0125	0.025	0.025	0.0875	0.1125	0	0.0875	0.0125	0.175	0.05	0.025	0.0875	0.0125	0.0375	0.05	0	0.075	0.0375	0.0125	0	0	0	0	0.012658	0.012658	0	0.012658	0	0.012658	0	0	0.012658	0.012658	0	0	0	0	0	0	0	0	0	0	0	0.012658	0	0	0	0
0.0625	0.0375	0.0625	0.075	0.075	0.05	0.0125	0.0625	0.15	0.0875	0.025	0.0125	0.05	0.0125	0.0625	0.0375	0.05	0.025	0.0125	0.0375	0	0	0	0	0	0	0	0.012658	0	0.012658	0	0	0	0.012658	0.012658	0.012658	0	0	0	0	0.012658	0	0	0	0	0.012658	0	0	0	0.012658
0.025	0	0.05	0.075	0.075	0.0625	0	0.05	0.0625	0.0875	0.0125	0.0125	0.0625	0.0875	0.0625	0.1	0.0125	0.075	0	0.0875	0.012658	0	0	0	0.012658	0	0	0	0	0	0	0	0	0	0	0	0	0	0	0	0	0	0	0	0	0	0	0	0	0
0.0625	0	0.0125	0.1	0.0375	0.075	0.0125	0.0875	0.0375	0.1	0.0125	0.05	0.0625	0.0375	0.075	0.05	0.0875	0.05	0.0375	0.0125	0	0	0	0.025316	0	0.012658	0	0	0	0	0	0	0	0.012658	0.012658	0	0	0	0	0	0	0	0	0	0	0	0	0	0	0
0.0625	0	0.0125	0.1	0.0375	0.075	0.0125	0.0875	0.0375	0.1	0.0125	0.05	0.0625	0.0375	0.075	0.05	0.0875	0.05	0.0375	0.0125	0	0	0	0.025316	0	0.012658	0	0	0	0	0	0	0	0.012658	0.012658	0	0	0	0	0	0	0	0	0	0	0	0	0	0	0
0.1	0	0.075	0.025	0.1	0.075	0.025	0.0375	0.0875	0.075	0.025	0.05	0.0125	0.025	0.0125	0.075	0.0875	0.0625	0.0125	0.0375	0.025316	0	0.025316	0	0.012658	0.012658	0	0	0	0	0	0	0	0	0	0.012658	0	0.012658	0	0	0	0	0	0	0	0	0	0	0	0
0.15	0	0.0375	0.025	0.05	0.15	0.025	0.0375	0.05	0.05	0.025	0.075	0.0375	0.05	0	0.0125	0.075	0.05	0.0375	0.0625	0.012658	0	0	0	0.012658	0.025316	0	0.025316	0.012658	0.012658	0	0	0.012658	0.012658	0	0	0.012658	0.012658	0	0	0	0	0	0	0	0	0	0	0	0
0.15	0	0.0125	0.05	0.0625	0.1375	0.0125	0.0125	0.025	0.125	0.0375	0.0375	0.0125	0.0125	0.025	0.0625	0.15	0.0625	0	0.0125	0.025316	0	0	0	0.012658	0.037975	0.012658	0	0	0.012658	0	0	0	0	0	0	0.037975	0.012658	0	0	0	0	0	0	0	0	0	0	0	0
0.1375	0.0125	0.0375	0.0375	0.0375	0.1125	0	0.025	0.0625	0.0625	0.0375	0.0375	0.0125	0.0375	0.025	0.1125	0.1	0.05	0	0.0625	0.025316	0.012658	0	0	0.012658	0.012658	0	0	0	0.012658	0	0	0	0.025316	0	0.012658	0.012658	0.012658	0	0	0	0	0	0	0	0	0	0	0	0.012658
0.1125	0	0.0625	0.0625	0.025	0.025	0.025	0.05	0.025	0.1	0.05	0.05	0.0625	0.05	0.025	0.0375	0.075	0.0625	0.025	0.075	0	0	0	0.012658	0	0	0	0.012658	0	0	0	0.012658	0.012658	0.012658	0	0.012658	0.012658	0.025316	0	0	0	0	0	0	0	0	0	0	0	0
0.125	0	0.075	0.0375	0.0625	0.05	0.025	0.0125	0.0625	0.075	0.0125	0.05	0.0375	0.0375	0.025	0.075	0.05	0.075	0.0375	0.075	0.025316	0	0.012658	0.012658	0.012658	0.0127	0	0	0.012658	0.012658	0	0	0.012658	0	0	0	0	0.012658	0	0	0	0	0	0	0	0	0	0	0	0
0.05	0	0.05	0.05	0.0375	0.1	0.0125	0.075	0.05	0.0875	0.05	0.0375	0	0.0375	0.075	0.125	0.05	0.0875	0.0125	0.0125	0	0	0	0	0.012658	0	0	0	0	0	0	0	0	0	0	0.025316	0	0.012658	0	0	0	0	0	0	0	0	0	0	0	0
0.1375	0.0125	0.0125	0.075	0	0.0625	0.0125	0.0625	0.075	0.0875	0.025	0.025	0.0625	0.025	0.0375	0.025	0.075	0.175	0.0125	0	0	0	0	0.012658	0	0.025316	0	0.037975	0.025316	0.012658	0	0	0	0	0	0	0	0.025316	0	0	0.012658	0	0	0	0	0	0	0	0	0
0.0625	0.0125	0.0375	0.0625	0.0375	0.0875	0.025	0.025	0.0375	0.1625	0.0375	0.0125	0.0875	0.05	0.0625	0.025	0.0875	0.0875	0	0	0	0	0.012658	0	0	0	0	0	0	0.012658	0	0	0	0	0.025316	0	0.012658	0	0	0	0	0	0	0	0	0	0	0	0	0
0.075	0	0.1	0.0375	0.0375	0.1	0.025	0.1125	0.075	0.05	0.0375	0.0375	0.0125	0.0125	0.0875	0.025	0.05	0.0875	0	0.0375	0.012658	0	0.012658	0.012658	0	0	0	0.012658	0	0	0	0	0	0.012658	0	0	0	0	0	0.012658	0	0	0	0	0	0	0	0	0	0
0.075	0.0125	0.1	0.0375	0.0375	0.075	0.0125	0.025	0.075	0.15	0.0375	0.025	0.05	0.025	0.0375	0.0625	0.05	0.075	0	0.0375	0	0.012658	0.012658	0	0	0	0	0.012658	0	0.012658	0	0	0	0	0	0.012658	0	0.012658	0	0	0	0	0	0	0	0	0	0	0	0
0.0625	0.0125	0.05	0.05	0.0625	0.125	0.025	0.075	0.025	0.125	0.025	0.0625	0.0875	0.0375	0.05	0.0125	0.025	0.05	0	0.0375	0	0	0	0.012658	0	0.012658	0.012658	0	0	0	0	0.012658	0	0.012658	0	0	0	0	0	0	0	0	0	0	0	0	0	0	0	0
0.1375	0.0125	0.05	0.025	0.0375	0.1375	0.025	0.0625	0.0125	0.0625	0.0125	0.075	0.025	0.075	0.025	0.075	0.0625	0.075	0	0.0125	0.012658	0.012658	0.012658	0	0.025316	0.025316	0	0	0	0	0	0.025316	0	0	0	0	0.012658	0.012658	0	0	0	0	0	0	0	0	0	0	0	0
0.1	0	0.0625	0.1	0.0125	0.025	0.05	0.0625	0.0625	0.225	0.0125	0.0125	0.025	0.0125	0.1125	0.0375	0.0375	0.0375	0	0.0125	0	0	0	0.012658	0	0	0.025316	0	0.012658	0.037975	0	0	0	0	0	0	0	0.012658	0	0	0	0	0	0	0	0	0	0	0	0
0.0625	0.0125	0.0625	0.0875	0.0375	0.075	0.025	0.05	0.0375	0.0625	0.0875	0	0.0125	0.025	0.075	0.1	0.0625	0.1	0	0.025	0	0	0.012658	0.025316	0	0	0	0	0	0	0	0	0	0	0.012658	0.012658	0	0	0	0	0	0	0	0	0	0	0	0	0	0
0.075	0.0125	0.0625	0.0625	0	0.075	0.0375	0.075	0.0625	0.1125	0.0375	0.0125	0.025	0.0375	0.0875	0.075	0.025	0.075	0.025	0.025	0	0	0	0.012658	0	0	0	0	0	0.012658	0	0	0	0	0.025316	0.012658	0	0.012658	0	0	0	0	0	0	0	0	0	0.012658	0	0
0.125	0.0125	0.0625	0.0375	0.0125	0.1	0	0.05	0.075	0.0625	0.05	0.0375	0.025	0.025	0.05	0	0.0875	0.1375	0.025	0.025	0.012658	0	0	0	0	0.012658	0	0.012658	0.012658	0.025316	0	0.012658	0	0	0	0	0	0.012658	0.025316	0	0	0	0	0	0	0.012658	0	0	0	0
0.1	0.025	0.025	0.05	0.025	0.05	0.0125	0.0625	0.025	0.15	0.0625	0	0.05	0.0375	0.0875	0.0875	0.05	0.075	0.0125	0.0125	0	0	0.012658	0	0	0	0	0	0	0	0	0	0	0	0.012658	0.025316	0.012658	0.025316	0.012658	0	0	0	0	0	0	0.012658	0	0.012658	0	0
0.0875	0.0125	0.0875	0.0375	0.0375	0.0875	0.0375	0.05	0.0375	0.075	0.025	0.05	0.0625	0.0625	0.0875	0.025	0.025	0.075	0	0.0375	0.012658	0	0	0	0.012658	0.012658	0	0.012658	0	0	0	0	0	0.025316	0	0	0	0	0	0.012658	0	0	0	0	0	0	0	0	0	0
0.0875	0.0125	0.0625	0.0375	0.05	0.0875	0.0125	0.075	0.075	0.075	0.025	0.025	0.0125	0.0375	0.05	0.0875	0.0625	0.0875	0.0125	0.025	0	0	0	0	0.012658	0.025316	0	0	0	0.012658	0	0	0	0	0	0	0.012658	0	0	0.012658	0	0	0	0.012658	0	0	0	0	0	0
0.1	0.0625	0.0875	0.05	0	0.0375	0.0125	0.075	0.0625	0.025	0.0375	0.0375	0.0375	0.0375	0.0375	0.0875	0.0625	0.1	0.025	0.025	0	0.025316	0.012658	0.012658	0	0	0	0	0.025316	0	0.012658	0	0	0	0	0	0.012658	0	0	0	0	0	0	0	0	0	0	0.012658	0.012658	0
0.1125	0.0125	0.0625	0.025	0.075	0.0875	0	0.0625	0.1	0.025	0.0125	0.0625	0.05	0.05	0	0.0625	0.0375	0.1625	0	0	0.012658	0	0	0	0	0.012658	0	0	0.025316	0.012658	0	0	0.012658	0	0	0.012658	0	0.025316	0	0	0	0	0	0	0	0	0	0	0	0
0.1375	0.025	0.0125	0.0625	0.025	0.0375	0.0375	0.1	0.025	0.1	0.0375	0.05	0.05	0.0375	0.0125	0.075	0.075	0.0375	0	0.0625	0	0	0	0.012658	0.012658	0.012658	0	0.012658	0	0.037975	0	0.012658	0	0.012658	0	0	0	0.012658	0	0.012658	0	0	0	0	0	0	0	0	0	0
0.15	0.0125	0.0625	0.0625	0.05	0.0875	0.0375	0.0625	0.025	0.075	0.0375	0.0625	0.0125	0.05	0.05	0.05	0.05	0.0375	0	0.025	0.025316	0	0.025316	0.012658	0	0.012658	0	0	0.012658	0	0	0.025316	0	0.012658	0.012658	0.012658	0	0	0	0	0.012658	0	0	0	0	0	0	0	0	0
0.05	0.0125	0.0625	0.0625	0.05	0.05	0.0875	0.05	0.0625	0.0375	0.0625	0.0125	0.025	0.025	0.075	0.075	0.0375	0.0875	0.025	0.05	0	0	0.012658	0	0	0	0	0	0.025316	0.012658	0	0	0	0	0	0	0	0	0	0	0	0	0	0	0	0	0	0	0	0
0.05	0.0125	0.0375	0.0875	0.025	0.1	0.0375	0.075	0.05	0.0875	0.05	0.05	0.0375	0.0375	0.0625	0.05	0.075	0.0375	0.0125	0.025	0.012658	0	0	0	0	0.012658	0	0	0	0	0	0	0	0	0.012658	0	0	0	0	0	0	0	0	0	0	0	0	0	0	0.012658
0.1375	0.0125	0.0625	0.0625	0.0125	0.025	0.0375	0.075	0.0875	0.1375	0.0125	0.0625	0.0625	0.0125	0.0625	0.0125	0.0375	0.0625	0	0.025	0.025316	0	0	0	0	0	0.012658	0.012658	0.012658	0.025316	0	0.012658	0	0	0.012658	0	0.025316	0	0	0	0	0	0	0	0	0	0	0	0	0
0.2	0.0125	0.05	0.0625	0.0375	0.025	0.0125	0.075	0.1	0.1125	0.0375	0.0375	0.025	0.0625	0.025	0.025	0.025	0.05	0.0125	0.0125	0.012658	0	0.012658	0.025316	0.012658	0	0.012658	0.025316	0.025316	0	0	0.012658	0	0.012658	0	0.025316	0.025316	0	0	0	0	0	0	0	0	0	0	0	0	0
0.175	0	0.1	0.0625	0.025	0	0	0.025	0.1	0.125	0.05	0.05	0.05	0.025	0.025	0.1	0.0375	0.05	0	0	0.050633	0	0.025316	0	0	0	0	0.012658	0	0.025316	0	0	0	0.025316	0	0.012658	0.012658	0.012658	0	0	0	0	0	0	0	0	0	0	0	0
0.2	0.0125	0.05	0.0375	0.0625	0.05	0.0125	0.025	0.025	0.1625	0.0125	0.0375	0.0625	0.05	0.0375	0.0625	0.05	0.0375	0	0.0125	0.025316	0.012658	0.025316	0	0.025316	0	0	0.012658	0	0.050633	0	0	0	0.012658	0.025316	0	0.012658	0	0	0	0.012658	0	0	0	0	0	0	0	0	0
0.075	0.0125	0.0625	0.0625	0.0375	0.1125	0.025	0.075	0.05	0.0625	0.075	0.0375	0.05	0	0.05	0.0375	0.075	0.0625	0	0.0375	0	0	0.012658	0.025316	0	0	0	0	0.012658	0	0	0	0	0	0.012658	0	0.012658	0	0	0	0	0	0	0	0	0	0	0	0	0
0.1625	0	0.05	0.05	0.0125	0.1	0.0125	0.05	0.0625	0.1125	0.0375	0	0.05	0.0125	0.0625	0.075	0.0375	0.0875	0	0.025	0.050633	0	0.012658	0.012658	0.012658	0.012658	0	0	0.012658	0	0.025316	0	0	0	0	0	0	0.012658	0	0.012658	0	0	0	0	0	0	0	0	0	0
0.075	0	0.0625	0.0375	0.0125	0.0625	0.0125	0.0875	0.05	0.0875	0.05	0.0625	0.075	0.0125	0.075	0.0625	0.05	0.075	0.05	0	0.012658	0	0.012658	0	0	0	0	0	0	0.012658	0.012658	0	0	0	0	0	0	0.012658	0.012658	0	0	0	0	0	0	0	0	0	0	0
0.0875	0	0.0625	0.0625	0.025	0.1	0.05	0.075	0.025	0.0875	0.0375	0.05	0.05	0.025	0.025	0.0875	0.0625	0.0875	0	0	0.012658	0	0	0.012658	0	0.012658	0	0	0	0	0	0.012658	0	0.012658	0	0	0.012658	0.012658	0	0	0	0	0	0	0	0	0	0	0	0
0.1	0.0125	0.05	0.0375	0.025	0.125	0.0375	0.05	0.0375	0.0625	0.0375	0.025	0.025	0.05	0.0375	0.075	0.075	0.0875	0.025	0.025	0.012658	0	0	0	0	0.025316	0	0	0	0.037975	0	0	0	0.012658	0	0	0	0.012658	0	0	0.012658	0	0	0	0	0	0	0	0	0
0.1125	0	0.0125	0.025	0.1	0.075	0.025	0.1	0.0125	0.125	0.0375	0.025	0	0.0125	0.025	0.0625	0.075	0.1	0.0375	0.0375	0	0	0	0	0.012658	0	0	0.012658	0	0.025316	0	0	0	0	0	0.025316	0.025316	0	0.012658	0	0	0	0	0	0	0	0	0	0	0
0.1	0.05	0.0625	0.05	0.0125	0.0375	0.0125	0.0375	0.0625	0.0875	0.0625	0.0625	0.0625	0	0.0375	0.0625	0.05	0.075	0.0125	0.0625	0	0.012658	0	0.012658	0.012658	0	0	0.012658	0	0.012658	0	0	0.025316	0	0	0	0.012658	0	0	0	0	0	0	0	0	0.025316	0	0	0.012658	0
0.0875	0	0.05	0.1125	0.0375	0.0375	0.0125	0.0875	0.0375	0.1	0.0625	0.025	0.0625	0.0125	0.1125	0.0375	0.05	0.0625	0	0.0125	0	0	0	0	0	0.012658	0	0	0	0.012658	0.025316	0.012658	0	0	0.012658	0	0	0.012658	0	0	0	0	0	0	0	0	0	0	0	0
0.075	0.0125	0.05	0.1125	0.0375	0.0625	0.0375	0.05	0	0.1375	0.0125	0	0.025	0.0875	0.1125	0.05	0.075	0.025	0.025	0.0125	0	0	0	0.012658	0.012658	0	0.012658	0.012658	0	0.012658	0	0	0	0	0	0.012658	0	0	0	0	0	0	0	0	0	0	0	0	0	0
0.1375	0	0.0625	0.025	0	0.0875	0.0625	0.025	0.0625	0.1625	0.05	0.0625	0.0125	0.05	0.0125	0.025	0.025	0.1	0.0125	0.025	0.037975	0	0	0.012658	0	0.025316	0.012658	0	0	0.012658	0.025316	0.012658	0	0	0	0	0	0	0	0	0	0	0	0	0	0	0	0	0	0
0.025	0.0125	0.0375	0.1125	0.0375	0.1	0.05	0.075	0.0875	0.125	0.025	0.0125	0.0375	0.0375	0	0.0625	0.05	0.05	0.0125	0.05	0	0	0	0.012658	0	0	0	0	0	0	0	0	0	0	0	0	0	0.012658	0	0	0	0	0	0	0	0	0.012658	0	0	0
0.075	0.0125	0.05	0.0875	0.025	0.0375	0.0375	0.025	0.05	0.1625	0.0375	0.0125	0.0125	0.05	0.1125	0.05	0.05	0.1	0	0.0125	0.012658	0	0.012658	0.012658	0	0.012658	0	0	0	0.012658	0	0	0	0	0.012658	0	0	0	0	0	0	0	0	0	0	0	0.012658	0	0	0
0.1	0.025	0.025	0.05	0.025	0.05	0.0125	0.0625	0.025	0.15	0.0625	0	0.05	0.0375	0.0875	0.0875	0.05	0.075	0.0125	0.0125	0	0	0.012658	0	0	0	0	0	0	0	0	0	0	0	0.012658	0.025316	0.012658	0.025316	0.012658	0	0	0	0	0	0	0.012658	0	0.012658	0	0
0.1	0.025	0.025	0.05	0.025	0.05	0.0125	0.0625	0.025	0.15	0.0625	0	0.05	0.0375	0.0875	0.0875	0.05	0.075	0.0125	0.0125	0	0	0.012658	0	0	0	0	0	0	0	0	0	0	0	0.012658	0.025316	0.012658	0.025316	0.012658	0	0	0	0	0	0	0.012658	0	0.012658	0	0
0.0875	0	0.0375	0.025	0.05	0.05	0	0.1	0.025	0.15	0.0125	0.075	0.0375	0.0375	0.1	0.05	0.05	0.0625	0	0.05	0	0	0	0.012658	0.012658	0	0	0	0	0.025316	0	0.012658	0.012658	0	0	0	0	0	0	0	0	0	0	0	0	0	0	0	0	0
0.1	0.025	0.0375	0.0375	0.0375	0.0625	0.0125	0.05	0.0625	0.125	0.05	0.0125	0.025	0.0625	0.1	0.075	0.0375	0.0625	0.025	0	0.025316	0	0	0	0.012658	0	0	0	0.012658	0.025316	0	0.012658	0	0	0	0	0	0	0.012658	0	0	0	0	0	0	0.012658	0	0.012658	0	0
0.1	0.025	0.0375	0.0375	0.0375	0.0625	0.0125	0.05	0.0625	0.125	0.05	0.0125	0.025	0.0625	0.1	0.075	0.0375	0.0625	0.025	0	0.025316	0	0	0	0.012658	0	0	0	0.012658	0.025316	0	0.012658	0	0	0	0	0	0	0.012658	0	0	0	0	0	0	0.012658	0	0.012658	0	0
0.1375	0	0.05	0	0.0625	0.05	0.0125	0.025	0.025	0.1625	0.0375	0.0625	0.025	0.0375	0.05	0.1125	0.05	0.05	0.0375	0.0125	0.050633	0	0.012658	0	0	0.012658	0	0	0	0.012658	0	0	0	0	0.012658	0.025316	0	0	0.012658	0	0	0	0	0	0	0	0	0	0	0
0.1	0	0.025	0.025	0.05	0.1	0.0125	0.05	0.1125	0.0625	0.0375	0.0125	0.05	0.05	0.15	0.025	0.0625	0.0625	0.0125	0	0.012658	0	0	0	0	0	0	0	0	0	0.012658	0	0	0.012658	0.025316	0	0	0.037975	0	0	0	0	0	0	0	0	0	0	0	0
0.075	0.05	0.0375	0.1	0	0.075	0.0375	0.1	0.05	0.05	0.0375	0.0375	0.05	0.0125	0.0375	0.0625	0.025	0.1125	0	0.05	0.012658	0.012658	0	0.012658	0	0.012658	0	0.012658	0	0	0	0	0	0	0	0	0	0.012658	0	0	0	0	0	0	0	0	0.012658	0.012658	0	0.012658
0.15	0.0125	0.0375	0.025	0.0375	0.05	0.0125	0.0625	0.0125	0.1	0.025	0.05	0.0875	0.0375	0.0375	0.125	0.0375	0.0875	0.0125	0	0	0	0	0.012658	0	0.012658	0	0.012658	0	0.025316	0	0	0.012658	0.012658	0.012658	0.012658	0	0.037975	0	0	0	0	0	0	0	0	0	0	0	0.012658
0.0875	0	0.1	0.075	0.05	0.0875	0	0.0375	0.0625	0.125	0.0625	0.075	0.0125	0.0125	0.05	0.0375	0.025	0.075	0.0125	0.0125	0	0	0.025316	0.012658	0	0.012658	0	0	0	0.012658	0.012658	0	0	0	0	0	0	0	0	0	0	0	0	0	0	0	0	0	0	0
0.1375	0.0125	0.075	0.025	0.025	0.025	0.0125	0.1	0.05	0.0875	0.0625	0.05	0.0375	0.025	0.05	0.075	0.0875	0.0375	0	0.025	0.012658	0	0.025316	0.025316	0.012658	0	0.012658	0	0	0.025316	0	0	0	0	0.012658	0.012658	0	0	0	0	0	0	0	0	0	0	0	0	0	0
0.1375	0.0125	0.075	0.025	0.025	0.025	0.0125	0.1	0.05	0.0875	0.0625	0.05	0.0375	0.025	0.05	0.075	0.0875	0.0375	0	0.025	0.012658	0	0.025316	0.025316	0.012658	0	0.012658	0	0	0.025316	0	0	0	0	0.012658	0.012658	0	0	0	0	0	0	0	0	0	0	0	0	0	0
0.15	0	0.1125	0.0125	0.025	0.025	0.0125	0.05	0.075	0.0875	0.0625	0.0625	0.0125	0.075	0.025	0.0625	0.0375	0.0875	0	0.025	0.050633	0	0.012658	0	0	0	0.012658	0.012658	0.012658	0	0	0	0.012658	0	0	0.012658	0	0.012658	0	0	0	0	0	0	0	0	0	0	0	0
0.1	0.025	0.025	0.075	0.075	0.05	0.0375	0.025	0.1125	0.1	0.025	0.0125	0.05	0.05	0	0.05	0.0375	0.0875	0.0125	0.05	0.012658	0	0	0	0.012658	0.025316	0	0	0	0.012658	0	0	0.012658	0.012658	0	0.012658	0	0	0	0	0	0	0	0	0	0	0	0	0	0
0.125	0	0.075	0	0.05	0.1	0.0125	0.075	0.075	0.075	0.0625	0.0125	0.05	0.0625	0	0.0625	0.075	0.0625	0	0.025	0.025316	0	0.012658	0	0.012658	0.012658	0	0.012658	0.012658	0	0	0	0.025316	0.012658	0	0	0	0	0	0	0	0	0	0	0	0	0	0	0	0
0.1625	0	0.025	0.0875	0.025	0.1375	0	0.0875	0.05	0.075	0.025	0.05	0.0125	0.0125	0.05	0.0625	0.0625	0.0625	0	0.0125	0.012658	0	0	0.025316	0	0	0	0.025316	0.012658	0.012658	0	0.012658	0	0.012658	0.012658	0.025316	0.012658	0	0	0	0	0	0	0	0	0	0	0	0	0
0.1375	0.0125	0.0625	0.075	0.05	0.1	0.0125	0.0625	0.0625	0.1	0.0375	0.0125	0	0.05	0.0375	0.0625	0.0375	0.0625	0	0.025	0.012658	0	0	0.037975	0.012658	0	0	0	0	0	0.012658	0	0	0.025316	0	0.025316	0	0	0	0.012658	0	0	0.012658	0	0	0	0	0	0	0
0.05	0.025	0.0125	0	0.1625	0.05	0.05	0.1	0.0375	0.075	0.0625	0.0125	0.0375	0.0375	0.05	0.05	0.075	0.0875	0.025	0	0	0.012658	0	0	0	0	0	0.012658	0	0.025316	0	0	0	0	0	0	0	0	0	0	0	0	0	0	0.012658	0	0.012658	0	0	0
0.15	0.0375	0	0.025	0.0625	0.1375	0.0125	0.075	0.025	0.125	0.025	0.0125	0.0125	0.0375	0	0.0625	0.0625	0.0875	0.0375	0.0125	0.012658	0.012658	0	0.012658	0	0.025316	0.012658	0.012658	0	0.025316	0.012658	0	0	0	0	0.012658	0	0.012658	0	0	0	0	0	0	0	0	0	0.012658	0	0
0.05	0	0.0375	0.0625	0.0375	0.1125	0.0375	0.0875	0.05	0.0625	0.05	0.0375	0.0625	0.025	0.025	0.0625	0.0875	0.1	0	0.0125	0	0	0	0	0	0.012658	0.012658	0.012658	0	0	0	0	0.012658	0	0	0	0	0	0	0	0	0	0	0	0	0	0	0	0	0
0.0625	0.0125	0.125	0.0375	0.0125	0.1125	0.05	0.0875	0.05	0.05	0.025	0.0375	0.025	0.0125	0.0375	0.0875	0.05	0.1	0	0.025	0	0	0.012658	0	0	0.012658	0	0.012658	0	0.012658	0	0	0	0	0	0	0	0.012658	0	0	0	0	0	0	0	0	0	0	0.012658	0
0.175	0.0375	0.0875	0.05	0.0375	0.1	0.0125	0.1	0.025	0.0625	0.0125	0.05	0	0.05	0.025	0.0625	0.05	0.0625	0	0	0.012658	0.012658	0.025316	0	0.012658	0.037975	0	0.025316	0	0.012658	0	0.012658	0	0	0	0.012658	0.012658	0	0	0	0.012658	0	0.012658	0	0	0	0	0	0	0
0.1125	0	0.0375	0.0875	0.0375	0.1	0.0125	0.075	0.1375	0.0875	0.0375	0.025	0.025	0.0125	0.0125	0.0375	0.075	0.0625	0.0125	0.0125	0.012658	0	0	0.012658	0	0	0	0	0.012658	0.037975	0	0	0	0	0.012658	0.012658	0.012658	0	0	0	0	0	0	0	0	0	0	0	0	0
0.0875	0.025	0.025	0.0875	0	0.15	0.0125	0.1125	0.0625	0.1375	0.025	0.0375	0.0125	0.025	0.025	0.0375	0.075	0.05	0	0.0125	0.025316	0	0	0	0	0.012658	0	0	0	0.025316	0.012658	0	0	0	0	0	0.012658	0	0	0	0	0	0	0.012658	0	0	0	0	0.012658	0
0.0875	0.025	0.025	0.0875	0	0.15	0.0125	0.1125	0.0625	0.1375	0.025	0.0375	0.0125	0.025	0.025	0.0375	0.075	0.05	0	0.0125	0.025316	0	0	0	0	0.012658	0	0	0	0.025316	0.012658	0	0	0	0	0	0.012658	0	0	0	0	0	0	0.012658	0	0	0	0	0.012658	0
0.1375	0	0.0625	0.0375	0.0125	0.0875	0	0.0875	0.075	0.0375	0.025	0.05	0.0625	0.05	0.0125	0.0375	0.075	0.1375	0	0.0125	0.037975	0	0.012658	0	0	0.012658	0	0.025316	0	0	0	0	0.012658	0.012658	0.012658	0	0.012658	0	0	0	0	0	0	0	0	0	0	0	0	0
0.1125	0.025	0.0375	0.0625	0.025	0.0375	0	0.025	0.025	0.1875	0.025	0.0125	0.0375	0.0625	0.0875	0.0625	0.0625	0.0625	0.025	0.025	0	0	0	0	0	0.012658	0	0	0	0.037975	0	0	0	0.012658	0.012658	0.012658	0.012658	0.012658	0	0	0	0	0	0	0.012658	0	0	0	0	0
0.075	0	0.05	0.15	0.0125	0.075	0	0.0875	0.0125	0.075	0.0125	0.0625	0.0625	0.05	0.075	0.0375	0.0375	0.075	0.0125	0.0375	0.012658	0	0	0.012658	0	0.012658	0	0.012658	0	0	0	0	0	0.012658	0.012658	0	0	0	0	0	0	0	0	0	0	0	0	0	0	0
0.1	0	0.0625	0.05	0.0375	0.075	0.0375	0.0375	0.0625	0.1	0.0625	0.0375	0.0375	0.0125	0.0625	0.075	0.025	0.0625	0	0.0625	0	0	0	0.012658	0	0	0	0	0.012658	0.025316	0.012658	0	0	0	0.012658	0.012658	0	0	0	0.012658	0	0	0	0	0	0	0	0	0	0
0.175	0	0.0375	0.0125	0.0375	0.0125	0.0125	0.0625	0.05	0.1	0.0625	0.0375	0.075	0.025	0.025	0.1	0.0625	0.1	0	0.0125	0.025316	0	0	0	0	0	0	0	0.012658	0.012658	0.025316	0	0.012658	0	0	0.037975	0.012658	0.025316	0	0	0	0	0	0	0	0	0	0	0	0
0.0875	0.0125	0.0875	0.075	0.0125	0.05	0.0375	0.025	0.05	0.125	0.0375	0.0125	0.05	0.0625	0.0875	0.025	0.05	0.0625	0.0125	0.0375	0	0.012658	0.025316	0	0	0	0.012658	0	0.012658	0	0.012658	0	0	0	0	0	0.012658	0	0	0	0	0	0	0.012658	0	0	0	0	0	0
0.113	0	0.05	0.0625	0.025	0.0625	0.025	0.025	0.0875	0.1125	0.0375	0.05	0.025	0.0125	0.0125	0.05	0.0875	0.0375	0.025	0.1	0.025316	0	0.012658	0	0	0.012658	0.012658	0	0.012658	0.025316	0	0	0	0	0	0	0	0	0	0.012658	0	0	0	0	0	0	0	0	0	0
0.15	0	0.0375	0.025	0.075	0.05	0.025	0.0375	0.05	0.0875	0.05	0.0625	0.05	0.0375	0.0125	0.075	0.0625	0.0875	0	0.025	0.050633	0	0	0	0	0.012658	0	0	0.012658	0.025316	0.025316	0	0.012658	0	0	0	0	0.012658	0	0	0	0	0	0	0	0	0	0	0	0
0.1	0	0.0375	0.05	0.05	0.0625	0.0125	0.0375	0.0375	0.1	0.0125	0.0375	0.0375	0.0375	0.025	0.0875	0.15	0.0875	0	0.0375	0.012658	0	0.012658	0	0.012658	0	0	0	0	0.012658	0	0	0	0	0	0.012658	0.037975	0	0	0	0	0	0	0	0	0	0	0	0	0
0.0375	0.025	0.075	0.0625	0.0375	0.1	0.05	0.05	0.05	0.1125	0.0375	0.0625	0.025	0.0125	0.025	0.0375	0.1	0.1	0	0	0	0	0	0	0	0	0.012658	0	0.012658	0	0	0	0	0	0	0.012658	0	0	0	0	0	0.012658	0	0	0	0	0	0	0	0.012658
0.1	0.025	0.05	0.0125	0.025	0.125	0.0375	0.0875	0.0125	0.0625	0.05	0.0625	0.025	0.0625	0.075	0.0375	0.0375	0.0875	0	0.025	0.012658	0	0	0	0	0.037975	0	0	0	0.012658	0	0.025316	0	0	0.012658	0	0	0	0	0	0	0	0	0	0.012658	0.012658	0	0	0	0
0.1125	0.0125	0.0625	0.0375	0.0375	0.0375	0.0125	0.025	0.1	0.0875	0.025	0.0375	0.0375	0.05	0.1375	0.0875	0.025	0.05	0.0125	0.0125	0	0	0.012658	0.012658	0	0	0	0.012658	0.025316	0.012658	0	0	0	0	0.012658	0.012658	0	0.012658	0	0	0	0	0	0	0	0	0	0	0	0
0.1625	0	0.025	0.025	0.05	0.1	0	0.0375	0.0625	0.025	0.0375	0.0375	0.025	0.0375	0.0125	0.0875	0.1125	0.1125	0.0125	0.0375	0.012658	0	0.012658	0.012658	0.012658	0.012658	0	0	0.012658	0	0	0.012658	0.012658	0	0	0.025316	0.037975	0	0	0	0	0	0	0	0	0	0	0	0	0
0.0875	0.0125	0.0875	0.05	0	0.025	0	0.025	0.05	0.1125	0.0625	0.025	0.0375	0.1	0.075	0.05	0.0375	0.075	0.025	0.0625	0.012658	0	0.012658	0	0	0.012658	0	0	0.012658	0	0	0	0	0.012658	0.012658	0	0	0	0.012658	0	0	0	0	0	0	0	0	0	0	0.012658
0.0875	0	0.025	0.0875	0.0125	0.1	0.0125	0.0375	0.0625	0.075	0.0375	0.05	0.025	0.0375	0.0625	0.0625	0.05	0.1125	0.025	0.0375	0	0	0	0.012658	0	0	0	0	0	0	0	0.012658	0	0	0	0.025316	0.025316	0.012658	0	0	0	0	0	0	0	0	0	0	0	0
0.05	0	0.0375	0.1	0.05	0.0875	0.025	0.0375	0.0625	0.15	0.0125	0.025	0.0375	0.0625	0.05	0.0625	0.0375	0.075	0	0.0375	0.012658	0	0	0	0	0	0	0	0.012658	0.025316	0	0	0	0	0	0	0	0	0	0	0	0	0	0	0	0	0	0	0	0
0.125	0.025	0.0375	0.05	0.025	0.1125	0.0375	0.0375	0.0375	0.175	0.0125	0.0125	0.05	0.075	0.0375	0.0375	0.0375	0.0625	0	0.0125	0	0	0.012658	0.012658	0	0.012658	0	0	0	0.037975	0	0	0	0.025316	0	0.012658	0.012658	0	0	0	0	0	0	0	0	0.012658	0	0	0	0.012658
0.125	0	0.1125	0.05	0.0375	0.05	0.025	0.05	0	0.0875	0.0375	0.0125	0.075	0.0125	0.0875	0.0875	0.0375	0.1125	0	0	0.025316	0	0.012658	0	0	0.012658	0	0.012658	0	0.012658	0	0	0.012658	0	0.012658	0.012658	0	0.012658	0	0	0	0	0	0	0	0	0	0	0	0
0.075	0.0125	0.0625	0.0625	0.025	0.1125	0.025	0.0875	0.0375	0.1	0.025	0.0375	0.0375	0.0125	0.0625	0.0375	0.0875	0.0375	0.0125	0.05	0.012658	0	0	0.012658	0	0.012658	0	0.025316	0	0	0	0	0	0	0	0	0	0	0	0.012658	0	0	0	0	0	0.012658	0	0	0	0
0.0875	0	0.05	0.0625	0	0.0625	0	0.1125	0.1	0.1375	0.0125	0.0375	0.025	0.0375	0	0.1	0.025	0.0875	0	0.0625	0.012658	0	0	0.012658	0	0.012658	0	0	0	0	0	0	0	0	0	0	0.012658	0.012658	0	0.012658	0	0	0	0	0	0	0	0	0	0
0.1	0	0.075	0.025	0.025	0.0625	0.025	0.1	0.0875	0.1125	0.05	0.0625	0.0375	0	0.0125	0.05	0.0875	0.0625	0.0125	0.0125	0.012658	0	0.012658	0.012658	0	0.012658	0	0.025316	0	0	0.012658	0	0	0	0.012658	0	0	0	0	0	0	0	0	0	0	0	0	0	0	0
0.1375	0	0.05	0.05	0.05	0.0875	0	0.0625	0.1125	0.125	0.025	0.075	0.0125	0.025	0.0375	0.075	0.0125	0.05	0	0.0125	0.012658	0	0.012658	0.012658	0	0.012658	0	0.025316	0.012658	0.012658	0	0.012658	0	0	0.025316	0	0	0	0	0	0	0	0	0	0	0	0	0	0	0
0.1125	0.0125	0.0375	0.0125	0.0375	0.0625	0.025	0.075	0.025	0.0875	0.0375	0.025	0.0625	0.0875	0.05	0.1	0.0625	0.05	0.0125	0.025	0.012658	0	0.012658	0	0	0	0	0.012658	0	0.025316	0	0	0	0.012658	0	0.025316	0.012658	0	0	0	0	0	0	0	0	0	0	0.012658	0	0
0.1125	0	0.0875	0.05	0.0125	0.1125	0.0125	0.05	0.0125	0.075	0.025	0.025	0.0625	0.0375	0.0625	0.0625	0.0375	0.15	0	0.0125	0.025316	0	0	0.012658	0	0	0	0.025316	0	0	0.012658	0	0.012658	0.012658	0	0	0	0.012658	0	0	0	0	0	0	0	0	0	0	0	0
0.175	0.0125	0.1	0.0375	0.0375	0.1	0.0125	0.05	0.0125	0.0375	0.0375	0.0125	0.05	0.0375	0.0875	0.0375	0.0375	0.1125	0	0.0125	0.050633	0	0.025316	0.012658	0	0.012658	0.012658	0.012658	0	0	0	0	0	0	0.025316	0	0.012658	0.012658	0	0	0	0	0	0	0	0.012658	0	0	0	0
0.125	0.025	0.0625	0.075	0.0375	0.1625	0.025	0.025	0.0625	0.025	0.0125	0.0375	0.025	0.0625	0.025	0.0125	0.075	0.075	0.0125	0.0375	0	0	0.012658	0	0.012658	0.050633	0	0	0.037975	0	0	0	0	0	0	0	0	0	0.012658	0	0	0	0	0	0	0	0.012658	0	0	0
0.075	0	0.025	0.0625	0.075	0.1125	0.0125	0.05	0.025	0.1125	0.025	0.05	0.1125	0.025	0.025	0.0375	0.075	0.0375	0.0125	0.05	0.012658	0	0	0	0.012658	0.012658	0	0.012658	0	0	0	0.012658	0	0	0	0.012658	0	0	0	0	0	0	0	0	0	0	0	0	0	0
0.1	0	0.0125	0.025	0.1125	0.15	0	0.05	0.0125	0.125	0.0125	0.025	0.075	0.025	0.025	0.0375	0.0375	0.0875	0.0375	0.05	0.012658	0	0	0	0	0	0	0	0	0.037975	0	0	0.012658	0	0	0	0.012658	0.012658	0.012658	0	0	0	0	0	0	0	0	0	0	0
0.0625	0	0.025	0.025	0.0875	0.15	0	0.05	0	0.125	0.0375	0.05	0.0375	0.0625	0.025	0.075	0.0375	0.0625	0.05	0.0375	0	0	0.012658	0.012658	0	0.012658	0	0	0	0	0	0.012658	0	0.012658	0	0	0	0	0	0	0	0	0	0	0	0	0	0	0	0
0.1625	0	0	0.0125	0.0125	0.1	0.0125	0.1125	0.025	0.125	0.075	0.0375	0.025	0.0125	0.0375	0.0625	0.0625	0.0875	0.0125	0.025	0.012658	0	0	0	0	0.012658	0	0.063291	0.012658	0.012658	0	0	0	0	0.012658	0	0	0	0.012658	0.025316	0	0	0	0	0	0	0	0	0	0
0.0875	0.075	0.05	0.125	0.025	0.0375	0.1125	0	0.025	0.05	0.0125	0.0625	0.025	0.0375	0	0.1	0.0875	0.0625	0	0.025	0	0.012658	0.012658	0.025316	0	0	0.025316	0	0	0	0	0	0	0	0	0.012658	0	0	0	0	0	0	0.012658	0	0	0	0.037975	0	0	0
0.1625	0.025	0.025	0.075	0.025	0.0875	0.0125	0.0875	0	0.075	0.0125	0.05	0.0375	0.0125	0.025	0.1	0.0875	0.075	0	0.025	0.075949	0	0	0.012658	0	0.012658	0	0.012658	0	0.012658	0	0	0	0	0	0.012658	0.025316	0	0	0	0.012658	0	0	0	0	0	0	0.012658	0	0
0.075	0	0.0625	0.05	0.0375	0.0625	0.0125	0.1	0.1	0.0875	0.0375	0.0125	0.0875	0	0.0125	0.075	0.075	0.05	0	0.0625	0	0	0	0	0.012658	0.012658	0	0	0	0	0.012658	0	0.025316	0	0	0	0	0.012658	0	0	0	0	0	0	0	0	0	0	0	0
0.0375	0.0125	0.0375	0.1125	0.025	0.075	0.025	0.0125	0.05	0.1625	0.0125	0.0375	0.0375	0.05	0.05	0.075	0.0375	0.1375	0	0.0125	0	0	0	0	0	0	0	0	0	0.025316	0	0	0	0	0.012658	0	0	0	0	0	0	0	0	0	0	0.012658	0	0	0	0
0.0375	0.0125	0.0375	0.1125	0.025	0.075	0.025	0.0125	0.05	0.1625	0.0125	0.0375	0.0375	0.05	0.05	0.075	0.0375	0.1375	0	0.0125	0	0	0	0	0	0	0	0	0	0.025316	0	0	0	0	0.012658	0	0	0	0	0	0	0	0	0	0	0.012658	0	0	0	0
0.1125	0.0125	0.025	0.05	0.025	0.05	0	0.0125	0.1	0.075	0	0.05	0.1	0.05	0	0.1125	0.0875	0.075	0.025	0.0375	0.012658	0	0.012658	0	0	0.012658	0	0	0	0	0	0.025316	0	0	0	0.012658	0.012658	0.012658	0.012658	0	0	0	0	0	0	0	0	0	0	0.012658
0.15	0.0125	0.05	0.0125	0.0125	0.0875	0.0375	0.0125	0.05	0.075	0.025	0.025	0.0125	0.075	0.1125	0.0625	0.0625	0.1125	0.0125	0	0	0	0	0	0	0.012658	0.012658	0	0	0.012658	0	0	0	0.025316	0.025316	0.025316	0.012658	0.025316	0	0	0.012658	0	0	0	0	0	0	0	0	0
0.0375	0.0125	0.05	0.05	0.05	0.0625	0.0125	0.075	0.1	0.175	0.0125	0.025	0.0375	0.05	0.025	0.0875	0.05	0.05	0	0.0375	0	0	0	0	0	0	0	0.012658	0.012658	0	0	0	0	0	0	0	0	0.012658	0	0	0	0	0	0	0	0	0	0	0.012658	0
0.025	0	0.0625	0.075	0.0375	0.075	0.0125	0.1	0.0875	0.1125	0.025	0.025	0.0375	0.0875	0.05	0.0375	0.0875	0.05	0	0.0125	0	0	0	0	0	0.012658	0	0	0.012658	0	0	0	0	0	0	0	0	0	0	0	0	0	0	0	0	0	0	0	0	0
0.0875	0.025	0.0125	0.0125	0.05	0.05	0.0125	0.125	0.0125	0.1375	0.0375	0.0625	0.0375	0.0125	0	0.0625	0.0875	0.15	0	0.025	0	0	0.012658	0	0	0	0	0.025316	0	0.025316	0	0.012658	0	0	0	0	0	0.012658	0	0	0.012658	0	0	0	0	0	0	0	0	0
0.175	0	0.025	0.0375	0.0125	0.15	0.0375	0.025	0.0125	0.1	0.0125	0.025	0.025	0	0.125	0.15	0.0375	0.0375	0.0125	0	0.037975	0	0	0.012658	0	0.050633	0	0	0	0	0	0	0	0	0.037975	0.025316	0	0.012658	0	0	0	0	0	0	0	0	0	0	0	0
0.0375	0	0.0625	0.0875	0.0625	0.1	0	0.075	0.0625	0.075	0.025	0.0125	0.025	0.0375	0.0375	0.075	0.075	0.1	0	0.05	0	0	0	0	0	0.012658	0	0	0	0.012658	0	0	0	0	0	0.012658	0	0	0	0	0	0	0	0	0	0	0	0	0	0
0.05	0.0375	0	0.025	0.0625	0.025	0.025	0.0375	0.0375	0.1375	0.0375	0.1	0.0375	0.1125	0.025	0.0375	0.1	0.075	0.025	0.0125	0	0	0	0	0	0	0	0	0	0	0.012658	0.012658	0	0.012658	0	0	0	0.012658	0	0	0	0	0	0	0	0	0	0	0.012658	0.012658
0.1625	0.025	0.0625	0.0375	0	0.1	0	0	0.025	0.0375	0.0125	0.0125	0.175	0.0125	0.125	0.125	0.075	0.0125	0	0	0.037975	0.025316	0.025316	0	0	0.025316	0	0	0	0.025316	0	0	0	0	0	0.025316	0	0	0	0	0	0	0	0	0	0	0	0	0	0
0.125	0.025	0.025	0.0375	0.0125	0.075	0.0875	0.0125	0	0.15	0.0125	0	0.125	0.0375	0.0875	0.075	0.0375	0.075	0	0	0.012658	0	0	0	0	0	0.025316	0	0	0.025316	0	0	0	0.012658	0	0.012658	0.012658	0.025316	0	0	0.012658	0	0	0	0	0	0	0	0	0
0.075	0	0	0.05	0.025	0.0625	0.0125	0.0125	0.0125	0.0875	0.0125	0.025	0.1	0.3125	0.0625	0.05	0.025	0.05	0	0.025	0.025316	0	0	0	0.012658	0	0	0	0	0	0	0	0.012658	0	0	0.025316	0	0	0	0	0	0	0	0	0	0	0	0	0	0
0.05	0.0125	0	0.0375	0.0375	0.1	0.025	0.025	0	0.075	0.025	0.025	0.225	0.0375	0	0.175	0.075	0.0375	0	0.0375	0	0	0	0	0.012658	0	0	0	0	0.012658	0	0	0	0	0	0.012658	0.012658	0	0	0	0	0	0	0	0	0	0	0	0	0
0.1625	0	0.0625	0.025	0.0625	0.0875	0	0.05	0.025	0.075	0.025	0.0375	0.0375	0.0375	0.0375	0.125	0.0625	0.05	0.0125	0.025	0	0	0.012658	0	0	0.037975	0	0.012658	0	0.037975	0	0	0	0	0	0	0	0.037975	0.012658	0.012658	0	0	0	0	0	0	0	0	0	0
0.0875	0.025	0.0625	0.025	0	0.075	0	0.025	0.075	0.0625	0.025	0.0375	0.0875	0.025	0.0875	0.0375	0.075	0.1375	0.0125	0.0375	0	0	0	0.012658	0	0	0	0.012658	0	0.012658	0	0.012658	0.012658	0	0	0	0	0.012658	0.012658	0	0	0.012658	0	0	0	0	0	0	0	0
0.175	0	0.05	0.025	0.0125	0.1125	0.05	0.0375	0.025	0.025	0.025	0.0125	0.1375	0.0375	0.0625	0.0625	0.05	0.0375	0.0125	0.05	0.050633	0	0	0	0	0.025316	0.012658	0	0	0	0	0	0.050633	0	0.012658	0.012658	0	0	0	0	0	0	0	0	0	0	0	0	0	0
0.05	0	0.025	0	0.025	0.0625	0	0.025	0.05	0.1125	0.05	0.0375	0.0875	0.025	0.0625	0.15	0.0875	0.1	0	0.05	0.012658	0	0	0	0	0	0	0	0	0	0	0	0	0	0.012658	0.012658	0.012658	0	0	0	0	0	0	0	0	0	0	0	0	0
0.0375	0.0125	0.0125	0.05	0.0375	0.0875	0.025	0.0125	0.05	0.125	0.05	0	0.0875	0.05	0.075	0.0875	0.1125	0.025	0.025	0.0375	0	0	0	0	0	0.012658	0	0	0	0	0	0	0	0	0.012658	0	0	0.012658	0	0	0	0	0	0	0	0	0	0	0	0
0.0625	0.0125	0.0125	0.0375	0.025	0.025	0.0375	0.0375	0.0625	0.1875	0.0375	0.025	0.05	0.0375	0.0625	0.075	0.1	0.0875	0	0.025	0	0	0	0	0	0	0	0.012658	0	0.037975	0	0	0	0	0	0	0.012658	0	0	0	0	0	0	0	0	0	0	0	0	0
0.1875	0	0.0375	0.0625	0	0.1375	0	0.0125	0.0375	0.1125	0.05	0.025	0.0625	0.025	0.0875	0.0625	0.05	0.0375	0	0.0125	0.050633	0	0	0	0	0.012658	0	0	0.012658	0.012658	0.012658	0	0.012658	0.012658	0.012658	0.037975	0.012658	0	0	0	0	0	0	0	0	0	0	0	0	0
0.05	0.0125	0.025	0.0375	0.075	0.0625	0	0.075	0.025	0.1	0.0125	0.025	0.05	0.075	0.0375	0.0875	0.025	0.0875	0.0375	0.1	0.012658	0	0	0	0	0	0	0.012658	0	0	0	0	0.012658	0	0	0.012658	0	0	0	0	0	0	0	0	0	0	0	0	0	0
0.0875	0.0125	0.1	0.0625	0.075	0.1125	0.05	0.0125	0.025	0.0875	0.0375	0.0125	0.0375	0.05	0.0625	0.05	0.0375	0.075	0	0.0125	0	0	0	0	0	0.025316	0	0	0.012658	0.012658	0	0.012658	0	0	0	0	0	0.012658	0	0.012658	0	0	0	0	0	0.012658	0	0	0	0
0.1125	0.0125	0.0875	0.05	0.0625	0.025	0.0125	0.025	0.0625	0.0875	0.075	0.0375	0.0125	0.0125	0.0875	0.0375	0.075	0.0875	0	0.0375	0	0	0	0	0.037975	0	0.012658	0	0.012658	0	0	0.012658	0	0	0	0.012658	0.025316	0	0	0	0	0	0	0	0	0	0	0	0	0
0	0.0375	0.025	0.0125	0.1	0.0625	0.0125	0.0625	0.05	0.1125	0.05	0.0375	0.1	0.025	0.05	0.0625	0.0375	0.1125	0.0125	0.0375	0	0	0	0	0	0	0	0	0	0	0	0	0	0	0	0	0	0	0	0	0	0	0	0	0	0	0	0	0.012658	0.012658
0.075	0.0125	0.05	0.0125	0.0625	0.0625	0.025	0.025	0	0.1875	0.025	0.025	0.1	0.05	0.0875	0.0125	0.025	0.1125	0.025	0.025	0.012658	0	0	0	0	0	0	0.012658	0	0.012658	0	0	0	0	0.012658	0	0	0.012658	0.012658	0	0	0	0	0	0.012658	0	0	0	0	0
0.075	0	0.1125	0.1375	0.0125	0.1125	0.025	0	0.0375	0.05	0.0375	0	0.075	0.0625	0.025	0.0625	0.1125	0.0375	0	0.025	0	0	0	0.025316	0	0.025316	0	0	0.012658	0	0	0	0.012658	0	0	0	0	0	0	0	0	0	0	0	0	0	0	0	0	0
0.1	0.025	0.0375	0.15	0.025	0.025	0.0125	0.0375	0.0625	0.1	0.025	0.025	0.025	0.075	0.1	0.075	0.05	0.025	0	0.025	0.012658	0	0	0	0.012658	0.012658	0	0	0.012658	0.012658	0	0	0	0	0.025316	0.012658	0	0	0	0	0	0	0	0.012658	0	0	0	0	0	0
0.125	0	0.0375	0.05	0.025	0.1	0	0.0625	0.075	0.1625	0.025	0.0375	0.05	0.075	0.0375	0.025	0.0375	0.05	0.025	0	0.050633	0	0	0.012658	0	0	0	0	0.025316	0.012658	0	0	0	0.012658	0.012658	0	0	0	0	0	0	0	0	0	0	0	0	0	0	0
0.025	0.025	0.0625	0.0625	0.0375	0.0875	0.0125	0.05	0.0375	0.125	0.0125	0.0375	0.0875	0.0375	0.0625	0.0875	0.05	0.075	0.025	0	0	0	0	0	0	0	0	0	0	0	0	0	0	0	0.012658	0	0	0	0.012658	0	0	0	0	0	0	0	0	0	0	0
0.175	0	0.1125	0.075	0.025	0.05	0.0375	0.0375	0.025	0.1125	0.025	0.05	0.0125	0.0125	0.075	0.0125	0.0375	0.0875	0.0125	0.025	0	0	0	0.012658	0.012658	0.012658	0	0.012658	0	0.037975	0	0.012658	0	0	0.012658	0.012658	0	0.025316	0	0.012658	0	0	0	0	0	0	0	0	0	0
0.075	0.025	0.0375	0.05	0.025	0.05	0.025	0.05	0.025	0.1875	0.0625	0.025	0.05	0.075	0.0125	0.0875	0.0375	0.075	0.0125	0.0125	0	0	0	0	0	0.025316	0	0.025316	0.012658	0	0	0	0	0	0	0.012658	0	0	0	0	0	0	0	0	0.012658	0.012658	0	0	0	0
0.075	0.05	0.0125	0.0625	0.05	0.075	0.0375	0.0375	0.1	0.1	0.025	0.0375	0.0375	0.05	0	0.1	0.0375	0.0625	0.0125	0.0375	0	0	0	0.012658	0	0	0	0	0	0.025316	0	0	0	0	0	0.012658	0	0.012658	0	0	0	0	0	0	0.012658	0	0	0	0.012658	0
0.1	0	0.0625	0.125	0	0.1125	0	0.0875	0.0875	0.1	0.025	0	0.05	0.0125	0.0125	0.075	0.0125	0.1375	0	0	0.025316	0	0	0	0	0.025316	0	0.012658	0.012658	0	0	0	0	0	0	0.012658	0	0	0	0	0	0	0	0	0	0	0	0	0	0
0.05	0.025	0	0.0375	0.0125	0.0875	0.075	0.025	0	0.1	0.025	0.0125	0.2375	0.0125	0	0.125	0.1	0.05	0	0.025	0	0.012658	0	0	0	0	0	0	0	0	0	0	0	0	0	0	0.025316	0.012658	0	0	0	0	0	0	0	0	0	0	0	0
0.025	0.0875	0.0625	0.075	0.025	0.1	0.0125	0.025	0.1125	0.025	0.025	0.025	0.05	0.0375	0.075	0.1	0.05	0.0375	0	0.05	0	0	0	0	0	0	0	0	0	0	0	0	0	0	0.012658	0	0.012658	0	0	0	0	0	0	0.012658	0	0.025316	0	0.012658	0.012658	0
0.025	0.025	0.0875	0.0625	0.0125	0.025	0.0875	0.025	0.0625	0.075	0.0375	0.05	0.05	0.0375	0.05	0.125	0.0875	0.0375	0.0375	0	0	0.012658	0	0	0	0	0	0	0	0	0	0	0	0	0	0	0	0	0.012658	0	0	0	0	0	0	0	0	0	0	0.012658
0.025	0.0125	0.0875	0.05	0.075	0.05	0	0.1125	0.05	0.0125	0.0375	0.125	0.0875	0	0.0625	0.025	0.05	0.025	0.0125	0.1	0	0	0	0	0.012658	0	0	0	0	0	0	0	0	0	0.012658	0	0	0	0	0	0	0	0	0.012658	0	0	0	0	0	0
0.0375	0	0.0625	0.05	0.05	0.0375	0.0125	0.075	0.0875	0.025	0.025	0.0875	0.125	0.05	0.0125	0.0375	0.05	0.1	0.0125	0.0625	0	0	0	0	0.012658	0	0	0	0.012658	0	0	0	0	0	0	0	0	0	0	0.012658	0	0	0	0	0	0	0	0	0	0
0.05	0.025	0.05	0.075	0.025	0.1125	0.025	0.0625	0.05	0.075	0.0125	0.0875	0.025	0.05	0.025	0.05	0.075	0.075	0.0125	0.0375	0.012658	0	0	0	0.012658	0	0	0	0	0	0	0	0	0	0	0	0.012658	0.012658	0	0	0	0	0	0	0	0.025316	0	0	0	0
0.075	0.025	0.0625	0.0375	0.0375	0.0625	0.075	0.0875	0.0625	0.125	0.0125	0.0375	0.0375	0.025	0.05	0.0625	0.0375	0.05	0.0125	0.025	0	0	0.012658	0.025316	0.012658	0	0	0.012658	0.012658	0	0	0	0	0	0	0	0	0	0	0	0	0	0	0	0	0	0	0	0.012658	0
0.1	0	0.0625	0.05	0.0375	0.05	0.025	0.075	0.0375	0.0125	0.0125	0.0875	0.0875	0.025	0.0125	0.075	0.1375	0.0875	0	0.025	0.025316	0	0	0	0	0.012658	0	0.025316	0	0	0	0	0	0	0	0.012658	0.012658	0.012658	0	0	0	0	0	0	0	0	0	0	0	0
0.0875	0.0125	0.025	0.125	0	0.075	0.05	0.0375	0.075	0.1125	0.0375	0.0125	0	0.025	0.0625	0.0875	0.05	0.0875	0.0125	0.025	0.012658	0	0	0.012658	0	0	0.012658	0.012658	0	0.012658	0	0	0	0	0	0.012658	0.012658	0	0	0	0	0	0	0	0	0	0	0	0	0.012658
0.1125	0.0125	0.0625	0.0875	0.025	0.1	0	0.0625	0.05	0.1	0.025	0.0375	0.025	0.0125	0.05	0.05	0.0625	0.1	0	0.025	0.037975	0	0	0.012658	0.012658	0	0	0	0	0	0.012658	0.012658	0	0	0.012658	0	0	0	0	0	0	0	0	0	0	0	0	0	0	0
0.1625	0.025	0.05	0.025	0.025	0.1125	0	0.025	0.0125	0.0625	0.0125	0.0625	0.1	0.0375	0.0875	0.075	0.0375	0.0375	0.0125	0.0375	0.025316	0	0.012658	0	0	0.012658	0	0	0	0	0	0	0.037975	0.012658	0	0.012658	0.012658	0.012658	0	0.025316	0	0	0	0	0	0	0	0	0	0.012658
0.1	0	0.05	0.0625	0.075	0.0625	0.0125	0.0375	0.0625	0.0875	0.025	0.0625	0.0625	0.0375	0.075	0.075	0.025	0.0375	0	0.05	0	0	0	0	0.012658	0	0	0.012658	0	0	0	0.025316	0.012658	0.025316	0	0.012658	0	0	0	0	0	0	0	0	0	0	0	0	0	0
0.1	0	0.05	0.1375	0.025	0.15	0.05	0.025	0.05	0.0375	0.0125	0.05	0.0625	0.025	0.0375	0.075	0.0625	0.0125	0.0125	0.025	0	0	0.012658	0	0.012658	0.012658	0.012658	0	0	0	0	0.012658	0.025316	0	0	0.012658	0	0	0	0	0	0	0	0	0	0	0	0	0	0
0.0875	0.0125	0.0875	0.025	0.05	0.1	0.0125	0.0625	0.05	0.0375	0.025	0.0625	0.0375	0.0375	0.0625	0.0375	0.1	0.0875	0	0.025	0.012658	0	0	0	0.012658	0	0	0	0.025316	0	0.012658	0.012658	0	0	0	0	0	0.012658	0	0	0	0	0	0	0	0	0	0	0	0
0.0375	0	0.0625	0.025	0.0375	0.0625	0.025	0.1	0.0375	0.0625	0.025	0.0625	0.075	0.0375	0.025	0.0625	0.1	0.1125	0	0.05	0	0	0	0	0	0	0	0.012658	0	0	0	0	0.012658	0	0	0	0	0.012658	0	0	0	0	0	0	0	0	0	0	0	0
0.1125	0.0125	0.0625	0	0.0625	0.0875	0	0.0625	0.025	0.125	0.0125	0.0125	0.0625	0.05	0.05	0.075	0.05	0.1	0	0.0375	0.012658	0	0.012658	0	0.012658	0.012658	0	0	0	0.025316	0	0	0	0.012658	0.012658	0	0	0.012658	0	0	0	0	0	0	0	0.012658	0	0	0	0
0.1	0	0.0625	0.0875	0.025	0.0875	0.0125	0.0125	0.075	0.1	0.025	0.0125	0.025	0.0375	0.1	0.0375	0.025	0.1125	0.025	0.0375	0.025316	0	0	0	0	0	0	0.012658	0	0	0	0	0.012658	0.012658	0	0	0	0.025316	0	0.012658	0	0	0	0	0	0	0	0	0	0
0.05	0	0.0625	0.05	0.0375	0.0375	0.0625	0.025	0.075	0.0875	0.0125	0.05	0.0375	0.05	0.1125	0.0375	0.0625	0.0875	0.0125	0.05	0	0	0	0	0	0.012658	0.012658	0	0	0.012658	0	0	0	0	0	0	0.012658	0	0	0	0	0	0	0	0	0	0	0	0	0
0.0625	0.0375	0.0375	0.05	0.025	0.175	0	0.025	0.0625	0.1125	0.025	0.0125	0.125	0.0375	0.025	0.0875	0.05	0.0375	0	0.0125	0.012658	0.012658	0	0	0	0	0	0	0	0	0	0	0	0.012658	0	0.012658	0	0.012658	0	0	0	0	0	0.012658	0	0	0	0	0	0
0.0875	0.0125	0.0125	0.0125	0.05	0.075	0	0.075	0.0375	0.15	0.025	0.0875	0.0625	0.0125	0	0.075	0.1125	0.0875	0.0125	0.0125	0	0.012658	0.012658	0	0.012658	0	0	0	0	0	0	0	0.025316	0	0	0	0.012658	0.012658	0	0	0.012658	0	0	0	0	0	0	0	0	0
0.0875	0	0.05	0.0875	0.0125	0.1125	0	0.025	0.0375	0.1625	0.0375	0.0125	0.05	0.0125	0.0875	0.0875	0.025	0.0875	0	0.025	0	0	0	0.012658	0	0	0	0	0	0.025316	0	0	0.025316	0.012658	0.012658	0	0	0	0	0	0	0	0	0	0	0	0	0	0	0
0.075	0.0125	0.05	0.125	0.05	0.0375	0	0.0375	0.0625	0.075	0.0375	0.0125	0.05	0.075	0.1375	0.05	0.0125	0.05	0.025	0.025	0	0	0	0.012658	0	0	0	0	0.012658	0	0	0	0	0.012658	0	0.012658	0	0	0.012658	0	0	0	0	0	0	0	0	0	0.012658	0
0.075	0.0125	0.025	0.025	0.025	0.0625	0.1	0	0	0.05	0.0125	0.0125	0.15	0.0375	0.125	0.2625	0.025	0	0	0	0	0	0	0	0.012658	0.012658	0	0	0	0.012658	0	0	0.012658	0	0	0.012658	0.012658	0	0	0	0	0	0	0	0	0.012658	0	0	0	0
0.1	0.025	0.0125	0.1	0.0875	0.0625	0.025	0.05	0.05	0.0375	0.0125	0.0125	0.05	0.0625	0.1375	0.05	0.05	0.0375	0.0125	0.025	0.025316	0	0	0.012658	0	0.012658	0	0	0	0	0	0.012658	0	0	0.025316	0	0.012658	0	0	0	0	0.012658	0	0	0	0	0	0	0	0
0.0125	0.05	0.025	0.0625	0.025	0.1125	0.0125	0.05	0.1	0.0375	0.0375	0.0875	0.0375	0.05	0.05	0.0375	0.0625	0.075	0.05	0.025	0	0	0	0	0	0	0	0	0	0	0	0	0	0	0	0	0	0	0.012658	0	0	0	0	0	0	0	0.012658	0.012658	0.012658	0
0.075	0	0.0375	0.0125	0.1125	0.1	0.0375	0.075	0.0125	0.1	0.075	0.0375	0.025	0.0375	0.0375	0.05	0.025	0.025	0.05	0.075	0.012658	0	0	0	0	0.012658	0	0	0	0	0	0	0	0	0	0.025316	0	0.012658	0.012658	0	0	0	0	0	0	0	0	0	0	0
0.075	0.0375	0.05	0.05	0.025	0.0375	0.0125	0.0125	0.0125	0.15	0.0125	0.025	0.075	0.0625	0.0875	0.0625	0.0625	0.0875	0.0625	0	0	0	0	0.012658	0	0	0	0	0	0	0	0	0.012658	0.012658	0.012658	0	0.012658	0.012658	0	0	0	0	0	0	0	0	0	0	0	0.012658
0.0125	0	0.125	0.125	0.0125	0.025	0.1625	0.0125	0.2625	0.025	0.0125	0.0375	0	0.0125	0.05	0.1125	0.0125	0	0	0	0	0	0.012658	0	0	0	0	0	0	0	0	0	0	0	0	0	0	0	0	0	0	0	0	0	0	0	0	0	0	0
0.0125	0	0.05	0.1	0.0125	0.0375	0.0125	0.0625	0.0875	0.075	0.0375	0.0625	0.05	0.075	0.05	0.0375	0.05	0.125	0.0125	0.05	0	0	0	0	0	0	0	0	0.012658	0	0	0	0	0	0	0	0	0	0	0	0	0	0	0	0	0	0	0	0	0
0.0375	0	0.05	0.075	0.0625	0.05	0.0125	0.025	0.05	0.125	0.075	0.0625	0.05	0.0375	0.0125	0.125	0.0625	0.025	0.0125	0.05	0	0	0	0	0	0	0	0	0	0.012658	0	0	0	0	0	0	0	0	0	0.012658	0	0	0	0	0	0	0	0	0	0
0.0875	0	0.0875	0.05	0.1	0.0625	0.025	0.05	0.1	0.0875	0.0125	0.025	0.0125	0.0625	0.0375	0.0375	0.0625	0.0625	0	0.0375	0	0	0	0.012658	0.012658	0	0	0.012658	0.012658	0.012658	0	0	0	0.012658	0.012658	0	0	0	0	0	0	0	0	0	0	0	0	0	0	0
0.0875	0.0125	0.0625	0.05	0.0625	0.075	0.025	0.1	0.0375	0.1	0.025	0.0125	0.025	0.05	0.0625	0.05	0.0625	0.05	0.025	0.025	0	0	0.012658	0.012658	0.012658	0	0	0	0.012658	0.012658	0	0	0	0	0.012658	0.012658	0	0	0	0	0	0	0	0	0	0.012658	0	0	0	0
0.1375	0.025	0.075	0.05	0.025	0.1	0.0375	0.025	0.025	0.125	0.0375	0.0375	0.0375	0.0125	0.025	0.0875	0.025	0.075	0.025	0.0125	0.012658	0.012658	0.012658	0.012658	0.012658	0.012658	0	0.012658	0.012658	0	0	0	0	0	0	0.025316	0	0	0	0	0.012658	0	0	0	0	0	0	0	0	0
0.1375	0	0.0375	0.025	0.0125	0.0625	0.025	0.0375	0.025	0.15	0.0375	0.025	0.075	0.0125	0.025	0.05	0.0875	0.1375	0	0.0375	0.012658	0	0	0	0	0.012658	0	0	0	0.012658	0.012658	0	0.025316	0	0	0	0.012658	0.025316	0	0.025316	0	0	0	0	0	0	0	0	0	0
0.0875	0.1	0.075	0.025	0.0875	0.0875	0.025	0.025	0.05	0.025	0.05	0.05	0.05	0.0125	0.125	0.0375	0.0625	0.025	0	0	0.012658	0.012658	0	0	0	0	0	0	0	0.012658	0.025316	0	0	0	0	0.012658	0.012658	0	0	0	0	0	0	0.012658	0	0.025316	0	0	0.012658	0
0.075	0.025	0.025	0.125	0	0.1375	0.0125	0.025	0.0625	0.1	0.0125	0	0.15	0.025	0.025	0.1	0.0375	0.05	0	0.0125	0	0	0	0.012658	0	0.012658	0	0	0	0.012658	0	0	0.025316	0	0	0.012658	0	0	0	0	0	0	0	0	0	0	0	0	0	0.025316
0.0125	0.025	0.0125	0.0125	0	0.075	0.025	0.2125	0.025	0.025	0.025	0.1375	0.0125	0.075	0.0125	0.0875	0.1125	0.0625	0.025	0.025	0	0	0	0	0	0.012658	0	0	0	0	0	0	0	0	0	0	0	0	0	0	0	0	0	0	0	0	0	0	0	0
0.1	0.0125	0.0375	0.125	0.0125	0.0875	0.025	0.1	0.1125	0.125	0.025	0.0125	0	0.0375	0.025	0.075	0.0375	0.025	0	0.025	0	0	0	0.025316	0	0.025316	0	0.025316	0	0	0	0	0	0	0.012658	0.012658	0	0	0	0	0	0	0	0	0	0	0	0	0	0.012658
0.1	0.0125	0.0125	0.05	0.025	0.075	0.025	0.075	0.0625	0.075	0.0375	0.025	0.0375	0.0375	0.1375	0.0375	0.075	0.075	0	0.025	0.012658	0.012658	0	0	0	0	0	0.025316	0	0	0	0.012658	0.012658	0	0	0.012658	0	0	0	0	0	0	0	0	0	0	0	0	0	0
0.025	0.0125	0	0.025	0.025	0.075	0.0125	0.0375	0.05	0.1625	0.075	0.0375	0.0875	0.05	0.05	0.0625	0.05	0.1125	0.0125	0.0375	0	0	0	0	0	0	0	0	0	0.012658	0	0	0	0	0	0.012658	0	0	0	0	0	0	0	0	0	0	0	0	0	0.012658
0.05	0.025	0	0.0375	0.025	0.1125	0.025	0.0875	0	0.125	0.075	0.0625	0.0875	0	0.025	0.0625	0.05	0.0625	0.025	0.0625	0.012658	0.012658	0	0	0	0	0	0	0	0	0.012658	0	0	0	0	0	0.012658	0	0	0	0	0	0	0	0	0	0	0	0	0
0.125	0	0.075	0.075	0.0375	0.0875	0.025	0.0625	0.0625	0.05	0.0125	0.025	0.05	0.0125	0.025	0.0375	0.075	0.0375	0.0375	0.0875	0.012658	0	0	0.037975	0	0	0	0	0	0	0	0	0	0	0	0.012658	0.025316	0	0.025316	0.012658	0	0	0	0	0	0	0	0	0	0
0.1	0	0.025	0.0875	0.0125	0.05	0.0125	0.1	0.0875	0.1	0	0.0625	0.05	0.0625	0.0625	0.0375	0.075	0.0625	0	0.0125	0.012658	0	0	0.025316	0	0	0	0.012658	0	0	0	0	0.012658	0.012658	0.012658	0	0.012658	0	0	0	0	0	0	0	0	0	0	0	0	0
0.1375	0.025	0.05	0.0375	0.0125	0.05	0.0125	0.025	0.05	0.15	0.025	0.0125	0.075	0.05	0.0375	0.0875	0.05	0.075	0.0125	0.025	0.012658	0	0	0.012658	0	0.012658	0	0	0.012658	0.012658	0	0	0	0.012658	0	0.025316	0.012658	0.012658	0	0.012658	0	0	0	0.012658	0	0	0	0.012658	0	0
0	0.025	0.025	0	0.025	0.1	0.0125	0.075	0.0625	0.2125	0.0125	0.025	0.0875	0.025	0.025	0.1	0.0375	0.1	0.0125	0.0375	0	0	0	0	0	0	0	0	0	0	0	0	0	0	0	0	0	0	0	0	0	0	0	0	0	0	0	0	0	0.025316
0.1375	0.0375	0.025	0.025	0.0125	0.075	0.0125	0.0375	0.025	0.1375	0.0125	0.0375	0.1	0.0625	0.05	0.075	0.0375	0.0625	0.0125	0.025	0.050633	0	0	0	0	0.012658	0	0	0	0	0	0	0.037975	0.012658	0.012658	0	0	0.012658	0	0	0	0	0	0	0	0.025316	0	0	0	0
0.0875	0.0125	0.075	0.0375	0.025	0.075	0.0125	0.075	0.0875	0.0625	0	0.0375	0.05	0.025	0.0375	0.075	0.1	0.1	0.0125	0.0125	0.012658	0	0	0	0	0	0.012658	0.012658	0.025316	0.012658	0	0	0	0.012658	0	0	0	0	0	0	0	0	0	0	0	0	0	0	0	0
0.0625	0.025	0.0625	0.0375	0.025	0.1375	0.0125	0.075	0.05	0.1	0.0125	0.0125	0.025	0.05	0.05	0.1	0.05	0.1	0	0.0125	0	0	0	0	0	0.012658	0	0	0	0.012658	0	0	0	0	0.012658	0	0	0.025316	0	0	0.012658	0	0	0	0	0	0	0	0	0.012658
0.15	0.0375	0.025	0.125	0.0125	0.1	0.0375	0.1	0.0625	0.0375	0	0.0125	0.0625	0	0.0125	0.0375	0.05	0.1125	0.0125	0.0125	0.012658	0	0.012658	0	0	0.025316	0.012658	0	0	0	0	0.012658	0.012658	0	0	0	0.012658	0.025316	0.012658	0.012658	0	0	0	0	0.012658	0	0.012658	0	0.012658	0
0.1	0.0125	0.0625	0.025	0.05	0.0125	0.0125	0.075	0.05	0.05	0.0125	0.1125	0.0625	0.025	0.0375	0.0625	0.1125	0.075	0.0125	0.0375	0	0	0	0	0	0	0	0	0.037975	0	0	0	0	0	0.012658	0	0.012658	0.012658	0.012658	0	0.012658	0	0	0	0	0	0	0	0	0
0.1	0.0125	0.025	0.0625	0.025	0.1375	0.0375	0.025	0.025	0.075	0.025	0.025	0.0625	0	0.0875	0.05	0.05	0.1375	0	0.0375	0	0	0	0.012658	0.012658	0	0	0	0	0.025316	0	0	0	0	0.012658	0	0.025316	0	0	0.012658	0.012658	0	0	0	0	0	0	0	0	0
0.075	0.025	0.0125	0.0625	0.0875	0.0375	0.0125	0.125	0.025	0.05	0.075	0.0875	0.05	0.05	0.025	0.1125	0	0.05	0	0.0375	0	0	0	0	0.012658	0.025316	0	0	0	0	0	0.012658	0.012658	0	0	0.012658	0	0	0	0	0	0	0	0	0	0.012658	0	0.012658	0	0
0.075	0.025	0.125	0.05	0.075	0.0375	0.025	0.05	0.1125	0.1	0.0125	0.0625	0.025	0.0125	0.025	0.05	0.0375	0.0625	0.0125	0.025	0	0	0.012658	0	0.012658	0	0	0.012658	0.012658	0.012658	0	0	0	0	0	0	0	0.012658	0	0	0	0	0	0	0	0	0.012658	0	0	0
0.1	0	0.075	0.0375	0.05	0.1125	0.0125	0.1125	0.075	0.0875	0.025	0.05	0.025	0.0125	0.025	0.025	0.075	0.075	0.0125	0.0125	0.012658	0	0	0.025316	0.012658	0	0	0.012658	0.012658	0.012658	0	0	0	0	0	0	0	0	0.012658	0	0	0	0	0	0	0	0	0	0	0
0.1125	0	0.0875	0.0625	0.075	0.0875	0.0375	0.0375	0.05	0.0875	0.0125	0.0375	0.0625	0.025	0.025	0.0125	0.0875	0.0625	0.025	0.0125	0	0	0.025316	0.025316	0	0	0	0	0	0.012658	0	0	0	0	0	0	0.025316	0.012658	0	0.012658	0	0	0	0	0	0	0	0	0	0
0.1	0	0.0375	0.125	0.025	0.05	0	0.025	0.1375	0.125	0.025	0	0.0375	0.075	0.075	0.0375	0.025	0.0875	0	0.0125	0.012658	0	0	0.025316	0	0	0	0	0.012658	0.012658	0	0	0	0.012658	0	0.012658	0	0.012658	0	0	0	0	0	0	0	0	0	0	0	0
0.0625	0	0.0625	0.0875	0.075	0.05	0.0125	0.0375	0.1	0.075	0.0375	0.0875	0	0.0125	0.05	0.05	0.075	0.0875	0.0125	0.025	0.012658	0	0.012658	0	0.025316	0	0.012658	0	0	0	0	0	0	0	0	0	0	0	0	0	0	0	0	0	0	0	0	0	0	0
0.125	0.0125	0.0375	0.0375	0.05	0.075	0.025	0.075	0.0875	0.0875	0	0.025	0.025	0.0625	0.05	0.0625	0.0125	0.1	0.025	0.025	0.025316	0	0	0.012658	0	0.012658	0	0	0	0	0	0.012658	0.012658	0	0	0.012658	0	0.025316	0.012658	0	0	0	0	0	0	0	0	0	0	0
0.15	0.0125	0.0375	0.0375	0.0375	0.0625	0.0125	0.1125	0.0875	0.075	0	0.025	0.025	0.075	0.05	0.05	0.025	0.0875	0.0125	0.025	0.037975	0	0.012658	0	0	0.012658	0	0.025316	0.012658	0	0	0.012658	0.012658	0	0	0.012658	0	0.012658	0	0	0	0	0	0	0	0	0	0.012658	0	0
0.025	0.0125	0.075	0.05	0.0375	0.075	0	0.075	0.05	0.0875	0.0625	0.0625	0.0375	0	0.05	0.1	0.075	0.0875	0	0.0375	0	0	0	0	0.012658	0	0	0	0	0	0	0	0	0	0.012658	0	0	0	0	0	0	0	0	0	0	0	0	0	0	0
0.05	0.0125	0	0.0625	0.05	0.075	0	0.025	0.0625	0.075	0.0125	0.025	0.075	0.0625	0.05	0.1125	0.05	0.0875	0.05	0.0625	0.025316	0	0	0	0	0	0	0	0	0	0	0	0	0.025316	0	0	0	0	0	0	0	0	0	0	0	0	0	0	0	0
0.075	0.0125	0.1125	0.0125	0.0375	0.0875	0	0.0625	0.0375	0.125	0.0375	0.025	0.05	0.0375	0	0.0625	0.125	0.05	0	0.05	0	0	0.025316	0	0	0.012658	0	0.012658	0	0.012658	0	0	0	0.012658	0	0	0	0	0	0	0	0	0	0	0	0.012658	0	0	0	0
0.0875	0.0125	0.025	0.2	0.025	0.0625	0.025	0	0.0375	0.1	0.025	0.0125	0.05	0.1	0.075	0.0375	0.0625	0.0625	0	0	0.012658	0	0	0	0	0	0	0	0.012658	0	0	0	0	0.025316	0	0.012658	0	0.012658	0	0	0	0	0	0	0	0	0	0	0	0
0.0875	0.0125	0.075	0.075	0.05	0.0625	0.05	0.025	0.0375	0.0875	0.0375	0.0625	0.0875	0.0125	0.025	0.0625	0.0625	0.0625	0	0.025	0	0	0	0.025316	0	0.012658	0.012658	0	0.025316	0.012658	0	0	0	0	0	0	0	0	0	0	0	0	0	0	0	0	0	0	0	0
0.0375	0.0125	0.0375	0.0375	0.0375	0.0375	0.025	0.025	0.0125	0.1125	0.0125	0.025	0.0625	0.0625	0.0125	0.1125	0.1625	0.1125	0.05	0.0125	0	0	0	0	0	0	0	0	0	0	0	0	0	0	0	0.012658	0.012658	0.012658	0	0	0	0	0	0.012658	0	0	0	0	0	0
0.0875	0	0.0875	0.0625	0.025	0.0875	0.025	0.0875	0.075	0.075	0.025	0.0125	0.025	0.05	0.0625	0.075	0.0375	0.05	0.0125	0.0375	0.012658	0	0	0.012658	0	0	0	0.025316	0	0	0	0	0	0.012658	0	0.012658	0	0	0	0.012658	0	0	0	0	0	0	0	0	0	0
0.0625	0.0125	0.075	0.05	0.0625	0.0625	0.025	0.0625	0.075	0.1125	0	0.025	0.0625	0.025	0.05	0.0625	0.1125	0.0375	0.0125	0.0125	0	0	0	0.012658	0	0.012658	0	0	0.012658	0	0	0	0.012658	0	0	0	0	0	0	0.012658	0	0	0	0	0	0	0	0	0.012658	0
0.0875	0.0375	0.05	0.025	0.0125	0.0625	0.0375	0.05	0.075	0.075	0.05	0.05	0.0375	0.0125	0.025	0.025	0.0875	0.0875	0.0625	0.05	0	0.012658	0	0	0	0	0	0	0.012658	0	0	0.012658	0	0	0	0.012658	0.025316	0	0	0.012658	0.012658	0	0	0	0	0	0	0	0	0
0.05	0.0125	0.0125	0.1	0.0125	0.1125	0.0125	0.0375	0.075	0.15	0.0125	0.025	0.0375	0.0625	0.0875	0.0875	0.025	0.0375	0.025	0.025	0	0	0	0	0	0	0	0	0	0	0	0	0	0	0.012658	0.025316	0	0.012658	0	0	0	0	0	0	0	0	0	0	0	0
0.075	0.0125	0.025	0.075	0.025	0.1125	0.0125	0.05	0.0875	0.15	0.0125	0.025	0.0375	0.0375	0.1	0.075	0.025	0.025	0.025	0.0125	0	0	0	0	0	0	0	0.012658	0	0.012658	0	0	0	0	0.012658	0.025316	0	0	0.012658	0	0	0	0	0	0	0	0	0	0.012658	0
0.075	0	0.05	0.0375	0.025	0.0625	0.0125	0.1375	0.0375	0.025	0.0125	0.1	0.075	0.0625	0.025	0.05	0.0625	0.1125	0	0.0375	0.012658	0	0	0	0	0.012658	0	0	0	0	0	0.037975	0	0	0	0	0	0.012658	0	0	0	0	0	0	0	0	0	0	0	0
0.1625	0.025	0.025	0.0375	0.025	0.0625	0.025	0	0.025	0.1625	0.025	0.025	0.1	0	0.125	0.075	0.0375	0.025	0	0.0375	0.025316	0	0	0.012658	0	0.050633	0	0	0	0.012658	0	0	0	0	0.025316	0.025316	0	0.012658	0	0	0	0	0.012658	0	0	0	0	0	0	0
0.0375	0	0.025	0.0875	0.025	0.05	0.05	0.1625	0.0875	0.1125	0.0375	0.0875	0	0	0.0125	0.0625	0.075	0.0375	0.025	0.025	0	0	0	0	0	0.012658	0.012658	0	0	0	0	0	0	0	0	0	0.012658	0	0	0	0	0	0	0	0	0	0	0	0	0
0.2625	0	0.0125	0.025	0.0125	0.15	0.0125	0.025	0.0125	0.0875	0.0625	0.0125	0.025	0.05	0.0625	0.0375	0.0625	0.0625	0	0.025	0.12658	0	0.012658	0	0.012658	0.025316	0	0	0.012658	0.025316	0	0	0.012658	0.012658	0	0	0	0.025316	0	0	0	0	0	0	0	0	0	0	0	0
0.075	0.0375	0	0.0125	0.0625	0.0375	0.025	0.0625	0.025	0.125	0.0375	0.0875	0.0625	0.0625	0.0875	0.0375	0.075	0.05	0.025	0.0125	0	0	0	0	0	0	0	0.025316	0	0	0.012658	0.012658	0	0.012658	0.012658	0	0	0	0	0	0	0	0	0	0	0	0	0	0.012658	0.012658
0.0875	0.0125	0.075	0.0625	0.025	0.0875	0.025	0.0625	0.075	0.0875	0.025	0.0125	0.0625	0.0125	0.0375	0.075	0.075	0.0875	0.0125	0	0.012658	0	0	0.012658	0	0	0	0.012658	0	0.012658	0	0	0	0	0	0.012658	0.012658	0.012658	0	0	0	0	0	0	0	0	0	0	0	0
0.175	0	0.0375	0.0375	0.0375	0.0875	0.0125	0.0125	0	0.175	0.0125	0.05	0.1	0.075	0.025	0.0875	0.025	0.025	0.0125	0.0125	0.025316	0	0.012658	0.025316	0	0.012658	0.012658	0	0	0.025316	0	0	0	0.025316	0	0.025316	0	0	0	0	0	0	0	0	0	0	0	0	0	0
0.0625	0	0.0125	0.0125	0.0625	0.0625	0	0.05	0.1125	0.125	0.05	0.0625	0.05	0.05	0.1125	0.0375	0.075	0.05	0.0125	0	0	0	0	0	0.012658	0.012658	0	0.012658	0	0.012658	0	0	0	0	0.012658	0	0	0	0	0	0	0	0	0	0	0	0	0	0	0
0.1375	0	0.125	0.0375	0.075	0.1	0.025	0.05	0.05	0.0625	0.0125	0	0.025	0.0375	0.05	0.0375	0.075	0.0625	0.025	0.0125	0	0	0	0.012658	0.012658	0.012658	0	0	0	0.025316	0	0	0	0.012658	0.012658	0	0.025316	0.012658	0	0.012658	0	0	0	0	0	0	0	0	0	0
0.0875	0	0.075	0.1125	0.05	0.0625	0	0.0125	0.125	0.0375	0.0375	0.0125	0.0375	0.0625	0.05	0.0375	0.0625	0.1125	0	0.025	0.025316	0	0	0.012658	0	0	0	0	0.012658	0	0	0	0.012658	0.012658	0	0	0	0.012658	0	0	0	0	0	0	0	0	0	0	0	0
0.1375	0.0125	0.05	0.025	0.025	0.075	0.025	0.05	0.05	0.025	0.0125	0.075	0.05	0.0625	0.0125	0.1125	0.1125	0.025	0	0.0625	0.025316	0.012658	0.012658	0.012658	0	0.012658	0	0	0	0	0	0	0	0.025316	0	0.012658	0.012658	0.012658	0	0	0	0	0	0	0	0.012658	0	0	0	0
0.175	0	0.0375	0.0375	0.05	0.125	0.025	0	0.0625	0.025	0	0.0375	0.125	0.0375	0.0625	0.1375	0.0375	0.025	0	0	0.037975	0	0.012658	0.025316	0.025316	0.025316	0	0	0	0	0	0	0.012658	0	0	0.037975	0	0	0	0	0	0	0	0	0	0	0	0	0	0
0.0875	0.0125	0.075	0.025	0.025	0.05	0.0625	0.05	0.0125	0.075	0.075	0.025	0.0625	0.0375	0.0375	0.1	0.05	0.0625	0.0375	0.0375	0.025316	0	0	0.012658	0.012658	0	0	0.012658	0	0	0.025316	0	0	0	0	0	0	0	0	0	0	0	0	0.012658	0	0	0	0	0	0
0.05	0.0375	0.0375	0.1	0.0375	0.025	0.0375	0.0125	0.05	0.125	0.025	0	0.0625	0.1	0.075	0.0625	0.0625	0.0625	0.0125	0.025	0	0.012658	0	0.012658	0	0	0.012658	0	0	0	0	0	0	0.012658	0	0	0	0	0	0	0	0	0	0	0	0	0	0	0.012658	0
0.1375	0	0.0625	0.025	0.025	0.1125	0.0375	0.05	0.0125	0.075	0.0125	0.0375	0.025	0.0875	0.1	0.0875	0	0.0375	0.0375	0.0375	0.025316	0	0.025316	0.012658	0	0.012658	0	0	0	0.025316	0	0	0	0.012658	0.012658	0	0	0	0.012658	0	0	0	0	0	0	0	0	0	0	0
0.15	0.0125	0.0375	0.05	0.025	0.075	0	0	0.0625	0.0875	0.0125	0.0375	0.05	0.0375	0.05	0.0875	0.1	0.0625	0	0.0625	0.025316	0	0	0.012658	0	0.025316	0	0	0.012658	0.037975	0	0	0	0	0	0.025316	0.012658	0	0	0	0.012658	0	0	0	0	0	0	0	0	0
0.0875	0.0125	0.05	0.05	0.0375	0.1125	0.05	0.0375	0.025	0.15	0.025	0.05	0.025	0.05	0.0375	0.05	0.025	0.0625	0.0625	0	0	0	0.012658	0.025316	0	0	0	0.012658	0	0.012658	0	0	0.012658	0	0	0	0	0.012658	0	0	0	0	0	0	0	0	0	0.012658	0	0
0.1	0.0125	0.075	0.0875	0.0375	0.075	0.0125	0.075	0.0375	0.1125	0.0375	0.0625	0.025	0.0375	0.0625	0.05	0.0125	0.05	0.0125	0.025	0.012658	0	0.037975	0	0	0.012658	0	0.012658	0	0	0	0	0	0.012658	0	0	0	0	0	0.012658	0	0	0.012658	0	0	0	0	0	0	0
0.1125	0	0.05	0.0125	0.05	0.075	0.025	0.025	0.0375	0.15	0.0125	0.05	0.05	0.0375	0.05	0.1	0.075	0.0625	0	0.025	0.025316	0	0	0	0.012658	0.012658	0.012658	0	0	0.012658	0	0	0.012658	0.012658	0	0.012658	0	0	0	0	0	0	0	0	0	0	0	0	0	0
0.1625	0	0.025	0.075	0.025	0.0875	0.0125	0.0375	0.0625	0.0375	0.0125	0.0125	0.15	0.0625	0.05	0.1	0.0375	0.0375	0	0.0125	0.037975	0	0	0.012658	0	0.025316	0	0.012658	0.012658	0	0	0	0.025316	0	0.012658	0	0	0.012658	0	0	0	0	0	0	0	0	0	0	0	0
0.1	0.0125	0.05	0.0875	0.025	0.0125	0.05	0.0125	0.1	0.0875	0.0375	0	0.0375	0.0125	0.0625	0.15	0.025	0.1125	0.0125	0.0125	0	0	0	0	0	0	0.025316	0.012658	0	0.012658	0	0	0	0	0	0.025316	0.012658	0	0	0.012658	0	0	0	0	0	0	0	0	0	0
0.025	0	0.0375	0.075	0.0625	0.0625	0.0125	0.0625	0.05	0.1375	0.0125	0.05	0.05	0.0375	0.0875	0.05	0.0875	0.0625	0.0125	0.025	0	0	0	0.012658	0	0	0	0	0	0	0	0	0.012658	0	0	0	0	0	0	0	0	0	0	0	0	0	0	0	0	0
0.1375	0.025	0.025	0.05	0.0375	0.025	0.0125	0.0125	0.1125	0.0625	0.0375	0.0125	0.1	0.0875	0.05	0.0625	0.05	0.075	0	0.025	0.012658	0	0	0	0.012658	0.012658	0	0	0.037975	0.012658	0	0	0.012658	0.012658	0	0.012658	0	0.012658	0	0	0	0	0	0	0	0	0	0	0	0
0.125	0.0125	0.025	0.05	0.0625	0.125	0.0625	0.025	0.0125	0.075	0.025	0.0375	0.075	0.0375	0.0375	0.05	0.075	0.0375	0	0.05	0.012658	0.012658	0	0	0	0.025316	0	0.012658	0	0.012658	0	0	0	0	0.012658	0.012658	0.025316	0	0	0	0	0	0	0	0.012658	0	0	0	0	0
0.0125	0.025	0.0375	0.1	0.0625	0.05	0.0375	0.1	0.15	0.0625	0.0125	0.075	0.0125	0.025	0.05	0.075	0.0125	0.0375	0.025	0.0375	0	0	0	0	0	0	0	0	0.012658	0	0	0	0	0	0	0	0	0	0	0	0	0	0	0	0	0	0.012658	0	0	0
0.0875	0	0.075	0.075	0.0625	0.05	0.05	0.075	0.05	0.075	0.0375	0.05	0.0375	0.025	0.0625	0.075	0	0.05	0.025	0.0375	0.025316	0	0	0.012658	0	0	0.012658	0.012658	0	0.025316	0	0	0	0	0	0	0	0	0	0	0	0	0	0	0	0	0	0	0	0
0.1625	0	0.05	0.025	0.025	0.0625	0.0375	0.075	0.0125	0.0875	0.05	0.05	0.075	0.05	0.05	0.05	0.0125	0.0625	0.0375	0.025	0.050633	0	0.025316	0	0	0.012658	0	0.012658	0	0	0.012658	0	0.012658	0	0	0	0.012658	0.025316	0	0	0	0	0	0	0	0	0	0	0	0
0.1	0.0125	0.05	0.0875	0.025	0.075	0.05	0.1125	0.0625	0.0375	0.0375	0.025	0	0.0125	0.0875	0	0.125	0.05	0.0125	0.0375	0.037975	0	0	0	0	0.012658	0.012658	0	0	0	0	0	0	0	0	0	0.012658	0.025316	0	0	0	0	0	0	0.012658	0	0	0	0	0
0.05	0.0125	0.05	0.075	0.05	0.0125	0	0.05	0.0875	0.125	0.0125	0.0375	0.05	0.0375	0.125	0.1125	0.0125	0.0375	0.0375	0.025	0	0	0.012658	0	0	0	0	0	0	0.012658	0	0	0	0	0	0.025316	0	0	0	0	0	0	0	0	0.012658	0	0	0	0	0
0.0125	0.025	0.025	0.0375	0.0375	0.05	0.0375	0.075	0.125	0.1	0.0375	0.0375	0.075	0	0.025	0.125	0.0625	0.075	0.025	0.0125	0	0	0	0	0	0	0	0	0	0.012658	0	0	0	0	0	0	0	0	0	0	0	0	0	0	0	0	0.012658	0	0	0
0.1	0	0.0125	0.075	0.075	0.125	0	0	0.025	0.0875	0.05	0.0125	0.15	0.025	0.0375	0.15	0.0375	0.025	0	0.0125	0.012658	0	0	0	0.012658	0.025316	0	0	0	0.025316	0	0	0	0	0	0.012658	0.012658	0	0	0	0	0	0	0	0	0	0	0	0	0
0.15	0	0.1125	0.025	0.0625	0.0625	0	0.075	0.025	0.1375	0.0625	0	0.05	0.025	0.05	0.0875	0.0375	0.0375	0	0	0.012658	0	0.012658	0	0	0.037975	0	0	0	0.037975	0.012658	0	0.012658	0	0	0.012658	0.012658	0	0	0	0	0	0	0	0	0	0	0	0	0
0.1	0.025	0.075	0.05	0.0375	0.0375	0.025	0.1125	0.075	0.0375	0.0375	0.0375	0	0.025	0.075	0.075	0.1	0.0625	0	0.0125	0	0	0	0	0	0.025316	0.012658	0.025316	0	0	0	0.012658	0	0	0.012658	0.012658	0	0	0	0	0	0	0	0	0	0	0	0.012658	0.012658	0
0.1125	0	0.0375	0.0375	0.0375	0.025	0.025	0.05	0.1	0.1625	0.0125	0.075	0.0625	0.0375	0.025	0.0625	0.05	0.0625	0.025	0	0	0	0.012658	0	0.012658	0	0	0	0.037975	0.025316	0	0	0	0	0	0	0.012658	0.012658	0	0	0	0	0	0	0	0	0	0	0	0
0.15	0.025	0.0375	0.0375	0.075	0.025	0.0125	0.125	0.05	0.075	0.0375	0.0625	0.025	0.025	0	0.1125	0.0875	0.0125	0	0.025	0	0	0	0.012658	0	0	0	0.012658	0.012658	0.012658	0	0.012658	0.012658	0.012658	0	0.050633	0.012658	0	0	0	0.012658	0	0	0	0.012658	0	0	0	0	0
0.05	0	0.075	0.075	0.0375	0.0625	0.0375	0.1125	0.1	0.125	0.025	0	0.0375	0.0375	0.0125	0.05	0.0875	0.025	0.025	0.025	0	0	0	0.025316	0	0	0.012658	0	0	0	0	0	0	0	0	0	0.012658	0	0	0	0	0	0	0	0	0	0	0	0	0
0.1125	0	0.075	0.025	0.0375	0.075	0.025	0.0625	0	0.1625	0.0375	0.075	0.0625	0.025	0.05	0.075	0.0125	0.075	0	0.0125	0.012658	0	0	0	0.012658	0.012658	0	0	0	0.012658	0	0.025316	0	0	0.012658	0.012658	0	0.012658	0	0	0	0	0	0	0	0	0	0	0	0
0.05	0.0125	0.0375	0.05	0.0375	0.0625	0.025	0.0625	0.0125	0.1375	0.025	0.025	0.0875	0.05	0.0625	0.05	0.075	0.0875	0.0125	0.0375	0	0	0	0	0	0	0	0	0	0	0	0	0	0	0.012658	0.012658	0.012658	0	0.012658	0	0	0	0	0	0	0	0	0	0	0
0.1	0	0.0125	0.05	0.025	0.05	0	0.025	0.075	0.0625	0.0125	0.05	0.075	0.0375	0.0375	0.0625	0.1375	0.1	0.0625	0.025	0.012658	0	0	0	0	0.012658	0	0	0	0	0	0	0	0.012658	0.012658	0.012658	0	0.012658	0.012658	0.012658	0	0	0	0	0	0	0	0	0	0
0.1	0	0.025	0.025	0.0625	0.0875	0.0125	0.0875	0.0125	0.05	0.05	0.0375	0.0375	0	0.05	0.1	0.0875	0.1125	0.05	0.0125	0.012658	0	0.012658	0	0	0.012658	0	0	0	0	0.012658	0	0	0	0	0.025316	0	0.025316	0	0	0	0	0	0	0	0	0	0	0	0
0.1125	0.0125	0.0625	0.05	0.025	0.0625	0.025	0.0375	0.0625	0.025	0.0375	0.075	0.05	0.05	0.0125	0.125	0.075	0.05	0	0.05	0.025316	0	0	0.012658	0	0.012658	0.012658	0	0	0.012658	0	0.012658	0	0.012658	0	0.012658	0	0	0	0	0	0	0	0	0	0.012658	0	0	0	0
0.05	0	0.0625	0.0625	0.025	0.0875	0.0375	0.05	0.0375	0.05	0.0375	0.0125	0.025	0.0875	0.0375	0.1375	0.0875	0.1	0	0.0125	0	0	0.012658	0.012658	0	0	0	0	0	0	0	0	0	0	0	0.012658	0	0.012658	0	0	0	0	0	0	0	0	0	0	0	0
0.0375	0.075	0.0375	0.075	0.05	0.05	0	0.025	0.15	0.05	0.0375	0.0875	0.0125	0.0125	0.0375	0.0375	0.0375	0.0875	0.0125	0.0875	0	0.012658	0	0	0	0	0	0.012658	0	0	0	0	0	0	0	0	0	0.012658	0	0	0.012658	0.012658	0.012658	0	0	0	0	0	0.025316	0
0.1125	0	0.05	0.0625	0.025	0.1125	0.0125	0.05	0.075	0.1125	0.025	0.05	0.0375	0.025	0.075	0.0375	0.05	0.0625	0	0.025	0.012658	0	0	0	0	0	0	0	0.012658	0.025316	0.012658	0	0	0	0.012658	0.012658	0	0.025316	0	0	0	0	0	0	0	0	0	0	0	0
0.175	0	0.0125	0.025	0.0125	0.0625	0.0125	0.025	0	0.1625	0.025	0.0625	0.1125	0.0125	0.0125	0.05	0.1	0.0875	0.05	0	0.012658	0	0	0	0	0.012658	0	0.012658	0	0.037975	0	0.012658	0.037975	0	0	0	0.012658	0.012658	0.012658	0	0	0	0	0	0	0	0	0	0	0
0.0125	0.025	0.0625	0.075	0.0625	0.0375	0.075	0.1125	0.1	0.0625	0.025	0.125	0	0.0375	0.025	0.0375	0.075	0.05	0	0	0	0	0	0	0	0	0	0.012658	0	0	0	0	0	0	0	0	0	0	0	0	0	0	0	0	0	0	0	0	0.012658	0
0.15	0.0125	0	0.075	0.0125	0.0375	0.0375	0.0375	0.0375	0.125	0.025	0.0375	0.05	0.0625	0.0875	0.0875	0.0125	0.1	0.0125	0	0.037975	0	0	0	0	0	0.012658	0	0	0.012658	0	0	0	0.012658	0.012658	0.012658	0.012658	0.025316	0	0	0	0	0	0	0	0	0	0	0	0
0.0375	0.025	0.05	0.1	0.05	0.0875	0.0125	0.075	0.1	0.15	0	0.0125	0.025	0.0375	0.0625	0.0375	0.05	0.075	0.0125	0	0	0.012658	0	0	0.012658	0.012658	0	0	0	0	0	0	0	0	0	0	0	0	0	0	0	0	0	0	0	0	0	0	0	0.012658
0.1375	0.025	0.05	0.0375	0.0125	0.0625	0.0125	0.025	0.0375	0.1375	0	0	0.0375	0.0375	0.1	0.1	0.075	0.0875	0.0125	0.0125	0.037975	0.012658	0	0	0	0	0	0	0	0.012658	0	0	0	0	0.037975	0.012658	0.012658	0.012658	0	0	0	0	0	0	0	0	0	0	0	0
0.1875	0.0125	0.05	0.025	0.0125	0.1625	0	0.0125	0	0.0875	0.0125	0	0.05	0.025	0.0375	0.0875	0.0875	0.1125	0.0125	0.025	0.012658	0	0	0	0	0.025316	0	0	0	0.063291	0	0	0	0.012658	0.012658	0.012658	0.012658	0.025316	0	0.012658	0	0	0	0	0	0	0	0	0	0
0.075	0	0.025	0.05	0.075	0.05	0.0125	0.025	0.05	0.1875	0.025	0.0625	0.025	0	0.0625	0.075	0.05	0.1	0.0125	0.0375	0	0	0	0	0	0.012658	0	0	0.012658	0.012658	0	0	0	0	0.012658	0	0.012658	0	0	0.012658	0	0	0	0	0	0	0	0	0	0
0.05	0.025	0.075	0.0125	0.075	0.1	0.0375	0.0625	0.05	0.15	0.025	0.075	0.0125	0.0125	0.0375	0.0875	0.05	0.0375	0.0125	0.0125	0	0	0	0	0	0	0	0	0	0.012658	0	0	0	0	0	0.012658	0.012658	0	0	0	0	0	0	0	0.012658	0.012658	0	0	0	0
0.0875	0.025	0.025	0.025	0.0375	0.0875	0.025	0.05	0.0375	0.1	0.0375	0.0375	0.0875	0.075	0.025	0.1	0.0375	0.075	0	0.025	0	0	0	0	0.012658	0	0	0	0	0.012658	0	0	0	0.025316	0	0.012658	0.012658	0.012658	0	0	0.012658	0	0	0	0	0	0	0	0	0
0.025	0.0375	0.0625	0.0875	0.025	0.0625	0.0125	0.125	0.05	0.075	0.0375	0.075	0.025	0.05	0.025	0.1	0.025	0.075	0	0.025	0	0	0.012658	0	0	0	0	0	0.012658	0	0	0	0	0	0	0	0	0	0	0	0	0	0.012658	0	0	0	0	0	0	0
0.0625	0.075	0.075	0.025	0.0125	0.0125	0.05	0	0.1	0.125	0.05	0.05	0.05	0.0375	0.025	0.0625	0.075	0.05	0.05	0.0125	0	0.012658	0	0	0	0	0	0	0.012658	0	0	0	0	0.012658	0	0.012658	0.012658	0	0	0	0	0.012658	0	0	0	0	0	0	0	0
0.0875	0.025	0.025	0.025	0.0125	0.025	0.0375	0.075	0.1375	0.175	0.0125	0.05	0.05	0.0375	0.0625	0.0125	0.0875	0.0375	0.0125	0.0125	0	0	0.012658	0.012658	0	0	0	0.012658	0.012658	0.025316	0	0.012658	0	0	0	0	0	0	0	0	0.012658	0	0	0	0	0	0	0	0	0
0.05	0.0125	0.0375	0.025	0.0625	0.0375	0.025	0.1125	0.0875	0.0875	0.0375	0.05	0.0625	0.0375	0.025	0.1	0.05	0.0625	0.0375	0	0.012658	0	0	0	0	0	0	0	0	0.012658	0	0	0	0	0.012658	0.012658	0	0	0	0	0	0	0	0	0	0	0	0	0	0
0.075	0	0.0875	0.1	0.0375	0.075	0.025	0.05	0.05	0.0625	0.025	0.05	0.025	0.075	0.0625	0.025	0.025	0.1125	0	0.0375	0	0	0.012658	0	0.012658	0	0	0.025316	0	0	0	0	0	0.012658	0.012658	0	0	0	0	0	0	0	0	0	0	0	0	0	0	0
0.1125	0.0125	0.0375	0.075	0.05	0.0875	0.025	0.0125	0.0125	0.125	0.025	0.0125	0.1375	0	0.0875	0.0625	0.025	0.0875	0	0.0125	0	0.012658	0	0.012658	0.012658	0	0.025316	0	0	0.012658	0	0	0.025316	0	0	0	0	0	0	0.012658	0.012658	0	0	0	0	0	0	0	0	0
0.075	0.025	0.05	0.0375	0.025	0.025	0	0.125	0.05	0.075	0.0125	0.0625	0.075	0	0.0375	0.0875	0.1125	0.125	0	0	0	0	0	0	0	0	0	0.012658	0	0.012658	0	0	0	0	0.012658	0	0.025316	0.012658	0	0	0	0	0	0	0	0	0	0.012658	0	0
0.0875	0.0125	0.0875	0.025	0.025	0.0375	0.0125	0.0375	0.025	0.1375	0.025	0.075	0.0375	0.025	0.05	0.0625	0.0625	0.0875	0.025	0.0625	0	0	0.025316	0	0	0	0	0	0	0.012658	0	0	0	0	0	0	0.012658	0.037975	0	0	0	0	0	0	0	0	0	0	0	0
0.15	0.0375	0.0125	0.0625	0.05	0.0375	0	0.075	0.075	0.075	0.0125	0.0625	0.025	0	0.0125	0.1375	0.0875	0.05	0.0125	0.025	0.012658	0.012658	0	0.012658	0	0.012658	0	0.012658	0	0.012658	0	0	0	0	0.012658	0.025316	0.012658	0.012658	0	0.012658	0.012658	0	0	0	0	0	0	0	0.012658	0.012658
0.1125	0.025	0.025	0.0875	0.0125	0.1125	0.025	0.05	0.0875	0.0875	0.025	0.0125	0.0625	0.025	0.025	0.05	0.0375	0.0875	0.0125	0.0375	0.037975	0	0	0	0	0	0	0.012658	0	0.025316	0	0	0	0	0	0.012658	0	0.025316	0	0	0.012658	0	0	0	0	0	0	0	0	0
0.0625	0.0875	0.0375	0.025	0.0375	0.1375	0.05	0.0375	0.075	0.125	0.0375	0.025	0.0125	0.0125	0.0625	0.025	0.0625	0.05	0	0.0375	0.012658	0	0	0	0	0	0.012658	0	0	0.012658	0	0	0	0	0	0	0.012658	0.012658	0	0	0	0.025316	0	0	0	0.025316	0.012658	0	0	0
0.1	0.025	0.0375	0.05	0.0375	0.0625	0.0625	0.0875	0.0375	0.0625	0.05	0.0375	0.05	0.0375	0.05	0.0875	0.1	0.025	0	0	0.012658	0	0.012658	0	0.012658	0.012658	0	0	0	0	0.012658	0	0	0	0.025316	0.012658	0	0	0	0	0	0	0	0	0	0	0	0	0	0
0.075	0.025	0.1	0.1375	0.0375	0.075	0	0.025	0.0375	0.1125	0.0125	0.0125	0	0.05	0.0875	0.0625	0.0375	0.1	0.0125	0	0	0	0.012658	0	0.012658	0	0	0.012658	0	0.012658	0	0	0	0	0	0.012658	0	0	0	0	0	0.012658	0	0	0	0	0	0	0	0
0.15	0	0.05	0.0875	0.05	0.0375	0	0.025	0.15	0.0375	0.0125	0.0125	0.175	0.05	0.0125	0.0375	0.025	0.0875	0	0	0.037975	0	0	0.012658	0.012658	0.025316	0	0	0.025316	0	0	0	0.025316	0	0	0	0	0.012658	0	0	0	0	0	0	0	0	0	0	0	0
0.0875	0	0.0125	0.025	0.0625	0.0625	0.0125	0.0625	0.1125	0.0625	0.0125	0.0375	0.025	0.0125	0.1125	0.05	0.1125	0.1	0.0125	0.025	0	0	0	0.012658	0	0	0	0.012658	0.037975	0	0	0	0	0	0	0	0.012658	0.012658	0	0	0	0	0	0	0	0	0	0	0	0
0.05	0.075	0.0375	0.0375	0.05	0.0875	0.0125	0.0125	0.025	0.125	0.025	0.0375	0.0875	0.05	0.05	0.125	0.025	0.0375	0.0375	0.0125	0	0.012658	0	0	0	0.012658	0	0	0	0	0	0	0.012658	0	0	0	0	0.012658	0	0	0	0.012658	0	0	0	0.012658	0	0	0	0.012658
0.0625	0.0125	0.025	0.05	0.025	0.0625	0.025	0.05	0.0875	0.1375	0.0375	0.05	0.0875	0.0125	0.1	0.0625	0.0375	0.025	0.0125	0.0375	0	0	0	0	0	0	0	0.012658	0	0.012658	0	0.012658	0	0	0.012658	0	0	0	0.012658	0	0	0	0	0	0	0.012658	0	0	0	0
0.075	0.0375	0.125	0.025	0	0.05	0.075	0.05	0.0375	0.0875	0.05	0.05	0.0375	0.0375	0.05	0.1	0.0375	0.0375	0.0125	0.025	0	0	0.012658	0	0	0.012658	0	0	0.012658	0.012658	0.012658	0.012658	0	0	0	0	0	0	0	0	0	0	0.025316	0	0	0	0	0	0	0.012658
0.1625	0	0.05	0.025	0.0375	0.0875	0.0125	0.0375	0.075	0.1	0.025	0.025	0.0625	0.05	0.025	0.0625	0.0625	0.0875	0	0.0125	0.050633	0	0.025316	0	0.012658	0.012658	0	0.025316	0	0	0	0	0.012658	0.012658	0	0	0	0.012658	0	0	0	0	0	0	0	0	0	0	0	0
0.1375	0.05	0.0375	0.025	0.025	0.0625	0.0375	0	0.0125	0.1875	0.025	0.025	0.1	0.0375	0.05	0.0375	0.0875	0.025	0.0375	0	0	0	0	0.012658	0.012658	0	0	0	0	0.050633	0	0.012658	0	0	0.012658	0	0.025316	0	0.012658	0	0	0	0	0	0	0	0	0	0	0
0.0625	0.0125	0.05	0.0875	0.0625	0.0375	0	0.05	0.1125	0.125	0.0375	0.0375	0.0625	0.05	0.0625	0.05	0.05	0.0375	0	0.0125	0	0.012658	0.012658	0	0	0	0	0	0	0.025316	0	0	0.012658	0	0	0	0	0	0	0	0	0	0.012658	0	0	0	0	0	0	0
0.0625	0.025	0.025	0.05	0.025	0.0625	0	0	0.025	0.2375	0.025	0.0125	0.05	0.075	0.0875	0.0625	0.05	0.0625	0.0125	0.05	0.012658	0	0	0.025316	0	0	0	0	0	0.012658	0	0	0.012658	0	0	0	0	0	0	0	0	0.012658	0	0	0.012658	0	0	0	0	0
0.0125	0.0125	0.0875	0.0375	0.0375	0.0875	0	0.0375	0.0375	0.1625	0.0125	0.025	0.05	0.025	0.0875	0.075	0.1	0.0625	0.025	0.025	0	0	0	0	0	0	0	0	0	0	0	0	0	0	0	0	0	0	0.012658	0	0	0	0	0	0	0	0	0	0	0.012658
0.1	0.0125	0.0625	0.075	0.0125	0.025	0.0125	0.05	0.0875	0.05	0.0375	0	0.0375	0.0625	0.1125	0.1	0.025	0.1	0.0125	0.025	0.012658	0	0.012658	0.012658	0	0	0	0	0.025316	0	0	0	0	0	0.012658	0.025316	0	0	0	0	0	0	0	0	0.012658	0	0	0	0	0
0.1	0.0125	0.075	0.0375	0.025	0.1	0.025	0.05	0.025	0.125	0.05	0.025	0.075	0.0125	0.05	0.0375	0.0625	0.0875	0.0125	0.0125	0.012658	0	0.025316	0	0	0	0.012658	0	0	0.012658	0	0	0	0	0.012658	0.012658	0	0.012658	0	0	0	0	0	0	0	0	0	0	0	0
0.075	0.0125	0.075	0.025	0.025	0.05	0.05	0.05	0.0125	0.1125	0.0125	0.025	0.0625	0.0625	0.0375	0.0625	0.075	0.1	0.025	0.05	0.012658	0	0.025316	0	0	0.025316	0	0	0	0.012658	0	0	0	0	0	0	0	0	0	0	0	0	0	0	0	0	0	0.012658	0	0
0.0875	0	0.0875	0.0625	0.025	0.0625	0.0125	0.0625	0.1	0.1125	0.0375	0.0625	0.025	0.0375	0.0875	0.025	0.0125	0.025	0.025	0.05	0.012658	0	0	0	0	0.025316	0	0.012658	0	0.012658	0	0	0	0	0	0.012658	0	0.012658	0	0	0	0	0	0	0	0	0	0	0	0
0.0875	0.0125	0.05	0.1	0.05	0.125	0.0375	0.075	0.075	0.0375	0.0375	0.0125	0.075	0	0.0375	0.0375	0.025	0.1125	0.0125	0	0	0	0	0	0	0	0	0.025316	0	0	0.012658	0	0.025316	0	0	0	0	0.025316	0	0	0	0	0	0	0	0	0	0	0	0
0.0875	0	0.05	0.0875	0.075	0.025	0.025	0.0375	0.0125	0.0625	0.025	0.05	0.05	0.075	0.0875	0.1	0.0375	0.0625	0.0125	0.0375	0.025316	0	0.012658	0	0	0	0	0	0	0.025316	0	0	0.012658	0	0	0	0	0.012658	0	0	0	0	0	0	0	0	0	0	0	0
0.05	0.025	0.0375	0.0625	0.025	0.1	0	0.05	0.0375	0.15	0.0375	0.025	0.05	0.0875	0.025	0.0625	0.05	0.1	0	0.025	0	0	0	0.012658	0	0	0	0	0.012658	0.012658	0	0	0	0.012658	0	0	0	0	0	0	0	0	0	0	0	0	0	0	0	0.012658
0.175	0	0.0375	0.1125	0.025	0.1625	0.025	0.0625	0.0375	0.075	0.0375	0.0375	0.075	0.0375	0	0.05	0.0125	0.0125	0.0125	0.0125	0.050633	0	0.012658	0.012658	0	0.037975	0	0.012658	0	0.037975	0	0	0	0	0	0.012658	0	0	0	0	0	0	0	0	0	0	0	0	0	0
0.0625	0	0.0625	0.075	0.0625	0.075	0.0375	0.05	0.05	0.1375	0.0125	0	0.0625	0.0625	0.05	0.05	0	0.1375	0.0125	0	0	0	0.012658	0	0	0	0.012658	0	0	0	0	0	0	0.012658	0	0	0	0.025316	0	0	0	0	0	0	0	0	0	0	0	0
0.075	0	0.0625	0.1	0.05	0.0375	0.0625	0.0625	0.05	0.075	0.0125	0.0375	0.025	0.025	0.0375	0.05	0.0875	0.1375	0.0125	0	0	0	0	0.012658	0	0	0.012658	0	0	0.025316	0	0	0	0	0	0.025316	0	0	0	0	0	0	0	0	0	0	0	0	0	0
0.025	0.025	0.05	0.0875	0.0125	0.0875	0.0125	0.0375	0.0625	0.0875	0.05	0.0375	0.0375	0.05	0.025	0.125	0.075	0.05	0.025	0.0375	0	0	0	0	0	0	0	0	0	0	0.012658	0	0	0	0	0.012658	0	0	0	0	0	0	0	0	0	0	0	0	0.012658	0
0.075	0.025	0.025	0.0875	0.0125	0.075	0.025	0.0625	0.075	0.1	0.0125	0.05	0.0375	0.05	0.05	0.0375	0.025	0.125	0.025	0.025	0	0	0	0	0	0	0.012658	0.025316	0.012658	0	0	0	0	0	0	0.012658	0	0.012658	0	0	0.012658	0	0	0	0	0	0	0	0	0
0.1375	0.0125	0.0125	0.0125	0.0125	0.05	0	0.0625	0.0625	0.1	0.0125	0.075	0.05	0.025	0.025	0.1375	0.1	0.0625	0.0125	0.0375	0.012658	0	0	0	0	0	0	0	0.012658	0.012658	0	0.012658	0	0	0	0.037975	0.025316	0.012658	0.012658	0	0	0	0	0	0	0	0	0	0	0
0.1125	0.0125	0.025	0.025	0.025	0.075	0.0375	0	0	0.125	0.05	0.0125	0.1	0.0625	0.025	0.0625	0.0625	0.1375	0.0375	0.0125	0.025316	0	0	0	0	0	0	0	0	0.012658	0.012658	0	0.012658	0	0.025316	0	0	0.012658	0.012658	0	0	0	0	0	0	0	0	0	0	0
0.1	0.025	0.0625	0.0875	0.0375	0.0625	0.025	0.05	0.075	0.075	0.05	0.025	0.0125	0.025	0.075	0.0375	0.075	0.0375	0.05	0.0125	0	0	0	0.012658	0	0	0	0.037975	0.037975	0	0	0	0	0	0	0	0.012658	0	0	0	0	0	0	0	0	0.012658	0	0	0	0
0.0875	0.0125	0.0375	0.0625	0.025	0.0625	0.025	0.025	0.05	0.125	0.0125	0.05	0	0.0875	0.05	0.1	0.1	0.0875	0	0	0.012658	0	0	0	0	0	0	0	0.012658	0	0	0.025316	0	0.012658	0.012658	0.012658	0	0	0	0	0	0	0	0	0	0	0	0	0	0
0.1375	0.025	0.0625	0	0.0375	0.1125	0.0125	0.025	0	0.175	0.0125	0.025	0.0875	0.0125	0.0625	0.0625	0.0625	0.05	0	0.0375	0.037975	0	0.012658	0	0	0.025316	0	0	0	0.025316	0	0	0.012658	0	0.012658	0	0	0.012658	0	0	0	0	0	0	0	0	0	0	0	0
0.125	0.025	0.0125	0.025	0	0.125	0.0125	0.0125	0	0.1875	0.025	0.0125	0.05	0.05	0.0875	0.1125	0.0375	0.075	0	0.025	0.037975	0.012658	0	0	0	0.012658	0	0.012658	0	0.012658	0.012658	0	0	0	0	0.012658	0	0.012658	0	0	0.012658	0	0	0	0	0	0	0	0	0
0.075	0	0.05	0.05	0.1	0.0625	0.025	0.025	0.0375	0.175	0.025	0	0.0625	0.05	0.0625	0.075	0.05	0.0375	0.025	0.0125	0.025316	0	0	0	0	0	0	0	0.012658	0	0	0	0.012658	0	0.012658	0.012658	0	0	0	0	0	0	0	0	0	0	0	0	0	0
0.0375	0	0.025	0.0375	0.075	0.0875	0.0125	0.0375	0.05	0.1375	0.05	0.05	0.0375	0.0375	0.05	0.1	0.075	0.0625	0.0125	0.025	0	0	0	0	0	0	0	0	0	0.012658	0	0	0	0	0.012658	0	0	0.012658	0	0	0	0	0	0	0	0	0	0	0	0
0.1125	0.025	0.05	0.0625	0.0125	0.0875	0.05	0.075	0.0125	0.1125	0.025	0.0875	0.05	0.0375	0.05	0.0375	0.025	0.0625	0.0125	0.0125	0.037975	0	0.012658	0	0	0	0.012658	0	0	0.012658	0	0.012658	0.012658	0	0.012658	0	0	0	0	0	0	0	0	0	0	0.012658	0	0	0	0
0.1375	0	0	0	0.0125	0.3125	0.0125	0.025	0.025	0.175	0.0125	0	0.15	0	0.025	0.025	0.0125	0.0625	0	0.0125	0.025316	0	0	0	0	0.063291	0	0.012658	0	0.025316	0	0	0.012658	0	0	0	0	0	0	0	0	0	0	0	0	0	0	0	0	0
0.0625	0.0125	0.05	0.075	0.075	0.1	0.025	0.05	0.0875	0.0875	0.05	0.0125	0.0375	0.0375	0.0625	0.025	0.0125	0.1	0.0125	0.025	0	0	0	0	0	0.012658	0	0.012658	0	0	0.012658	0.012658	0	0	0	0.012658	0	0	0	0	0	0	0	0.012658	0	0	0	0	0	0
0.1125	0.0125	0.0125	0.075	0.0375	0.05	0.025	0.025	0.0125	0.1375	0.0375	0.0125	0.075	0.0875	0.125	0.0125	0.0375	0.0625	0.0375	0.0125	0.012658	0	0	0.012658	0	0	0	0	0.012658	0.025316	0.012658	0	0	0.012658	0.012658	0	0	0.012658	0	0	0	0	0	0	0	0	0	0	0	0
0.2125	0	0.075	0.0125	0	0.1375	0.025	0.0125	0	0.125	0.025	0.0125	0.05	0.05	0.0375	0.0375	0.0875	0.1	0	0	0.037975	0	0.025316	0	0	0.012658	0	0	0	0.037975	0.012658	0	0.025316	0.012658	0	0	0.012658	0.037975	0	0	0	0	0	0	0	0	0	0	0	0
0.15	0	0.0375	0.075	0.0375	0.05	0.025	0.05	0.1	0.075	0.0375	0.05	0.0375	0.0125	0.05	0.0625	0.025	0.0625	0.0125	0.05	0.050633	0	0	0.012658	0	0	0.012658	0	0	0.025316	0.025316	0.012658	0	0	0	0	0	0	0	0.012658	0	0	0	0	0	0	0	0	0	0
0.0625	0	0.1125	0.0625	0.075	0.0875	0.0375	0.025	0.0125	0.075	0.0125	0	0.075	0.05	0.0875	0.05	0.0875	0.05	0.025	0.0125	0	0	0	0.012658	0	0	0.012658	0	0	0.025316	0	0	0	0	0	0	0.012658	0	0	0	0	0	0	0	0	0	0	0	0	0
0.1875	0.0125	0.1	0.0125	0.025	0.0375	0	0.05	0.0625	0.125	0.0375	0.0125	0.0625	0.025	0.075	0.075	0.025	0.0625	0	0.0125	0.037975	0	0	0.012658	0.012658	0	0	0.012658	0.025316	0.037975	0	0.012658	0.012658	0	0	0.012658	0	0.012658	0	0	0	0	0	0	0	0.012658	0	0	0	0
0.0625	0.025	0.0375	0.075	0.05	0.0375	0.075	0.05	0.0375	0.1125	0.0375	0.025	0.0625	0.05	0.0125	0.0625	0.0125	0.075	0.0375	0.0625	0.012658	0	0	0.012658	0	0	0	0	0.012658	0.012658	0	0	0.012658	0	0	0	0	0	0	0	0	0	0	0	0	0	0.012658	0	0	0
0.15	0	0.025	0.075	0.1	0.0625	0.0375	0.0625	0.0375	0.05	0.0125	0.075	0.0625	0.05	0.0375	0.0375	0.05	0.05	0	0.025	0.012658	0	0.012658	0	0.025316	0.012658	0.012658	0	0	0	0	0.012658	0.012658	0.012658	0.012658	0	0	0.012658	0	0	0	0	0	0	0	0	0	0	0	0
0.0625	0.025	0.05	0.025	0.05	0.0625	0.0125	0.0125	0.0125	0.175	0.0125	0.025	0.0375	0.0875	0.05	0.1375	0.0625	0.025	0.075	0	0	0	0	0.012658	0	0	0	0	0	0.012658	0	0.012658	0	0	0	0	0	0	0.025316	0	0	0	0	0	0	0	0	0	0	0.025316
0.025	0.0125	0.0375	0.125	0.025	0.075	0.05	0.1	0.1625	0.05	0.05	0.05	0.025	0.025	0.025	0.0375	0.0375	0.0875	0	0	0	0	0	0	0	0.012658	0	0.012658	0	0	0	0	0	0	0	0	0	0	0	0	0	0	0	0	0	0	0	0	0	0.012658
0.1	0	0.0125	0.025	0.0375	0.1	0.0625	0.0625	0.025	0.1	0.025	0.0625	0.0375	0.0375	0.0625	0.05	0.1	0.05	0	0.05	0.012658	0	0	0	0	0	0.012658	0.012658	0.012658	0.012658	0	0.012658	0	0	0	0.012658	0	0	0	0.012658	0	0	0	0	0	0	0	0	0	0
0.0875	0.0625	0.0125	0.05	0.0125	0.1125	0.025	0.075	0.0875	0.05	0.0125	0.05	0.0375	0.05	0.0125	0.1	0.025	0.075	0.025	0.0375	0.012658	0	0	0.012658	0	0.012658	0	0.012658	0	0	0	0	0	0	0	0.012658	0	0.012658	0	0.012658	0	0.025316	0.012658	0	0	0	0	0	0	0
0.075	0.0125	0.025	0.0625	0.025	0.1	0.025	0.025	0.075	0.1625	0	0.0375	0.0375	0.0375	0.075	0.0375	0.025	0.075	0.05	0.0375	0.012658	0	0	0	0	0.012658	0	0	0	0.012658	0	0	0	0	0.012658	0.012658	0	0	0.012658	0	0	0	0	0	0	0	0	0	0	0
0.1125	0	0.0125	0.0125	0	0.075	0.0125	0	0.0125	0.25	0.0125	0.025	0.125	0.0125	0.1	0.05	0.05	0.0875	0.0375	0.0125	0	0	0	0	0	0.025316	0	0	0	0.012658	0	0.012658	0	0.012658	0.025316	0	0	0.025316	0	0	0	0	0	0	0	0	0	0	0	0
0.1125	0.05	0.0375	0.05	0.0625	0.0625	0.025	0.05	0.05	0.1	0.0375	0.0375	0.025	0.025	0.05	0.0625	0.0625	0.0375	0.0375	0.025	0.025316	0	0.012658	0	0.012658	0.012658	0	0	0	0.012658	0	0	0	0.025316	0	0	0	0	0.012658	0	0	0	0	0	0	0	0	0	0.012658	0.012658
0.075	0.0125	0.05	0.075	0.0375	0.0625	0.025	0.025	0.075	0.075	0.0125	0.0625	0.0375	0.0375	0.0375	0.075	0.075	0.1	0	0.05	0	0	0	0	0	0.012658	0.012658	0	0	0	0.012658	0	0	0	0	0	0.012658	0.012658	0	0.012658	0	0	0	0	0	0	0	0	0	0
0.0625	0.025	0.0375	0.075	0.05	0.1125	0	0.0875	0.0625	0.075	0	0.0875	0.0375	0	0.0375	0.0875	0.1	0.0375	0	0.025	0.012658	0	0.012658	0	0	0	0	0.012658	0	0	0	0	0	0	0	0.025316	0	0	0	0	0	0	0	0	0	0	0	0	0	0
0.0875	0.025	0.075	0.05	0.0375	0.075	0.05	0.075	0.05	0.05	0.0125	0.0375	0.075	0.0375	0.075	0.075	0.0375	0.025	0.025	0.025	0.012658	0	0	0.012658	0	0.012658	0.012658	0	0	0.012658	0	0	0	0	0.025316	0	0	0	0	0	0	0	0	0	0	0	0	0.012658	0	0
0.125	0	0.075	0.05	0.025	0.05	0	0.1125	0.05	0.125	0.0125	0.0125	0.0625	0.0125	0.025	0.075	0.1375	0.0125	0	0.0375	0	0	0	0.012658	0.012658	0.012658	0	0	0	0.012658	0	0.012658	0.012658	0	0	0	0.037975	0.012658	0	0	0	0	0	0	0	0	0	0	0	0
0.0875	0.0375	0.025	0.0375	0.0375	0.0125	0.0125	0.0875	0.05	0.0875	0.0125	0.0875	0	0.0875	0.05	0.075	0.05	0.05	0.025	0.0875	0.012658	0	0	0	0	0	0	0.025316	0	0.012658	0	0.012658	0	0	0	0	0	0	0.012658	0.012658	0	0	0	0	0.012658	0	0	0	0	0
0.0625	0.0125	0.0375	0.0125	0.025	0.0125	0.025	0.0625	0.025	0.1125	0.025	0.0125	0.1125	0.0125	0.05	0.1125	0.1375	0.1125	0.025	0.0125	0.012658	0	0	0	0	0	0	0	0	0	0	0	0.037975	0	0	0	0	0.012658	0	0	0	0	0	0	0	0	0	0	0	0
0.0875	0.0125	0.125	0.0625	0.075	0.125	0.0125	0.0625	0.075	0.0625	0.025	0.05	0.0375	0.05	0.0125	0.025	0.0375	0.0375	0	0.025	0.012658	0	0	0.012658	0.025316	0	0	0.012658	0.012658	0	0	0	0.012658	0	0	0	0	0	0	0	0	0	0	0	0	0	0	0	0	0
0.125	0	0.0875	0.025	0.0375	0.125	0.0125	0.075	0.075	0.0875	0.0375	0.0125	0.025	0.0125	0.0625	0.0375	0.0375	0.1	0	0.025	0.012658	0	0.012658	0.012658	0.012658	0.025316	0	0	0	0.025316	0	0.012658	0	0	0.012658	0	0	0	0	0	0	0	0	0	0	0	0	0	0	0
0.0125	0	0	0.025	0.025	0.0875	0.0125	0.075	0.05	0.0875	0.05	0.0375	0.075	0.0625	0.0875	0.1125	0.1125	0.0375	0.025	0.025	0	0	0	0	0	0	0	0	0	0	0	0	0	0	0.012658	0	0	0	0	0	0	0	0	0	0	0	0	0	0	0
0.0875	0.0125	0.0875	0.025	0.0375	0.1	0.025	0.0625	0.025	0.1375	0.0125	0.0125	0.0125	0.075	0.1	0.0625	0.0375	0.0875	0	0	0.012658	0	0	0.012658	0	0	0	0.012658	0	0.025316	0	0	0	0	0.012658	0	0	0.012658	0	0	0	0	0	0	0	0	0	0	0	0
0.0125	0	0.0125	0.0375	0.0625	0.05	0	0.075	0.0875	0.1	0.0375	0.05	0.05	0.0375	0.0625	0.1125	0.075	0.0875	0.025	0.025	0	0	0	0	0	0	0	0	0	0.012658	0	0	0	0	0	0	0	0	0	0	0	0	0	0	0	0	0	0	0	0
0.05	0	0.0375	0.025	0.0625	0.075	0.0125	0.075	0.0625	0.125	0.0125	0.0375	0.025	0.0625	0.0375	0.125	0.025	0.0875	0.0375	0.025	0	0	0.012658	0	0	0	0	0.012658	0	0	0	0	0	0	0	0	0	0.012658	0.012658	0	0	0	0	0	0	0	0	0	0	0
0.1625	0.025	0.025	0.0625	0.0375	0.05	0.0375	0.025	0.05	0.15	0.0375	0	0.0625	0.075	0.075	0.025	0.0375	0.0375	0.0125	0.0125	0.050633	0	0	0.012658	0	0	0	0	0	0.025316	0	0	0	0.025316	0.025316	0.012658	0	0	0.012658	0	0	0	0	0	0	0	0	0	0	0
0.1625	0	0.0125	0.05	0	0.05	0.025	0.0375	0	0.0375	0.05	0.0375	0.0625	0.175	0	0.0875	0.1	0.1125	0	0	0.037975	0	0	0.025316	0	0	0.012658	0	0	0	0	0	0.012658	0.037975	0	0	0.025316	0.012658	0	0	0	0	0	0	0	0	0	0	0	0
0.05	0.025	0.05	0.0625	0.0375	0.0625	0.0125	0.0375	0.025	0.1375	0.0125	0.075	0.075	0.0125	0.0375	0.125	0.05	0.05	0.0375	0.025	0.012658	0	0.012658	0	0	0.012658	0	0	0	0	0	0	0	0	0	0	0	0.012658	0	0	0	0	0	0	0.012658	0	0	0	0	0
0.0125	0.0375	0.0125	0.125	0.0375	0.0625	0.0125	0.0375	0.0125	0.1625	0.025	0.075	0.05	0.0375	0.025	0.1625	0.025	0.0625	0.0125	0.0125	0	0	0	0	0.012658	0	0	0	0	0	0	0	0	0	0	0	0	0	0	0	0	0	0	0	0.012658	0	0	0	0	0.012658
0.05	0.0125	0.075	0.1125	0.0125	0.15	0.0125	0.075	0.075	0.0875	0.05	0.0125	0.05	0.0125	0.05	0.025	0.05	0.0625	0	0.025	0.012658	0	0	0	0	0.012658	0	0	0.012658	0	0.012658	0	0	0	0	0	0	0	0	0	0	0	0	0.012658	0	0	0	0	0	0
0.1375	0	0.0625	0.05	0.0125	0.05	0.0125	0.1	0.075	0.1375	0.0375	0.0125	0.075	0.0125	0.0375	0.1	0.0375	0.025	0	0.025	0.012658	0	0	0.012658	0	0	0	0.025316	0.012658	0.025316	0	0	0.012658	0	0	0.025316	0	0	0	0.012658	0	0	0	0	0	0	0	0	0	0
0.0875	0.025	0.1	0.0875	0.0625	0.05	0.025	0.025	0.0375	0.0875	0.025	0.025	0.0875	0.0375	0.075	0.0125	0.075	0.0375	0	0.0375	0.025316	0	0.025316	0	0	0	0	0	0	0.012658	0	0	0	0.012658	0	0	0.012658	0	0	0	0	0.012658	0	0.012658	0	0	0	0	0	0
0.025	0	0.0375	0.1	0.075	0.0375	0.0125	0.05	0.0875	0.0875	0.05	0.0125	0.0125	0.0125	0.0375	0.1375	0.1	0.1	0.0125	0.0125	0	0	0	0.012658	0	0	0	0	0	0	0	0	0	0	0	0	0	0.012658	0	0	0	0	0	0	0	0	0	0	0	0
0.05	0.0375	0.0125	0.0375	0.0375	0.0625	0.025	0.025	0.0375	0.175	0.075	0	0.1125	0.025	0.0875	0.05	0.025	0.1	0	0.025	0	0	0	0.012658	0	0.012658	0	0	0	0.012658	0	0	0	0	0	0	0	0.012658	0	0	0	0	0	0	0	0	0.012658	0	0	0
0.075	0.0125	0.0875	0.0375	0.0625	0.075	0.025	0.0375	0.0125	0.1125	0.0375	0.0625	0.05	0.0375	0.075	0.025	0.0625	0.05	0.0625	0	0	0	0.012658	0.012658	0	0.025316	0	0	0	0	0	0.012658	0	0	0	0	0	0.012658	0	0	0	0	0	0	0	0	0	0	0	0
0.1125	0.0375	0.05	0.1125	0.025	0.0875	0.025	0.025	0.0625	0.125	0.0375	0.0125	0.0875	0.0375	0.0125	0.0375	0.05	0.0375	0.0125	0.0125	0.025316	0	0.012658	0	0	0	0	0.012658	0	0	0	0	0.012658	0	0	0	0	0.025316	0.012658	0.012658	0	0	0	0.025316	0	0	0	0	0	0
0.025	0.05	0.025	0.075	0.05	0.075	0.025	0.025	0.05	0.125	0.025	0.0625	0.0875	0.0125	0.0375	0.0375	0.125	0.025	0.025	0.0375	0	0	0	0	0	0	0	0	0	0	0	0	0	0	0	0.012658	0.012658	0	0	0	0	0	0	0	0	0	0	0	0	0.012658
0.0375	0	0.0625	0.05	0.025	0.0875	0.025	0.025	0.025	0.0625	0.025	0.075	0.125	0.0375	0.0375	0.05	0.15	0.0375	0.0125	0.05	0	0	0	0	0	0	0	0.012658	0	0	0	0	0.012658	0.012658	0	0	0	0	0	0	0	0	0	0	0	0	0	0	0	0
0.125	0.025	0.0375	0.1375	0.0125	0.1125	0	0.0375	0.025	0.1	0.0125	0	0.0125	0.0125	0.1125	0.0375	0.075	0.125	0	0	0.012658	0	0.012658	0	0	0.012658	0	0	0	0.025316	0	0	0	0	0.025316	0	0.025316	0.012658	0	0	0.012658	0	0.012658	0	0	0	0	0	0	0
0.0875	0.0125	0.0125	0.075	0.0125	0.025	0.0125	0.0875	0.0375	0.1	0.025	0.0625	0.0125	0.05	0.025	0.125	0.0625	0.05	0.025	0.1	0	0	0	0	0	0	0	0.012658	0	0.012658	0.012658	0	0	0	0	0.025316	0	0	0.012658	0.012658	0	0	0	0	0	0	0	0	0	0
0.1375	0	0.0375	0.0875	0.0375	0.1	0	0.0375	0.025	0.15	0.025	0	0.075	0.0375	0.0625	0.0625	0.0375	0.05	0	0.0375	0.012658	0	0.012658	0	0.012658	0.012658	0	0	0.012658	0.037975	0	0	0	0	0.012658	0.012658	0	0.012658	0	0	0	0	0	0	0	0	0	0	0	0
0.1125	0	0.0875	0.05	0.0125	0.0625	0.05	0.0125	0	0.1	0.0375	0.025	0.0625	0.1	0.0375	0.0625	0.025	0.125	0.0125	0.025	0.012658	0	0	0.012658	0	0	0	0	0	0.012658	0.012658	0	0.012658	0.012658	0.012658	0	0	0.025316	0	0	0	0	0	0	0	0	0	0	0	0
0.05	0	0.025	0.075	0.025	0.0875	0.0375	0	0.025	0.2	0.0125	0.0125	0.0875	0.0875	0.0625	0.125	0.05	0.025	0.0125	0	0	0	0	0	0.012658	0	0	0	0	0.012658	0	0	0.012658	0	0	0.012658	0	0	0	0	0	0	0	0	0	0	0	0	0	0
0.05	0	0.075	0.025	0.075	0.0875	0.0375	0.0875	0.0375	0.0875	0.025	0.0375	0.0875	0.05	0.0375	0.075	0.0375	0.0625	0.0125	0.0125	0.012658	0	0	0.012658	0	0	0	0.012658	0	0	0	0	0	0	0	0	0	0	0.012658	0	0	0	0	0	0	0	0	0	0	0
0.0875	0.0125	0.075	0.05	0.0625	0.1	0.05	0.0625	0.025	0.075	0.0375	0.025	0.025	0.025	0.0625	0.075	0.0375	0.0625	0.0125	0.0375	0	0	0.012658	0	0	0.012658	0	0.012658	0.012658	0	0	0	0	0	0.012658	0	0.012658	0.012658	0	0	0	0	0	0	0	0	0.012658	0	0	0
0.05	0.05	0.1	0.05	0.025	0.0625	0.0125	0.0375	0.025	0.15	0.0875	0.0625	0.0375	0.05	0.05	0.0125	0.0375	0.0375	0.0375	0.025	0	0	0.012658	0	0	0	0	0	0	0	0	0	0	0.025316	0	0	0	0	0.012658	0	0	0	0.012658	0	0	0	0	0.012658	0	0
0.1	0.0375	0.025	0.0875	0.05	0.0375	0.0375	0.1125	0.025	0.0625	0.0125	0.0125	0.025	0.05	0.075	0.1125	0.0875	0.0375	0.0125	0	0.012658	0	0	0.012658	0	0	0	0.012658	0	0.012658	0	0	0	0.025316	0.012658	0	0.012658	0	0	0	0	0	0	0	0	0.012658	0	0	0	0
0.1375	0.0125	0.0375	0.0875	0	0.1375	0.0625	0.05	0.0125	0.1125	0.0375	0	0.0125	0.0375	0.1	0.0125	0.05	0.0625	0.0125	0.025	0.012658	0	0	0.037975	0	0.012658	0.012658	0.012658	0	0	0	0	0	0.025316	0	0	0.012658	0.012658	0	0	0	0	0	0	0	0.012658	0	0	0	0
0.0875	0.0125	0.075	0.0625	0.05	0.0375	0.025	0.025	0.0625	0.1	0	0.05	0.1125	0.0375	0.05	0.025	0.025	0.125	0.0125	0.025	0	0	0.012658	0.025316	0	0	0	0	0	0	0	0.012658	0.012658	0.012658	0	0	0	0	0	0.012658	0	0	0	0	0	0	0.012658	0	0	0
0.1125	0.0125	0.0375	0.0125	0.025	0.0875	0.025	0.0625	0.0875	0.075	0.025	0.025	0.05	0.05	0.05	0.075	0.0375	0.1	0.0125	0.0375	0.025316	0	0	0	0	0	0	0.012658	0	0.012658	0	0	0.012658	0	0.012658	0.012658	0	0.025316	0	0	0	0	0	0	0	0	0	0	0	0
0.075	0.075	0.0625	0.025	0.125	0.0625	0.0625	0.025	0.0875	0.0125	0.0125	0.0375	0.025	0.075	0.0625	0.0375	0.0375	0.0875	0.0125	0	0	0	0.012658	0	0	0	0	0	0	0.012658	0	0.012658	0	0	0.025316	0.012658	0	0	0	0	0	0.012658	0	0	0.012658	0	0.012658	0	0	0
0.0875	0.0125	0.05	0.0625	0.0375	0.0375	0	0.0625	0.1	0.0625	0.0375	0.0375	0.0375	0.0625	0.1375	0.0125	0.025	0.1125	0	0.025	0.012658	0.012658	0	0.012658	0.012658	0	0	0	0	0	0	0	0	0	0.025316	0	0	0.012658	0	0	0	0	0	0	0	0	0	0	0.012658	0
0.2	0	0.1125	0.05	0.025	0.0875	0.0125	0.025	0.0375	0.125	0.0375	0	0.025	0.025	0.0625	0.0375	0.0125	0.0625	0.025	0.0375	0.050633	0	0.025316	0	0	0.037975	0	0	0	0.025316	0	0	0	0	0	0	0	0.025316	0.025316	0.012658	0	0	0	0	0	0	0	0	0	0
0.075	0.0375	0.05	0.0375	0.0625	0.0875	0.0125	0.0375	0.05	0.1125	0.0125	0.025	0.025	0.05	0.0375	0.0875	0.0375	0.0875	0.05	0.025	0	0	0	0	0.012658	0.012658	0	0	0	0.012658	0	0	0	0	0	0	0	0.012658	0.012658	0.012658	0	0	0	0.012658	0	0	0	0	0	0
0.075	0.025	0.075	0.05	0.025	0.0375	0	0.0375	0.05	0.1125	0.025	0.0375	0.0625	0.0625	0.0375	0.075	0.05	0.15	0.0125	0	0	0	0	0	0	0	0	0.012658	0	0	0	0	0.012658	0	0	0.025316	0	0.012658	0.012658	0	0.012658	0	0	0	0	0	0	0	0	0.012658
0.15	0.0125	0.0375	0.025	0	0.1	0.0375	0.0125	0	0.175	0.025	0	0.1	0.05	0.1125	0.075	0.0125	0.0375	0.025	0.0125	0	0	0	0.012658	0	0.012658	0.012658	0	0	0.063291	0	0	0.025316	0	0.012658	0.012658	0	0	0	0	0	0	0	0	0	0	0	0	0	0
0.1	0.0125	0.075	0.0125	0.0125	0.1375	0.025	0.0375	0.0625	0.1	0.05	0.025	0.0125	0.0625	0.025	0.1125	0.0375	0.075	0.0125	0.0125	0.037975	0	0	0	0	0.012658	0	0	0	0	0	0	0	0.012658	0	0.012658	0.012658	0.012658	0	0	0	0	0.012658	0	0	0	0	0	0	0
0.025	0	0.0375	0.0625	0.0875	0.0875	0.0125	0.0625	0.075	0.1125	0.0625	0.025	0.0375	0.0125	0.025	0.0875	0.0625	0.075	0.0375	0.0125	0	0	0	0	0	0	0	0	0.012658	0	0	0	0	0	0	0	0.012658	0	0	0	0	0	0	0	0	0	0	0	0	0
0.1125	0	0.0375	0.025	0.025	0.1625	0.05	0.0875	0.05	0.1	0.0625	0	0.0375	0.0375	0.075	0.025	0.025	0.0625	0.025	0	0.012658	0	0.025316	0	0	0.012658	0.012658	0	0	0.012658	0	0	0.012658	0.012658	0	0	0	0.012658	0	0	0	0	0	0	0	0	0	0	0	0
0.075	0.05	0.0375	0.025	0.05	0.125	0.0375	0.0375	0.0125	0.1125	0.0125	0.0125	0.05	0.025	0.025	0.0875	0.0625	0.1	0.0625	0	0.012658	0	0	0	0.012658	0	0.012658	0.012658	0	0.012658	0	0	0	0	0	0	0	0.012658	0	0	0	0	0	0	0	0.037975	0	0	0	0
0.1	0.0375	0.025	0.0375	0.0375	0.0375	0.0125	0.025	0.0625	0.1375	0.0375	0.0625	0.0625	0.025	0.075	0.0625	0.075	0.05	0	0.0375	0	0	0.012658	0.025316	0	0	0	0.012658	0.012658	0	0	0	0	0	0	0.025316	0.012658	0	0	0	0.012658	0	0	0	0	0	0	0	0	0.012658
0.0875	0	0.0625	0.075	0.0625	0.0875	0.025	0.075	0.075	0.05	0.025	0.05	0.0125	0.0375	0.025	0.0125	0.1	0.05	0.025	0.0625	0.012658	0	0	0	0	0.012658	0	0	0.025316	0	0	0	0	0	0.012658	0	0	0	0	0.025316	0	0	0	0	0	0	0	0	0	0
0.05	0.05	0.05	0.05	0.0625	0.0625	0.0125	0.0875	0.0375	0.0625	0.075	0.0375	0.0625	0.025	0.075	0.0625	0.05	0.05	0	0.0375	0	0.012658	0	0	0	0.012658	0	0	0	0	0	0	0.012658	0	0	0	0	0.012658	0	0	0	0	0	0	0	0.025316	0	0	0	0
0.125	0	0.025	0.0125	0.0375	0.1375	0.0125	0	0	0.0625	0.0375	0.05	0.1875	0.025	0.0625	0.1375	0.05	0.0125	0	0.025	0.025316	0	0	0.012658	0	0	0.012658	0	0	0	0	0.012658	0.025316	0	0	0.012658	0.025316	0	0	0	0	0	0	0	0	0	0	0	0	0
0.1125	0	0.0375	0.0875	0.05	0.075	0.0375	0.025	0.1625	0.075	0.0375	0.0375	0.0125	0.05	0.025	0.05	0.05	0.05	0.0125	0.0125	0.037975	0	0	0	0	0	0.012658	0	0.037975	0	0.012658	0	0	0.012658	0	0	0	0	0	0	0	0	0	0	0	0	0	0	0	0
0.05	0.025	0.0625	0.0875	0.0625	0.15	0	0.025	0.0125	0.125	0.0125	0.0125	0.075	0.0375	0.1	0.075	0.05	0.0375	0	0	0.012658	0	0	0	0	0.025316	0	0	0	0	0	0	0.012658	0	0	0	0	0	0	0	0	0.012658	0	0	0	0	0	0	0	0
0.05	0.0125	0.0625	0.0875	0.0625	0.0375	0.0125	0.0625	0.075	0.0875	0.025	0.0125	0.025	0.0625	0.0625	0.1125	0.05	0.0625	0.025	0.0125	0.012658	0	0	0	0	0	0.012658	0	0	0	0	0.012658	0	0	0	0	0	0	0	0.012658	0	0	0	0	0	0	0	0	0	0
0.0375	0	0.0625	0	0.0125	0.075	0.0125	0.075	0.1125	0.0375	0.0875	0.075	0.0875	0.0125	0.0625	0.1125	0.025	0.0875	0.0125	0.0125	0	0	0	0	0	0	0	0.012658	0.012658	0	0	0	0	0	0.012658	0	0	0	0	0	0	0	0	0	0	0	0	0	0	0
0.025	0.0125	0.0625	0.1125	0.0625	0.0375	0.05	0.1	0.1	0.125	0.0125	0.0875	0	0.025	0.075	0.075	0	0.0375	0	0	0	0	0	0	0	0	0	0	0	0.012658	0	0	0	0	0	0.012658	0	0	0	0	0	0	0.012658	0	0	0	0	0	0	0
0.05	0.025	0.025	0.075	0.0125	0.075	0.025	0.0375	0.0125	0.175	0.0375	0.0375	0.0375	0.0375	0.0875	0.0625	0.075	0.0875	0.0125	0.0125	0	0	0	0	0	0	0	0	0	0.012658	0	0	0	0.012658	0.012658	0	0.012658	0	0	0	0	0	0	0	0	0.012658	0	0	0	0
0.075	0	0.0625	0.0375	0.05	0.025	0.0125	0.025	0.05	0.1125	0.0375	0.0125	0.0625	0.0875	0.0375	0.0375	0.0875	0.0875	0.05	0.05	0	0	0	0	0	0	0	0	0	0	0	0.012658	0.012658	0.012658	0.012658	0.012658	0.012658	0	0	0	0	0	0	0	0	0	0	0	0	0
0.025	0.0125	0.0875	0.05	0.0375	0.15	0.025	0.1375	0.05	0.0875	0.0125	0.025	0.025	0	0.0125	0.075	0.05	0.0875	0	0.05	0	0	0	0	0	0.012658	0	0	0	0	0	0	0	0	0	0.012658	0	0	0	0	0	0	0	0	0	0.012658	0	0	0	0
0.075	0.0125	0.05	0.025	0.0125	0.05	0.0125	0.0375	0.0375	0.175	0.025	0.025	0.1125	0.05	0.0125	0.1375	0.05	0.0875	0.0125	0	0	0	0	0	0	0	0.012658	0	0	0.012658	0	0	0.012658	0.012658	0	0	0.012658	0.012658	0	0	0	0	0.012658	0	0	0	0	0	0	0
0.1875	0	0.025	0	0.0125	0.225	0.025	0	0	0.025	0.0125	0.05	0.2125	0.05	0	0.05	0	0.0125	0.025	0.0875	0	0	0.012658	0	0	0.025316	0	0	0	0.012658	0	0	0.063291	0	0	0.012658	0	0	0.012658	0.050633	0	0	0	0	0	0	0	0	0	0
0.0625	0.0375	0.025	0.0625	0	0.075	0.0375	0.025	0.075	0.175	0.0375	0	0.025	0.05	0.025	0.15	0.0625	0.0375	0.025	0.0125	0.012658	0	0	0	0	0.012658	0.012658	0	0	0.012658	0	0	0	0	0	0	0	0	0	0	0.012658	0	0	0	0	0	0	0	0	0.012658
0.075	0.0125	0.0875	0.1	0.0375	0.0125	0.0375	0.075	0.0875	0.0375	0.0375	0.0625	0.0375	0.05	0.0875	0.0875	0	0.025	0.0125	0.0375	0.012658	0	0	0	0	0	0	0.012658	0.012658	0	0	0	0	0.012658	0	0.025316	0	0	0	0	0	0	0	0	0	0	0	0	0	0
0.175	0	0.0375	0.0125	0.075	0.025	0.0125	0.1	0	0.175	0.0125	0.0375	0.0375	0.0375	0.025	0.0625	0.0625	0.0625	0.0125	0.0375	0.063291	0	0.012658	0	0	0	0	0.025316	0	0.012658	0	0.012658	0.012658	0	0	0	0.025316	0.012658	0	0	0	0	0	0	0	0	0	0	0	0
0.075	0.0125	0.1125	0.0625	0.025	0.125	0.0125	0.05	0.0375	0.0875	0.05	0.025	0.0125	0.0375	0.0375	0.025	0.0625	0.1	0.025	0.025	0.012658	0	0.037975	0	0	0	0	0	0	0.012658	0	0	0	0	0	0	0	0	0	0.012658	0	0	0	0	0	0	0	0	0	0
0.0375	0.0125	0.0125	0.0125	0.125	0.0125	0.025	0.0875	0.075	0.175	0.0375	0.1	0.0375	0.0125	0.025	0.0625	0.025	0.05	0.0125	0.0625	0	0	0	0	0	0.012658	0	0	0.012658	0	0	0	0.012658	0	0	0	0	0	0	0	0	0	0	0	0.012658	0	0	0	0	0
0.2	0.025	0	0.05	0.0125	0.0375	0.025	0	0	0.1375	0.0125	0.025	0.0625	0.05	0.1125	0.0625	0.0375	0.0875	0.0125	0.05	0.025316	0	0	0.012658	0	0	0	0	0	0.037975	0	0	0.012658	0	0.025316	0.012658	0.025316	0.025316	0.012658	0.012658	0.025316	0	0	0	0	0	0	0	0	0
0.025	0.025	0.075	0.05	0.025	0.0625	0.0125	0.05	0.025	0.075	0.0875	0.05	0.0625	0.0125	0.0625	0.0875	0.05	0.125	0.0125	0.025	0	0	0	0	0	0	0.012658	0	0	0	0	0	0	0	0	0.012658	0	0	0	0	0.012658	0.012658	0	0	0	0	0	0	0	0
0.0125	0	0.075	0.0375	0.025	0.05	0	0.0375	0.0625	0.1125	0.025	0.0625	0.0625	0.025	0	0.1375	0.0875	0.0875	0.0375	0.0625	0	0	0	0	0	0	0	0	0	0	0	0	0	0	0	0.012658	0	0	0	0	0	0	0	0	0	0	0	0	0	0
0.175	0.0125	0.0375	0.0625	0.025	0.125	0.0125	0.0375	0	0.0625	0.0375	0.0125	0.125	0	0.075	0.1	0.0125	0.025	0.0125	0.05	0.063291	0	0	0	0	0.037975	0	0	0	0.012658	0	0	0.012658	0	0.012658	0.012658	0	0	0.012658	0.012658	0	0	0	0	0	0	0	0	0	0
0.05	0.025	0.0875	0.075	0.075	0.075	0.025	0.0125	0.05	0.125	0.025	0	0.0375	0.0375	0.075	0.05	0.1125	0.05	0	0.0125	0	0	0	0.025316	0	0	0	0	0.012658	0	0	0	0	0	0	0	0	0.012658	0	0	0	0	0	0	0	0.012658	0	0	0	0.012658
0.2625	0	0	0.0125	0.025	0.1625	0	0.025	0	0.075	0.0125	0.0375	0.05	0.0125	0.0375	0.0875	0.025	0.15	0.0125	0.0125	0.075949	0	0	0	0	0.050633	0	0	0	0.025316	0	0.012658	0	0	0	0.050633	0	0.050633	0	0	0	0	0	0	0	0	0	0	0	0
0.075	0.0125	0.025	0.075	0.0375	0.075	0	0.1	0.0625	0.1375	0.025	0.0375	0.025	0.1	0.0375	0.075	0.05	0.025	0	0.025	0	0	0	0.012658	0	0.012658	0	0.012658	0.012658	0.012658	0	0	0	0	0	0	0	0	0	0	0	0	0	0	0	0	0	0	0	0
0.075	0	0.0625	0.075	0	0.0625	0.05	0.0625	0.0625	0.05	0.0125	0	0.0375	0.075	0.0625	0.225	0.05	0.025	0	0.0125	0	0	0	0	0	0	0.025316	0	0	0	0	0	0.012658	0.012658	0.012658	0	0	0.012658	0	0	0	0	0	0	0	0	0	0	0	0
0.1	0	0.025	0.15	0.025	0.075	0.0125	0.0125	0.1375	0.0375	0.025	0.025	0.1	0.0125	0.0625	0.125	0.0125	0.05	0.0125	0	0.025316	0	0	0	0	0	0	0	0.025316	0.025316	0	0	0	0	0.012658	0.012658	0	0	0	0	0	0	0	0	0	0	0	0	0	0
0.0375	0.0375	0.05	0.025	0.0875	0.0375	0	0.025	0.0375	0.1	0.05	0.0125	0.1	0.0125	0.0875	0.125	0.075	0.0875	0	0.0125	0	0	0	0	0.012658	0.012658	0	0	0	0.012658	0	0	0	0	0	0	0	0	0	0	0	0	0	0	0	0	0	0	0	0.025316
0.175	0.0375	0.05	0.075	0.0375	0.05	0	0.025	0.0625	0.075	0.05	0.05	0.025	0.0375	0.05	0.0375	0.0625	0.05	0	0.05	0.037975	0	0.012658	0.012658	0	0	0	0	0	0.037975	0	0	0.012658	0	0.012658	0	0	0.025316	0	0.025316	0.012658	0	0	0	0	0	0	0	0	0
0.0625	0.0125	0.05	0.125	0.0125	0.0375	0.025	0.0625	0.0625	0.0875	0.0625	0.0125	0.05	0.0625	0.05	0.025	0.0875	0.0875	0.0125	0.0125	0	0	0	0	0	0	0	0	0.012658	0	0	0	0	0	0	0	0.025316	0.025316	0	0	0	0	0	0	0	0	0	0	0	0
0.1375	0.0125	0	0.075	0.0375	0.05	0.05	0.025	0.0125	0.1375	0.0375	0.0125	0.075	0.075	0.125	0.0125	0.0375	0.0375	0.0375	0.0125	0.025316	0	0	0.012658	0	0	0	0	0.012658	0.025316	0.012658	0	0.025316	0	0.025316	0	0	0	0	0	0	0	0	0	0	0	0	0	0	0
0.075	0	0.1	0.0625	0.0625	0.0375	0.0125	0.05	0.1	0.05	0.075	0.0625	0.05	0.0625	0.05	0.0625	0.0625	0.0125	0	0.0125	0	0	0	0	0.012658	0	0	0	0	0	0.025316	0	0.012658	0	0	0.012658	0.012658	0	0	0	0	0	0	0	0	0	0	0	0	0
0.0375	0.0125	0.075	0.1125	0.0125	0.05	0.0375	0.0625	0	0.0375	0.0625	0	0.1	0.05	0.1	0.0625	0.025	0.075	0.025	0.0625	0	0	0	0	0	0	0	0	0	0	0	0	0.012658	0.012658	0	0	0	0	0	0.012658	0	0	0	0	0	0	0	0	0	0
0.15	0.0375	0.0375	0.0875	0.05	0.0875	0.0125	0	0.025	0.1625	0.0125	0.025	0.1	0.0125	0.025	0.075	0.0125	0.0375	0.0375	0.0125	0.050633	0	0	0	0	0.025316	0	0	0	0.012658	0	0	0.012658	0	0.012658	0.025316	0	0	0.012658	0	0	0	0	0	0.025316	0	0	0	0	0.012658
0.0625	0.025	0.025	0.05	0.05	0.075	0	0.075	0.0375	0.075	0.0375	0.0375	0.05	0.0375	0.025	0.125	0.125	0.05	0.025	0.0125	0.012658	0	0	0	0.012658	0	0	0	0	0	0	0	0	0.012658	0	0.025316	0	0	0	0	0	0	0	0.012658	0	0	0	0	0	0
0.0625	0	0.1	0.05	0.0625	0.0375	0	0.0625	0.1	0.1	0.0625	0.025	0.0375	0.025	0.0625	0.05	0.075	0.0375	0	0.05	0.012658	0	0	0	0	0	0	0	0	0	0.012658	0	0	0.012658	0	0	0.012658	0	0	0.012658	0	0	0	0	0	0	0	0	0	0
0.0625	0	0.0375	0.0375	0.0625	0.0125	0	0.0875	0.0875	0.0875	0.0375	0.0375	0.05	0.0375	0.0125	0.15	0.1125	0.05	0.0125	0.025	0	0	0	0	0.012658	0	0	0	0	0	0	0.012658	0	0	0	0.012658	0.012658	0	0	0	0	0	0	0	0	0	0	0	0	0
0.15	0.0125	0.025	0.1	0	0.0375	0.0125	0.0375	0.1	0.0875	0	0.0125	0.0625	0.05	0.15	0.1	0.0375	0	0	0.025	0.012658	0	0.012658	0.012658	0	0	0	0	0.025316	0.012658	0	0	0.025316	0	0.012658	0.012658	0.012658	0	0	0.012658	0	0	0	0	0	0	0	0	0	0
0	0.0625	0.075	0.025	0	0.1125	0.0375	0.05	0.05	0.15	0.0125	0.0375	0.1	0.0375	0.025	0.05	0.05	0.075	0	0.05	0	0	0	0	0	0	0	0	0	0	0	0	0	0	0	0	0	0	0	0	0	0.012658	0	0	0	0	0.012658	0	0	0
0.175	0.0375	0.0625	0.0125	0	0.075	0.0125	0.0375	0.075	0.1625	0.025	0.025	0.025	0.0125	0.0375	0.05	0.0125	0.1375	0.0125	0.0125	0.050633	0	0.012658	0	0	0	0	0.012658	0.012658	0.025316	0	0	0	0	0	0.012658	0	0.037975	0	0	0	0	0	0	0	0	0	0	0	0.012658
0.0625	0	0.0625	0.0125	0.0375	0.075	0	0.0625	0.1	0.1125	0.0375	0.0625	0.05	0.0125	0.0125	0.1125	0.05	0.0375	0.025	0.075	0.012658	0	0	0.012658	0	0	0	0	0.012658	0	0	0	0	0	0	0.025316	0	0	0	0	0	0	0	0	0	0	0	0	0	0
0.0625	0	0.0375	0.025	0.05	0.075	0.0375	0.0625	0.0625	0.1125	0.05	0.0875	0.05	0.0125	0.025	0.0625	0.075	0.05	0.0375	0.025	0	0	0	0	0.012658	0	0.012658	0	0	0	0	0	0	0	0	0.012658	0	0.012658	0	0	0	0	0	0	0	0	0	0	0	0
0.1	0	0.0375	0.0875	0.0375	0.175	0.0375	0.0375	0.0125	0.05	0.025	0.05	0.1125	0.05	0.075	0.0625	0.025	0.025	0	0	0.037975	0	0.012658	0	0	0	0	0	0	0.012658	0	0	0.012658	0	0	0	0	0.025316	0	0	0	0	0	0	0	0	0	0	0	0
0.1125	0.0125	0.025	0.0375	0	0.0625	0	0.025	0.0125	0.1625	0.025	0.025	0.125	0.0625	0.05	0.025	0.1	0.1125	0.0125	0.0125	0.012658	0	0.012658	0	0	0.025316	0	0	0	0.012658	0.012658	0	0	0.025316	0	0	0.012658	0	0	0	0.012658	0	0	0	0	0	0	0	0	0
0.0375	0.0125	0.025	0.05	0.0125	0.0625	0.0375	0.05	0	0.125	0.0125	0.0125	0.125	0.0125	0.0875	0.1375	0.075	0.125	0	0	0	0	0	0	0	0	0	0	0	0.012658	0	0	0.012658	0	0	0.012658	0	0	0	0	0	0	0	0	0	0.012658	0	0	0	0
0.0375	0.0125	0.05	0.075	0.0125	0.1125	0.025	0.0125	0.075	0.1	0.0125	0.0375	0.1	0.0375	0.075	0.0625	0.05	0.075	0	0.0375	0	0	0	0	0	0.012658	0	0	0	0	0	0	0	0	0	0.012658	0	0.012658	0	0	0	0	0	0	0	0	0	0	0	0
0.075	0	0.0375	0.075	0.0125	0.0625	0.0125	0.05	0.1125	0.05	0.0125	0.0625	0.05	0.025	0.0875	0.0625	0.0125	0.1125	0.025	0.0625	0.012658	0	0	0.012658	0	0.012658	0.012658	0.012658	0	0	0	0	0	0	0.012658	0	0	0	0	0	0	0	0	0	0	0	0	0	0	0
0.025	0	0.025	0	0.0375	0.1125	0.05	0.05	0.0125	0.0875	0.0625	0.025	0.1625	0.025	0.0125	0.2125	0.0625	0.0375	0	0	0.012658	0	0	0	0	0	0	0	0	0	0	0	0.012658	0	0	0	0	0	0	0	0	0	0	0	0	0	0	0	0	0
0.1125	0	0.0125	0.05	0.0375	0.0375	0.0125	0.025	0.0875	0.15	0.0625	0.025	0.075	0.0375	0.025	0.0875	0.075	0.05	0.025	0.0125	0.012658	0	0	0.012658	0	0.012658	0	0.012658	0.012658	0.012658	0.012658	0	0	0	0	0	0	0.025316	0	0	0	0	0	0	0	0	0	0	0	0
0.1125	0	0.05	0.05	0.0625	0.1125	0.05	0.0125	0.075	0.125	0.025	0	0.05	0.0125	0.0625	0.0375	0.0375	0.0875	0	0.0375	0	0	0	0	0	0	0	0	0.025316	0.025316	0	0	0.012658	0	0	0	0	0.025316	0	0.025316	0	0	0	0	0	0	0	0	0	0
0.1125	0.025	0.025	0.0375	0.05	0.1375	0.0125	0.025	0.0875	0.125	0.0125	0.0375	0.0625	0.0375	0.0125	0.025	0.05	0.0875	0.025	0.0125	0.025316	0	0	0	0	0	0	0	0.025316	0.012658	0	0	0.012658	0	0	0.012658	0	0.025316	0	0	0	0.012658	0	0	0	0	0	0	0	0
0.0375	0.0125	0.05	0.075	0.0625	0.0875	0.0375	0.025	0.05	0.0875	0.0375	0.025	0.125	0.075	0.05	0.0625	0.0375	0.025	0	0.0375	0	0	0	0.012658	0	0	0	0	0	0.012658	0	0	0	0	0	0.012658	0	0	0	0	0	0	0	0.012658	0	0	0	0	0	0
0.05	0.075	0.0375	0.075	0.025	0.0625	0.0125	0.0125	0.05	0.15	0.0375	0.05	0.0125	0.0625	0.075	0.0625	0.0625	0.0375	0.0375	0.0125	0	0	0	0	0	0.012658	0	0	0.012658	0	0	0	0	0.012658	0.012658	0	0	0	0	0	0	0.012658	0	0	0	0	0	0	0	0.012658
0.1125	0	0.0125	0.05	0	0.0875	0.0125	0.025	0.0375	0.125	0.0375	0.075	0.0625	0.0875	0.025	0.05	0.0625	0.1	0.025	0.0125	0.025316	0	0	0	0	0.012658	0	0	0	0	0	0.012658	0.012658	0.025316	0	0.012658	0	0.012658	0	0	0	0	0	0	0	0	0	0	0	0
0.025	0	0.0875	0.1125	0.0375	0.0625	0.0375	0.075	0.1	0.0625	0.025	0.0375	0.0125	0.0375	0.0375	0.0125	0.05	0.1	0.0125	0.075	0	0	0	0.012658	0	0	0	0	0	0	0	0	0	0	0	0.012658	0	0	0	0	0	0	0	0	0	0	0	0	0	0
0.05	0.025	0.0125	0.0625	0.0875	0.0625	0.025	0.05	0.025	0.075	0.0125	0.05	0.0875	0.0625	0.0625	0.0375	0.0375	0.075	0.0625	0.0375	0	0	0	0	0	0	0	0.012658	0	0.012658	0	0	0.012658	0.012658	0	0	0	0	0	0	0	0	0	0.012658	0	0	0	0	0	0
0.1375	0	0.05	0.05	0.025	0.15	0	0.05	0.025	0.0875	0.0625	0.0125	0.1125	0.05	0.0625	0.0625	0.025	0.0375	0	0	0.025316	0	0.012658	0	0	0	0	0.012658	0	0.012658	0.012658	0	0.025316	0.025316	0	0	0	0.012658	0	0	0	0	0	0	0	0	0	0	0	0
0.2	0	0.075	0.1	0.0125	0.1125	0.0125	0.0375	0.0125	0.075	0.0125	0.0125	0	0.0375	0.0875	0.025	0.05	0.1	0.0125	0.025	0.050633	0	0.012658	0.012658	0	0.012658	0	0	0	0	0	0	0	0	0.075949	0	0.012658	0.012658	0	0.012658	0	0	0	0	0	0	0	0	0	0
0.0125	0.025	0	0.05	0.025	0.0375	0.0125	0.1	0.05	0.1625	0.05	0.0625	0.0375	0.1125	0.0375	0.0875	0.0375	0.075	0	0.025	0	0	0	0	0	0	0	0	0	0	0	0	0	0	0	0	0	0.012658	0	0	0	0	0	0.025316	0	0	0	0	0	0
0.075	0	0.1125	0.0625	0	0.075	0.05	0.0625	0.0125	0.075	0.0375	0.0375	0.0625	0.0375	0.075	0.025	0.075	0.1	0	0.025	0	0	0.025316	0	0	0.012658	0	0.012658	0.012658	0.012658	0	0	0	0	0	0	0	0	0	0	0	0	0	0	0	0	0	0	0	0
0.15	0.0375	0.025	0.0125	0.0375	0.1125	0.0375	0.0375	0.075	0.05	0.075	0.0125	0.0375	0.0375	0.05	0.1125	0.025	0.0375	0.0125	0.025	0.037975	0	0	0	0	0.037975	0.012658	0	0.012658	0.012658	0	0	0	0.012658	0.012658	0	0	0	0	0.012658	0.012658	0	0	0	0	0	0	0	0.012658	0
0.125	0.025	0.0125	0.0125	0.0125	0.1	0.05	0.025	0.0125	0.1375	0.025	0.0125	0.1	0.0625	0.05	0.05	0.0125	0.1	0.05	0.025	0.025316	0	0	0	0	0	0.012658	0	0	0.025316	0	0	0.037975	0	0	0.012658	0	0	0	0.012658	0	0	0	0	0	0.012658	0	0	0	0
0.1625	0	0.025	0.05	0	0.0625	0	0.0125	0.05	0.125	0.0125	0.05	0.1125	0.1125	0.0875	0.0375	0.05	0.05	0	0	0.025316	0	0	0	0	0.012658	0	0	0	0.050633	0	0	0.037975	0.012658	0	0	0.012658	0.012658	0	0	0	0	0	0	0	0	0	0	0	0
0.1375	0.0125	0.0375	0.0375	0.05	0.0875	0	0.0625	0.025	0.1125	0.025	0.0625	0.1	0.0375	0.0125	0.075	0.0625	0.0375	0	0.025	0.025316	0	0	0.012658	0.012658	0	0	0.012658	0	0.025316	0	0.012658	0.012658	0	0	0.012658	0.012658	0	0	0	0	0	0	0	0	0	0	0	0	0
0.1	0	0.1	0.0875	0.025	0.125	0.0375	0.05	0.025	0.0375	0.0125	0	0.05	0.025	0.1375	0.0375	0.0375	0.1	0	0.0125	0.012658	0	0.012658	0	0	0.012658	0	0	0	0	0	0	0.037975	0	0.012658	0	0	0.012658	0	0	0	0	0	0	0	0	0	0	0	0
0.0625	0	0.05	0	0.0625	0.1	0.05	0.05	0	0.0875	0.0125	0.0625	0.0875	0.0125	0.0125	0.1375	0.1125	0.0625	0.025	0.0125	0.012658	0	0	0	0.012658	0.025316	0	0	0	0.012658	0	0	0	0	0	0	0	0	0	0	0	0	0	0	0	0	0	0	0	0
0.075	0.025	0.0375	0.0625	0.075	0.1	0.0125	0.0375	0.0625	0.0875	0.0125	0.0375	0.025	0.0625	0.0375	0.0625	0.1	0.075	0.0125	0	0.012658	0	0	0	0.012658	0.012658	0	0	0	0	0	0	0	0	0	0.012658	0.012658	0.012658	0	0	0	0	0	0	0	0	0	0	0	0.012658
0.0875	0	0.1375	0.05	0.1	0.0625	0.025	0.0375	0.15	0.0875	0.05	0.0125	0.0125	0.0125	0.0125	0.0875	0.025	0.05	0	0	0	0	0.012658	0.012658	0.012658	0	0	0	0	0	0	0	0	0	0.012658	0	0.012658	0.012658	0	0	0	0	0	0	0	0	0	0	0	0
0.075	0.0375	0.1	0.0375	0.0125	0.075	0.05	0.025	0.0125	0.1875	0.0125	0	0.05	0.0375	0.05	0.05	0.0125	0.0875	0.05	0.0375	0	0	0.025316	0.012658	0	0	0	0	0	0.012658	0	0	0.012658	0	0	0.012658	0	0	0	0	0	0	0	0	0	0.012658	0	0	0	0.012658
0.1	0	0.0625	0.0625	0.0125	0.1375	0.025	0.075	0.025	0.1375	0.0375	0.0125	0.025	0.05	0.0875	0.0125	0.025	0.1	0	0.0125	0	0	0	0	0.012658	0.050633	0	0.012658	0	0	0	0	0	0	0.012658	0	0	0	0	0	0	0	0	0	0	0	0	0	0	0
0.1875	0.0125	0.0125	0.0625	0.0125	0.075	0.0125	0	0	0.2	0.0125	0.025	0.0875	0	0.0625	0.0625	0.0125	0.1125	0.025	0.025	0.012658	0.012658	0	0	0	0.012658	0	0	0	0.063291	0	0	0	0	0.012658	0	0	0.037975	0.025316	0	0	0	0	0	0	0	0	0	0	0
0.1	0.0125	0.0625	0.0375	0.05	0.0875	0.025	0.0625	0.0375	0.0875	0.0375	0.0125	0.0625	0.0125	0.0625	0.1	0.075	0.0375	0	0.0375	0.012658	0	0	0	0	0.025316	0	0.025316	0	0	0.012658	0	0.012658	0	0	0.012658	0	0	0	0	0	0	0	0	0	0	0	0	0	0
0.0375	0.0375	0.025	0.1125	0.0625	0.0625	0	0.025	0.0875	0.1375	0.0125	0.0125	0.025	0.025	0.0625	0.075	0.0625	0.075	0.025	0.0375	0	0	0	0	0	0	0	0	0	0.012658	0	0	0	0	0	0	0	0.025316	0	0	0	0	0.012658	0	0	0	0	0	0	0
0.1125	0	0.025	0.125	0	0.1375	0.0125	0.0125	0.1625	0.0875	0.05	0.0375	0.025	0.0375	0.0125	0.075	0.025	0.025	0	0.0375	0.025316	0	0	0.037975	0	0.012658	0	0	0.012658	0	0	0	0	0	0	0.012658	0.012658	0	0	0	0	0	0	0	0	0	0	0	0	0
0.1375	0.025	0.0625	0.05	0.025	0.0625	0.025	0.0375	0.025	0.075	0.0125	0.025	0.05	0.025	0.1	0.05	0.0875	0.0625	0.025	0.0375	0.025316	0	0.012658	0	0	0	0	0.012658	0	0.012658	0	0	0	0	0.025316	0	0.012658	0.025316	0.012658	0	0.012658	0	0	0	0	0	0	0	0	0
0.0875	0.0375	0.025	0.0125	0.075	0.15	0.025	0.025	0.0125	0.0625	0.0375	0.0375	0.05	0.0375	0.0625	0.1125	0.0375	0.075	0	0.0375	0	0	0	0	0	0.0127	0	0	0	0.012658	0.012658	0	0.025316	0	0.012658	0.012658	0	0	0	0	0	0	0	0	0	0	0	0.012658	0	0
0.075	0	0.0625	0.1	0.0625	0.0625	0.025	0.075	0.025	0.025	0.05	0.0375	0.1	0.025	0.0625	0.025	0.025	0.075	0.0125	0.075	0.025316	0	0	0	0	0	0	0	0	0	0	0.012658	0.012658	0	0	0.012658	0	0	0	0.012658	0	0	0	0	0	0	0	0	0	0
0.05	0	0.025	0.1	0	0.0375	0.0625	0.0125	0.2	0.0375	0.025	0.05	0.1	0.075	0	0.1	0.075	0.05	0	0	0	0	0	0	0	0	0.012658	0.012658	0	0	0	0	0	0	0	0.012658	0	0.012658	0	0	0	0	0	0	0	0	0	0	0	0
0.0125	0.0125	0.0375	0.025	0.05	0.0875	0.0375	0	0.025	0.275	0.0375	0.025	0.1	0.025	0.1	0.025	0.0375	0.075	0	0.0125	0	0	0	0	0	0	0	0	0	0.012658	0	0	0	0	0	0	0	0	0	0	0	0	0	0	0	0.012658	0	0	0	0
0.025	0.0125	0.025	0.0375	0.025	0.1125	0.0125	0.025	0.0625	0.2125	0.025	0.025	0.075	0.025	0.0375	0.025	0.075	0.05	0.0375	0.075	0	0	0	0	0	0	0	0	0	0	0	0	0	0	0	0	0	0.025316	0	0	0	0	0	0	0	0	0	0	0	0
0.075	0.0125	0.075	0.15	0	0.175	0	0.0125	0.0375	0.1875	0.0125	0.0125	0.05	0.0375	0.025	0.075	0.0375	0.0125	0	0.0125	0.012658	0	0	0.012658	0	0.012658	0	0	0	0.037975	0	0	0	0	0	0	0	0	0	0	0	0	0	0	0	0.012658	0	0	0	0
0.1	0	0.1125	0.0375	0.05	0.075	0	0.0875	0.025	0.125	0.0375	0.0125	0.05	0.025	0.0125	0.0625	0.1125	0.0375	0	0.0375	0	0	0.050633	0	0	0	0	0.012658	0	0.012658	0	0	0	0.012658	0	0.012658	0	0	0	0	0	0	0	0	0	0	0	0	0	0
0.125	0.0125	0.05	0.05	0.0625	0.1125	0.025	0.05	0.025	0.0875	0.025	0.05	0.05	0.0375	0.05	0.05	0.05	0.05	0	0.0375	0.012658	0.012658	0.012658	0	0.012658	0.012658	0	0	0	0.012658	0.012658	0	0	0.012658	0	0.025316	0	0	0	0	0	0	0	0	0	0	0	0	0	0
0.025	0	0.0625	0.0625	0.0375	0.0625	0.0125	0.0125	0.0875	0.1125	0.0375	0.0375	0.05	0.075	0.1125	0.05	0.0125	0.0875	0.0125	0.05	0	0	0	0.025316	0	0	0	0	0	0	0	0	0	0	0	0	0	0	0	0	0	0	0	0	0	0	0	0	0	0
0.025	0	0.0625	0.125	0.025	0.05	0.0125	0.0625	0.1125	0.05	0.0375	0.025	0.05	0.075	0.0625	0.15	0.025	0.025	0.0125	0.0125	0	0	0	0	0	0	0	0	0.012658	0	0	0	0	0	0	0	0.012658	0	0	0	0	0	0	0	0	0	0	0	0	0
0.0375	0	0.075	0.05	0.0625	0.2125	0.0375	0.0125	0.1125	0.025	0.05	0.025	0.025	0.025	0.075	0.0125	0.0125	0.1125	0	0.0375	0	0	0	0	0.012658	0.012658	0	0.012658	0	0	0	0	0	0	0	0	0	0	0	0	0	0	0	0	0	0	0	0	0	0
0.1125	0	0.025	0.0375	0.0125	0.1	0.025	0.0375	0.025	0.1125	0.025	0.0375	0.1	0.025	0.075	0.0375	0.0625	0.1125	0	0.0375	0.012658	0	0	0.012658	0	0	0	0	0	0.025316	0.012658	0	0.012658	0	0.012658	0	0	0.025316	0	0	0	0	0	0	0	0	0	0	0	0
0.1	0.0125	0.0625	0.0625	0.0375	0.05	0.0125	0.025	0.1	0.125	0.025	0.05	0.025	0.0375	0	0.05	0.075	0.1125	0.025	0.0125	0.012658	0	0.012658	0	0.012658	0	0	0	0.012658	0	0	0	0.012658	0.012658	0	0	0.012658	0.012658	0	0	0	0	0	0	0	0	0	0	0	0
0.0375	0.0125	0.0625	0.1125	0.0875	0.0125	0.0125	0.05	0.0875	0.075	0.05	0.075	0.0125	0.075	0.0125	0.1	0.05	0.0375	0	0.0375	0	0	0	0	0.012658	0.012658	0	0	0	0	0	0	0	0	0	0	0	0	0	0.012658	0	0	0	0	0	0	0	0	0	0
0.075	0	0.05	0.0625	0.0125	0.1375	0.025	0.0625	0.025	0.0875	0.025	0.0375	0.0125	0.025	0.075	0.05	0.05	0.1375	0	0.05	0.012658	0	0	0	0	0.012658	0	0	0.012658	0	0	0	0	0	0.012658	0.012658	0	0	0	0.012658	0	0	0	0	0	0	0	0	0	0
0.1	0.0125	0.0625	0.05	0.025	0.05	0.025	0.05	0.0625	0.0375	0.025	0.075	0.05	0.05	0.0125	0.125	0.0875	0.05	0	0.05	0.025316	0	0	0	0	0.012658	0.012658	0	0	0.012658	0	0.012658	0	0.012658	0	0.012658	0	0	0	0	0	0	0	0	0	0.012658	0	0	0	0
0.075	0.0125	0.025	0.0125	0.0875	0.0875	0.0125	0.0625	0	0.125	0.025	0.05	0.0375	0	0.0125	0.075	0.1375	0.1125	0.0125	0.0375	0	0	0.012658	0	0	0.025316	0	0	0	0	0	0	0	0	0	0	0	0.037975	0	0	0	0	0	0	0.012658	0	0	0	0	0
0.05	0	0.025	0.025	0.0125	0.0875	0.0125	0.0875	0.0625	0.15	0.075	0.0375	0.1125	0.0625	0.025	0.075	0.0375	0.0375	0	0.025	0.012658	0	0	0	0	0.012658	0	0	0	0.012658	0	0	0	0	0	0.012658	0	0	0	0	0	0	0	0	0	0	0	0	0	0
0.05	0	0.1	0.0375	0.0625	0.075	0	0.0625	0.0625	0.0875	0.0375	0.0375	0.0625	0.0625	0.025	0.0625	0.1	0.0375	0	0.0375	0	0	0.025316	0	0	0.012658	0	0	0	0	0	0	0	0	0	0.012658	0	0	0	0	0	0	0	0	0	0	0	0	0	0
0.15	0.0375	0.025	0.05	0.0125	0.05	0.025	0.025	0.025	0.1375	0.025	0.0375	0.05	0.0375	0.0875	0.0625	0.0625	0.075	0.025	0	0.025316	0	0	0.012658	0	0.012658	0	0	0	0.012658	0	0	0.012658	0	0.025316	0.012658	0.012658	0.012658	0.012658	0	0	0	0	0	0	0	0	0	0	0
0.175	0.025	0.075	0.1	0.0625	0.0375	0.0125	0.0625	0.0125	0.05	0.0375	0.0125	0.0375	0.0125	0.0875	0.0875	0.0125	0.0625	0	0.0375	0.012658	0.012658	0.025316	0.025316	0	0.012658	0	0.025316	0	0.012658	0	0	0.012658	0	0.012658	0	0.012658	0.012658	0	0	0	0	0.012658	0	0	0.012658	0	0	0	0
0.0875	0.025	0.05	0.125	0.0625	0.05	0.05	0.0625	0.0625	0.0875	0.0375	0	0.05	0.0125	0.025	0.025	0.05	0.0625	0.0125	0.0625	0.012658	0	0.012658	0.012658	0	0	0	0	0.025316	0	0.012658	0	0	0	0	0	0.012658	0	0	0	0	0	0	0	0	0	0	0	0	0.012658
0.0875	0.0125	0.0375	0.05	0.025	0.1	0.025	0.075	0.0875	0.05	0.0125	0.0625	0.0625	0.05	0.0125	0.0375	0.0375	0.1375	0.025	0.0125	0.012658	0	0	0	0	0	0	0.012658	0.012658	0	0	0	0	0.025316	0	0.012658	0	0.012658	0	0	0	0	0	0	0	0	0	0.012658	0	0
0.075	0.025	0.0375	0.0125	0.0625	0.0375	0.0125	0.05	0.0125	0.1875	0.0375	0.0375	0.0125	0	0.075	0.0875	0.0875	0.1375	0.0125	0	0.012658	0.012658	0	0	0	0	0	0	0	0	0.012658	0	0	0	0	0	0	0.037975	0	0	0.012658	0	0	0	0.012658	0	0	0	0	0
0.0875	0.0375	0.0125	0.025	0.075	0.1	0.0125	0.025	0	0.1875	0.0125	0.0375	0.05	0.0125	0.0625	0.1125	0.0625	0.0625	0.025	0	0.012658	0	0	0	0	0.012658	0	0	0	0.012658	0	0	0	0	0.012658	0.037975	0	0	0	0	0	0	0	0	0.012658	0.012658	0	0	0	0
0.05	0	0.05	0.075	0.05	0.1	0	0.0125	0.1	0.0875	0.0125	0.05	0.025	0	0.025	0.075	0.175	0.0375	0.025	0.05	0	0	0.012658	0	0	0	0	0	0	0	0	0.012658	0	0	0.012658	0	0	0.012658	0	0	0	0	0	0	0	0	0	0	0	0
0.075	0.025	0.0375	0.0875	0.025	0.05	0.0125	0.0375	0.0375	0.1125	0.025	0	0.075	0.025	0.0375	0.0875	0.075	0.125	0.025	0.025	0.025316	0	0	0	0	0	0	0	0	0	0	0	0.012658	0	0.012658	0	0.012658	0.012658	0	0	0	0	0	0	0	0	0	0	0	0.025316
0.0875	0.0625	0.0625	0.1125	0.05	0.05	0	0.0125	0.025	0.15	0.025	0.0375	0.0375	0.075	0.0375	0.05	0.0375	0.0875	0	0	0.012658	0	0	0.025316	0	0	0	0.012658	0	0.012658	0	0	0	0.012658	0	0	0.012658	0	0	0	0	0.012658	0	0	0.025316	0	0	0	0	0.012658
0.175	0.025	0.0625	0.0125	0.0125	0.0625	0.0125	0.05	0.0875	0.1	0.0375	0.0125	0.0625	0.0375	0.075	0.025	0.0625	0.05	0.0125	0.025	0.037975	0.012658	0	0	0	0.012658	0	0.012658	0	0.025316	0	0	0.012658	0.012658	0	0.012658	0.025316	0.012658	0	0	0	0	0	0	0	0.012658	0	0	0	0.012658
0.25	0.0125	0.0375	0.0125	0.0125	0.1625	0	0.025	0	0.125	0.0125	0.0375	0.025	0.025	0.0375	0.0875	0.05	0.0875	0	0	0.063291	0	0.037975	0	0	0.075949	0	0	0	0.025316	0	0	0	0	0	0.025316	0.012658	0.012658	0	0	0	0	0	0	0	0	0	0	0	0
0.125	0.025	0	0	0.025	0.1125	0.0125	0.05	0	0.15	0.025	0.0625	0.075	0.0625	0.0375	0.05	0.0625	0.0875	0.0125	0.025	0.012658	0.012658	0	0	0	0.012658	0	0.012658	0	0.012658	0	0.012658	0.012658	0.012658	0	0	0	0.012658	0	0.012658	0.012658	0	0	0	0	0	0	0	0	0.012658
0.0625	0.0375	0.0125	0.025	0.1	0.1375	0	0.0875	0.05	0.125	0.0375	0.0625	0.0125	0.025	0.0125	0.05	0.05	0.05	0.025	0.0375	0	0	0	0	0	0.025316	0	0.012658	0	0.012658	0	0	0	0	0	0	0	0.012658	0	0	0	0.012658	0	0	0	0.012658	0	0.012658	0	0
0.075	0.0125	0.025	0.0625	0.0125	0.075	0.05	0.0625	0.0125	0.2625	0.025	0.05	0.0625	0.05	0.025	0.0125	0.0125	0.075	0.0375	0	0.012658	0	0	0.012658	0	0	0	0.012658	0	0	0	0	0.012658	0.012658	0	0	0	0.012658	0	0	0	0	0	0	0	0	0	0	0	0.012658
0.1125	0.0125	0.05	0.0625	0	0.15	0.0625	0	0	0.0875	0.025	0.0125	0.175	0.025	0.075	0.0625	0.025	0.05	0	0.0125	0.012658	0	0.012658	0.012658	0	0.012658	0.025316	0	0	0	0	0	0.012658	0	0.012658	0.012658	0	0	0	0	0	0	0	0	0	0.012658	0	0	0	0
0.05	0	0.0375	0.05	0.0125	0.0375	0.05	0.05	0.1	0.1625	0.025	0.025	0.075	0.1	0.0625	0.075	0.025	0.0125	0.025	0.025	0.012658	0	0	0	0	0	0	0	0.025316	0.012658	0	0	0	0	0	0	0	0	0	0	0	0	0	0	0	0	0	0	0	0
0.1125	0.0125	0.05	0.05	0.0375	0.0625	0.075	0.0625	0.0625	0.0875	0.05	0.0375	0.0375	0.0375	0.025	0.0875	0.0375	0.025	0.0125	0.0375	0	0	0	0	0	0	0	0	0.012658	0.012658	0	0	0.012658	0	0	0.012658	0.025316	0	0.012658	0.012658	0	0	0	0	0	0	0	0	0	0
0.075	0.0125	0.075	0.0625	0.075	0.1	0.025	0.0625	0.025	0.0375	0.0375	0.0375	0.025	0.05	0.0625	0.0375	0.075	0.0375	0.025	0.0625	0.012658	0.012658	0	0	0	0	0.012658	0	0	0	0	0	0	0	0	0	0.012658	0	0	0.025316	0	0	0.012658	0	0	0	0	0	0	0
0.2375	0.0125	0.025	0.025	0.0125	0.0875	0.025	0.05	0.0125	0.05	0.0625	0	0.0375	0.0125	0.05	0.0375	0.1125	0.075	0.0125	0.0625	0.050633	0.012658	0	0	0	0.050633	0	0	0	0	0.025316	0	0.025316	0	0.012658	0	0.037975	0.025316	0	0	0.012658	0	0	0	0	0	0	0	0	0
0.1625	0.025	0.0125	0.0625	0.025	0.075	0.05	0.075	0.075	0.075	0.0125	0.025	0.0375	0.0375	0.025	0.075	0.05	0.0875	0.0125	0	0.025316	0.012658	0	0	0	0.012658	0	0.012658	0	0.012658	0	0	0.025316	0.025316	0.012658	0	0	0	0.012658	0	0	0	0	0	0	0	0	0	0.012658	0
0.2	0	0.1	0.0625	0.0125	0.0625	0.025	0.0625	0.0125	0.075	0.0375	0.0125	0.05	0.0375	0.1	0.025	0.025	0.075	0.0125	0.0125	0.037975	0	0.025316	0.012658	0	0.012658	0	0.025316	0.012658	0.012658	0	0	0.025316	0.012658	0	0	0.012658	0.012658	0	0	0	0	0	0	0	0	0	0	0	0
0.1125	0.0125	0.025	0.075	0.025	0.075	0.0125	0.075	0.1375	0.1125	0.0125	0.05	0.0125	0.05	0.025	0.05	0.075	0.0375	0	0.025	0.025316	0	0	0.012658	0.012658	0.025316	0	0.012658	0	0	0	0	0	0	0.012658	0	0.012658	0	0	0	0	0	0	0	0	0	0	0.012658	0	0
0.1	0.025	0.0375	0.0625	0.0375	0.075	0.05	0.05	0.05	0.075	0.025	0.05	0.0375	0.0625	0.075	0.0375	0.025	0.1	0.0125	0.0125	0.012658	0	0.012658	0.012658	0	0.012658	0	0.012658	0	0	0	0	0	0.012658	0	0	0	0.025316	0	0	0	0	0	0	0.012658	0	0	0	0	0
0.0375	0.0125	0.0375	0.0875	0.075	0.0625	0.0125	0.1	0.1	0.0625	0.0375	0.0625	0.025	0.0625	0	0.05	0.075	0.025	0.0125	0.0625	0	0	0	0.012658	0.012658	0	0	0	0	0	0	0	0	0.012658	0	0	0	0	0	0	0	0	0	0	0	0	0	0.012658	0	0
0.1875	0.025	0.0375	0.025	0.05	0.0875	0	0.0125	0.025	0.05	0.025	0.05	0.075	0.025	0.05	0.0875	0.075	0.075	0.0125	0.025	0.037975	0	0.012658	0	0	0.037975	0	0	0.012658	0.025316	0.012658	0.012658	0.025316	0	0	0	0	0.012658	0	0	0	0	0	0	0.012658	0	0	0	0	0.012658
0.0625	0.0125	0.0125	0.05	0.0375	0.15	0.0125	0.025	0.0125	0.2125	0.025	0	0.1375	0.0125	0.1	0.0375	0.0375	0.05	0.0125	0	0	0	0	0.037975	0.012658	0	0	0	0	0	0	0	0	0	0	0.012658	0	0	0	0	0	0	0	0	0	0	0	0	0	0.012658
0.2	0	0.0125	0.0875	0	0.0125	0.0125	0.0375	0.0625	0.1	0.025	0.0625	0	0.1375	0.0625	0.0625	0.0875	0.025	0	0.0125	0.025316	0	0	0.037975	0	0.012658	0.012658	0	0	0.025316	0.012658	0	0	0.050633	0.012658	0.012658	0	0	0	0	0	0	0	0	0	0	0	0	0	0
0.2	0.025	0.05	0.0625	0.025	0.05	0.025	0.075	0.0625	0.05	0.0375	0.025	0.05	0	0.025	0.05	0.075	0.0875	0.0125	0.0125	0.050633	0.012658	0.025316	0.012658	0.012658	0	0	0.012658	0.012658	0.012658	0.012658	0	0	0	0	0	0.037975	0	0	0	0	0	0	0	0	0	0	0	0	0.012658
0.175	0.0125	0.0625	0.0875	0	0.175	0.0125	0	0.0375	0.0625	0.025	0.025	0.0875	0.0125	0.1125	0.05	0.025	0.025	0	0.0125	0.050633	0	0	0.012658	0	0.025316	0	0	0.012658	0	0	0	0.037975	0	0.025316	0.012658	0	0	0	0	0.012658	0	0	0	0	0	0	0	0	0
0.0875	0.0375	0	0.125	0	0.1	0.0125	0	0.0125	0.2	0.0125	0	0.0875	0.05	0.0875	0.0625	0.0125	0.0875	0.0125	0.0125	0	0	0	0.012658	0	0.012658	0	0	0	0.025316	0	0	0.025316	0	0	0.012658	0	0	0	0	0	0.012658	0	0	0	0.012658	0	0	0	0.012658
0.2375	0.025	0.0125	0.0625	0	0.1125	0.0875	0	0	0.0125	0.0375	0.0125	0.025	0.0375	0.0875	0.15	0.025	0.05	0	0.025	0.11392	0.012658	0	0.012658	0	0	0.012658	0	0	0	0.012658	0	0	0.012658	0.025316	0	0.012658	0.025316	0	0	0	0	0	0	0	0	0	0	0	0
0.1125	0.025	0.0625	0.0625	0	0.175	0	0.0125	0.025	0.0875	0.025	0.0125	0.175	0.0375	0.075	0.025	0.0375	0.05	0	0	0	0	0.012658	0	0	0.025316	0	0	0	0.012658	0.012658	0	0.012658	0.012658	0.012658	0	0.012658	0	0	0	0	0	0	0	0	0.012658	0	0	0	0
0.0625	0.0125	0.0875	0.05	0.05	0.0875	0.0125	0.05	0.0625	0.05	0.05	0.025	0.025	0.025	0.0375	0.0375	0.0875	0.1375	0	0.05	0	0	0	0.012658	0	0	0	0	0.012658	0.012658	0	0	0	0	0	0	0	0.012658	0	0.012658	0	0	0	0.012658	0	0	0	0	0	0
0.0875	0.0625	0.025	0.0125	0.0375	0.1125	0.0375	0.0375	0.0625	0.125	0.0375	0.0125	0.075	0.0625	0.025	0.0625	0.0625	0.05	0.0125	0	0.012658	0	0	0	0	0.012658	0	0	0.012658	0	0.012658	0	0	0	0.012658	0	0.025316	0	0	0	0	0.012658	0	0	0	0	0	0	0	0
0.1375	0.0375	0.025	0.075	0.0125	0.175	0	0.0125	0.0125	0.0625	0.025	0	0.1125	0.05	0.025	0.0625	0.0375	0.125	0.0125	0	0.012658	0.012658	0	0.012658	0	0.012658	0	0.012658	0	0.025316	0	0	0.012658	0	0	0.012658	0	0.025316	0	0	0.012658	0	0	0	0	0	0	0	0	0
0.1125	0.0125	0.0875	0.0125	0.025	0.1	0	0.0375	0.0375	0.0875	0.0375	0.0375	0.0625	0.0375	0.125	0.05	0.0375	0.0875	0.0125	0	0.012658	0.012658	0.012658	0	0	0.025316	0	0	0.012658	0	0.012658	0.012658	0.012658	0	0	0	0	0	0	0	0	0	0	0	0	0	0	0	0	0
0.1875	0	0.0375	0.0375	0.0125	0.0875	0	0.0625	0.0375	0.05	0.0125	0.025	0.0125	0.025	0.025	0.125	0.1125	0.1	0.0125	0.0375	0.025316	0	0.025316	0.025316	0	0.025316	0	0.012658	0	0.012658	0	0	0	0.012658	0	0.025316	0	0.025316	0	0	0	0	0	0	0	0	0	0	0	0
0.225	0	0.05	0	0.0125	0.125	0	0.0375	0	0.0875	0.025	0.0125	0.025	0.0125	0.1125	0.125	0.075	0.0625	0	0.0125	0.025316	0	0.025316	0	0	0.050633	0	0.012658	0	0.037975	0	0.012658	0.012658	0	0	0.025316	0.012658	0.012658	0	0	0	0	0	0	0	0	0	0	0	0
0.1	0	0.0375	0.1	0.05	0.075	0.0125	0.0125	0.175	0.075	0.0375	0.05	0.0125	0.0375	0.025	0.0375	0.0625	0.0625	0.0125	0.025	0.012658	0	0	0	0	0.012658	0	0	0.037975	0	0.012658	0	0	0	0	0	0.025316	0	0	0	0	0	0	0	0	0	0	0	0	0
0.1125	0	0.025	0.0375	0.0625	0.075	0	0.0375	0.075	0.1125	0.0125	0.0375	0.0875	0.025	0.05	0.1	0.0625	0.05	0	0.0375	0.012658	0	0	0	0	0.037975	0	0	0	0	0	0	0.037975	0	0	0.012658	0.012658	0	0	0	0	0	0	0	0	0	0	0	0	0
0.1	0.0375	0.0375	0.0375	0.0375	0.05	0.0125	0.025	0.1	0.0875	0.025	0.0375	0.05	0.05	0.05	0.1	0.0375	0.0625	0.025	0.0375	0.012658	0	0	0.025316	0	0	0	0	0.012658	0.025316	0	0	0	0	0.012658	0.012658	0	0	0	0	0	0	0	0	0	0	0	0	0	0.012658
0.0875	0.0375	0.05	0.0625	0.0125	0.0625	0.0125	0.0125	0.0625	0.2	0.0375	0.0125	0.05	0.05	0.0625	0.0375	0.0625	0.0375	0.0125	0.0375	0.012658	0	0	0	0	0	0.012658	0	0	0.012658	0.012658	0	0	0.012658	0.012658	0	0.012658	0	0	0	0	0	0	0	0	0	0	0	0	0.025316
0.1875	0.0125	0.0125	0.025	0	0.0875	0.0125	0.0125	0.0625	0.0875	0.05	0.025	0.075	0.075	0.075	0.0625	0.05	0.05	0.0375	0	0.088608	0	0	0	0	0.012658	0	0	0.012658	0.012658	0	0.012658	0	0.025316	0	0.012658	0	0.012658	0	0	0	0	0	0	0	0	0	0	0	0
0.175	0	0.0375	0.075	0.05	0.0125	0.0125	0.0125	0.1125	0.05	0.0375	0.075	0.0125	0.05	0.0625	0.0375	0.0875	0.0375	0.025	0.0375	0.025316	0	0	0	0	0	0	0	0.012658	0.025316	0	0.025316	0.012658	0.012658	0.012658	0	0.037975	0.012658	0	0	0	0	0	0	0	0	0	0	0	0
0.0875	0.05	0.0125	0.05	0.025	0.05	0	0.05	0.05	0.2125	0.0125	0.025	0.125	0.05	0.075	0.0375	0.025	0.05	0	0.0125	0	0	0	0	0.012658	0.012658	0	0	0	0.050633	0	0	0	0	0	0	0	0	0	0.012658	0	0	0	0	0	0	0	0	0	0
0.075	0.0375	0.025	0.175	0.0375	0.05	0.0125	0.0125	0.0375	0.15	0.0125	0.0375	0.0375	0.0125	0.05	0.0375	0.0125	0.1375	0.0125	0.0375	0	0	0	0	0	0.025316	0	0	0	0.012658	0	0.012658	0	0	0.012658	0.012658	0	0	0	0	0	0	0	0	0	0	0	0	0	0
0.0125	0	0.0125	0.0625	0.075	0.0375	0.0125	0.025	0.125	0.125	0.025	0.075	0.05	0.075	0.025	0.075	0.075	0.075	0	0.0375	0	0	0	0	0.012658	0	0	0	0	0	0	0	0	0	0	0	0	0	0	0	0	0	0	0	0	0	0	0	0	0
0.0625	0	0.025	0.025	0.025	0.05	0	0.1	0.1125	0.075	0.0375	0.05	0.0875	0.0125	0.1125	0.05	0.075	0.05	0.025	0.025	0.012658	0	0	0	0	0	0	0.012658	0	0.025316	0	0	0	0	0	0	0	0.012658	0	0	0	0	0	0	0	0	0	0	0	0
0.1375	0.025	0.025	0.0375	0.0625	0.0625	0.025	0.025	0.025	0.1	0.0375	0.0375	0.075	0.075	0.0375	0.0375	0.0625	0.075	0	0.0375	0.025316	0.012658	0	0	0	0	0	0	0	0.025316	0	0.012658	0.025316	0	0	0	0.012658	0.012658	0	0.012658	0	0	0	0	0	0	0	0.012658	0	0
0.0625	0.025	0.0125	0.1125	0.05	0.1	0	0.075	0.075	0.075	0.05	0.0625	0.025	0.0625	0.0125	0.025	0.0875	0.025	0.025	0.0375	0	0.012658	0	0.012658	0	0	0	0.012658	0.012658	0	0	0	0	0	0	0.012658	0	0	0	0	0	0	0	0	0	0	0	0	0	0
0.0875	0.0125	0.075	0.0125	0.025	0.1	0.0125	0.05	0.0125	0.025	0.025	0.0875	0.0125	0.0375	0.05	0.1875	0.05	0.0875	0	0.05	0.012658	0.012658	0	0	0	0.012658	0	0	0	0	0	0.012658	0	0	0	0.025316	0	0.012658	0	0	0	0	0	0	0	0.012658	0	0	0	0
0.125	0	0.0125	0.025	0.0875	0.075	0.025	0.0375	0.05	0.1	0.0125	0.0125	0.15	0.025	0.025	0.075	0.0375	0.0875	0.0375	0	0.012658	0	0	0.012658	0.012658	0	0	0.012658	0.012658	0	0	0	0	0.012658	0	0.012658	0.012658	0	0.012658	0	0	0	0	0	0	0	0	0	0	0
0.0625	0.0125	0.075	0.0125	0.0375	0.1	0.0125	0.0375	0.05	0.1125	0.0375	0.025	0.0375	0.0625	0.0875	0.1125	0.0625	0.0375	0	0.025	0.012658	0	0	0	0	0	0	0	0	0.025316	0	0	0	0	0	0	0.012658	0	0	0	0	0	0	0	0	0	0	0	0	0
0.025	0.0875	0.0375	0	0.0375	0.075	0.0125	0.025	0	0.1875	0.0125	0.0375	0.125	0.0375	0.075	0.05	0.0625	0.0375	0.025	0.05	0	0	0.012658	0	0	0	0	0	0	0	0	0	0.012658	0	0	0	0	0	0	0	0	0.012658	0.012658	0	0	0	0	0	0	0
0.0625	0	0.125	0.0625	0.0375	0.0875	0.025	0.0375	0.025	0.1	0.0125	0	0.0625	0.025	0.1125	0.05	0.075	0.05	0.0375	0.0125	0	0	0	0	0	0	0	0.012658	0	0.012658	0	0	0.012658	0	0.012658	0.012658	0	0	0	0	0	0	0	0	0	0	0	0	0	0
0.1125	0.0625	0.1125	0.025	0.05	0.1	0.025	0.025	0.0125	0.125	0.0125	0.0375	0.0375	0.0125	0.0375	0.025	0.05	0.0625	0.0125	0.0625	0.025316	0	0.037975	0	0	0	0	0	0	0.012658	0	0.012658	0	0	0.012658	0.012658	0	0	0	0	0.012658	0	0	0	0	0.012658	0	0	0.012658	0
0.05	0.025	0.0625	0.1125	0.0625	0.075	0.0375	0.1	0.025	0.0875	0.0125	0.025	0.05	0.0625	0.05	0.0375	0.0375	0.05	0.0125	0.025	0	0	0.012658	0.012658	0	0	0	0	0	0	0	0	0	0	0	0	0.012658	0.012658	0	0	0.012658	0	0	0	0	0.012658	0	0	0	0
0.075	0.0125	0.025	0.05	0.025	0.1	0.0375	0.0125	0.025	0.1375	0.0375	0.0375	0.0625	0.0875	0.05	0.0625	0.05	0.0375	0.025	0.05	0	0.012658	0	0	0	0.012658	0.012658	0	0	0.025316	0	0	0	0.012658	0	0	0	0	0	0	0	0	0	0	0	0.012658	0	0	0	0
0.1	0	0.0625	0.0375	0.0875	0.125	0	0.0375	0.1125	0.1125	0.0125	0.0125	0.05	0	0.025	0.025	0.05	0.125	0	0.025	0.037975	0	0.012658	0	0	0.012658	0	0	0	0.025316	0	0	0	0	0	0	0.012658	0	0	0	0	0	0	0	0	0	0	0	0	0
0.1375	0.0125	0.0625	0.075	0	0.075	0.0125	0.1125	0.0625	0.1	0.0125	0.0375	0.05	0.0375	0.075	0.0375	0.025	0.075	0	0	0.012658	0	0	0	0	0.025316	0	0	0.012658	0.025316	0	0.012658	0	0	0.012658	0.012658	0.025316	0	0	0	0	0	0	0	0	0.012658	0	0	0	0
0.0375	0.025	0.0125	0.05	0.025	0.05	0.0375	0.0375	0.0875	0.175	0.0625	0.0375	0.0625	0.0625	0.0875	0.0375	0.0875	0.025	0	0	0	0.012658	0	0	0.012658	0	0	0	0	0.012658	0	0	0	0	0	0	0	0	0	0	0	0	0	0	0	0	0	0	0	0
0.1125	0.025	0.075	0.025	0.0125	0.1875	0.025	0.0125	0.0125	0.1	0.025	0	0.05	0.0375	0.1625	0.1	0	0.0125	0.025	0	0.025316	0	0	0	0	0.025316	0	0	0	0	0	0	0.012658	0	0.025316	0.012658	0	0	0.012658	0	0.012658	0	0	0	0	0	0	0	0	0
0.15	0.0125	0.0625	0.075	0.0125	0.0625	0.0125	0.025	0.075	0.0875	0.0375	0.0625	0.0875	0.0125	0.0125	0.1125	0.0375	0.0375	0	0.025	0.025316	0	0.012658	0	0	0.025316	0	0	0	0	0	0	0.012658	0	0	0.025316	0.025316	0.012658	0	0	0	0	0	0	0	0	0	0	0	0
0.1	0.0125	0.0375	0.0375	0.0875	0.05	0	0.0625	0.05	0.075	0.0375	0.0625	0.075	0	0.0625	0.125	0.0375	0.0375	0.0125	0.0375	0.025316	0	0	0.012658	0	0	0	0	0	0	0	0	0.012658	0	0.025316	0.012658	0	0	0	0	0	0	0	0	0	0	0	0	0	0
0.05	0.025	0.0625	0.0125	0.1	0.05	0.025	0.05	0.05	0.0875	0.025	0.0875	0.0625	0.0375	0.075	0.075	0.075	0.0375	0	0.0125	0	0	0	0	0.025316	0	0	0	0	0.012658	0	0	0	0	0.012658	0	0	0	0	0	0	0	0	0	0	0	0	0	0.012658	0
0.1125	0.025	0	0.05	0.025	0.0875	0.0125	0.025	0.025	0.125	0.0125	0.025	0.0875	0.025	0.1	0.0375	0.0875	0.1125	0.025	0	0.012658	0	0	0	0	0	0	0	0	0.050633	0	0	0.012658	0.012658	0	0	0	0.025316	0	0	0	0	0	0	0	0	0	0	0	0
0.1125	0.0625	0.025	0.1125	0.0375	0.0375	0.0125	0.05	0.05	0.1125	0.0375	0.05	0.05	0.025	0.0625	0.0625	0.025	0.0375	0	0.0375	0.012658	0.012658	0	0.012658	0.012658	0	0	0	0.012658	0.012658	0.012658	0	0.012658	0.012658	0	0	0	0	0	0	0.012658	0	0	0	0	0	0.012658	0.012658	0	0
0.0875	0.05	0.025	0.0375	0.0375	0.075	0.025	0.0625	0.0125	0.15	0.0125	0.0375	0.0375	0.025	0.0375	0.1375	0.0875	0.0125	0.025	0.025	0.012658	0	0	0.025316	0	0.012658	0	0	0	0.025316	0	0	0	0	0	0.012658	0	0	0	0	0	0	0	0	0	0	0	0	0	0
0.1	0.0125	0.025	0.0375	0.05	0.05	0	0	0.025	0.2625	0.0125	0.025	0.1	0.025	0.0625	0.0625	0.075	0.05	0.0125	0.0125	0.012658	0	0.012658	0	0	0	0	0	0	0.012658	0	0	0	0	0.012658	0.012658	0	0.012658	0.012658	0.012658	0	0	0	0	0	0	0	0	0	0
0.125	0.025	0.0375	0.075	0	0.075	0.0125	0.05	0.0625	0.1125	0.0625	0.025	0.0375	0.0125	0.0625	0.0625	0.05	0.0625	0.025	0.025	0.012658	0	0.012658	0.025316	0	0.012658	0	0	0	0.012658	0	0	0	0	0.012658	0.012658	0	0.012658	0.012658	0	0	0	0	0	0	0	0	0	0	0.012658
0.2	0.025	0	0.05	0.0125	0.15	0	0.0125	0.0125	0.075	0.025	0.0125	0.1625	0.0125	0.15	0.025	0.025	0.05	0	0	0.075949	0	0	0	0	0.012658	0	0	0.012658	0	0	0	0.037975	0	0.050633	0	0	0.012658	0	0	0.012658	0	0	0	0	0	0	0	0	0
0.0625	0	0.0625	0.0875	0.075	0.0625	0.0125	0.0375	0.0875	0.1125	0.0375	0.0125	0.025	0.075	0.025	0.075	0.025	0.0625	0	0.0625	0	0	0	0	0	0	0	0.012658	0.025316	0.012658	0	0	0	0.012658	0	0	0	0	0	0	0	0	0	0	0	0	0	0	0	0
0.0625	0	0.0375	0.0125	0.0125	0.0875	0.0125	0.0375	0.0375	0.1375	0.025	0.0125	0.15	0.0625	0.1125	0.075	0.0375	0.0375	0.0125	0.0375	0	0	0	0	0	0.012658	0	0	0	0	0	0	0.012658	0.012658	0	0	0	0.012658	0.012658	0	0	0	0	0	0	0	0	0	0	0
0.075	0	0.025	0.05	0.075	0.0375	0.0125	0.025	0.075	0.2125	0.025	0.05	0.025	0	0.0625	0.0625	0.05	0.0875	0.0125	0.0375	0.012658	0	0	0	0	0	0	0	0.012658	0.012658	0	0	0	0	0	0	0.012658	0.012658	0	0.012658	0	0	0	0	0	0	0	0	0	0
0.1125	0.0125	0.0375	0.0875	0.025	0.0625	0.0375	0.025	0.0625	0.1375	0.0125	0.0125	0.0125	0.0375	0.1	0.1	0.025	0.075	0.0125	0.0125	0.025316	0	0	0.012658	0	0.025316	0	0	0	0.025316	0	0.012658	0	0	0.012658	0	0	0	0	0	0.012658	0	0	0	0	0	0	0	0	0
0.1	0.0125	0.075	0.0375	0.025	0.05	0.025	0.075	0.0625	0.0875	0.05	0.0125	0.025	0.05	0.0625	0.025	0.1125	0.075	0	0.0375	0.037975	0	0	0.012658	0	0	0	0.012658	0	0	0	0	0	0.012658	0.012658	0	0.012658	0	0	0	0	0	0	0	0	0	0	0	0	0
0.05	0.05	0.025	0.0625	0.0625	0.0625	0.0375	0.075	0.05	0.1625	0.0125	0.0375	0.025	0.0375	0.0625	0.1	0.025	0.0625	0	0	0	0	0	0	0.025316	0	0	0.012658	0	0.012658	0	0	0	0	0	0	0	0	0	0	0	0	0	0	0	0	0.025316	0	0	0
0.0875	0.05	0	0.05	0.05	0.1	0.0375	0.0625	0.025	0.1625	0.025	0.0375	0.0625	0	0.0625	0.0625	0.0625	0.0375	0	0.025	0.012658	0	0	0.012658	0	0.025316	0.025316	0	0	0	0	0	0	0	0	0	0	0	0	0.012658	0.012658	0	0	0	0	0.012658	0	0	0.012658	0
0.1	0.0125	0.0625	0.0625	0.025	0.075	0	0.0125	0.05	0.125	0.025	0.0625	0.075	0.0625	0.075	0.0125	0.0375	0.1	0.025	0	0	0	0.012658	0.012658	0	0	0	0	0	0	0	0.012658	0.012658	0.012658	0.025316	0	0	0.012658	0	0	0	0	0	0	0	0	0	0	0	0.012658
0.0375	0	0.0375	0.0875	0.05	0.0625	0.05	0.0125	0.025	0.1625	0.0125	0.075	0.1	0.0125	0.05	0.0625	0.05	0.0625	0.025	0.025	0	0	0.012658	0.012658	0	0.012658	0	0	0	0	0	0	0	0	0	0	0	0	0	0	0	0	0	0	0	0	0	0	0	0
0.025	0	0.0625	0.075	0.0375	0.05	0.0625	0.05	0.0625	0.0875	0.0375	0	0.0625	0.05	0.125	0.075	0.0375	0.05	0.05	0	0	0	0	0	0	0	0.012658	0	0	0	0	0	0	0	0	0	0.012658	0	0	0	0	0	0	0	0	0	0	0	0	0
0.1625	0.025	0.0375	0.025	0.025	0.0875	0.0125	0.025	0.0625	0.075	0.0375	0	0.0375	0.05	0.0375	0.05	0.1375	0.1125	0	0	0.037975	0	0	0	0	0.012658	0.012658	0.012658	0.012658	0.025316	0	0	0.012658	0	0.012658	0.012658	0	0.012658	0	0	0	0	0.012658	0	0	0	0	0	0	0
0.15	0.025	0.05	0.05	0	0.05	0.0375	0.1375	0.0625	0.1	0.0125	0.025	0.05	0	0.05	0.0625	0.0375	0.0875	0	0.0125	0.012658	0.012658	0.025316	0.012658	0	0	0	0.025316	0	0.012658	0	0.012658	0.012658	0	0	0	0	0.025316	0	0	0	0	0	0	0	0	0	0.012658	0.012658	0
0.15	0.05	0.025	0.0375	0.0375	0.1125	0.0125	0.05	0.0625	0.0875	0.0375	0.0375	0.0125	0.0375	0.075	0.0375	0.05	0.0375	0	0.05	0.012658	0	0	0	0	0.025316	0	0.012658	0.025316	0.025316	0	0	0.012658	0.012658	0.025316	0	0	0	0	0	0.012658	0	0	0	0	0.012658	0	0	0	0
0.175	0.0125	0.0375	0.0125	0.05	0.05	0.0125	0.0875	0.025	0.1	0.0375	0.025	0.05	0.0875	0.025	0.075	0.05	0.0625	0	0.025	0.025316	0	0	0	0.012658	0.012658	0	0.012658	0	0.050633	0	0.025316	0.012658	0	0	0.025316	0	0	0	0	0	0	0	0	0	0	0	0.012658	0	0
0.1625	0.025	0.0625	0.05	0.0125	0.0625	0.0375	0.0375	0.0125	0.0625	0	0.0375	0.0375	0.025	0.025	0.15	0.0375	0.05	0.05	0.0625	0.012658	0	0.012658	0.012658	0	0.012658	0	0	0	0.012658	0	0	0	0.025316	0	0.050633	0.012658	0	0	0.012658	0	0	0	0	0	0	0	0	0	0
0.1	0	0.0375	0.0625	0.025	0.0875	0.0125	0.05	0.0375	0.075	0.025	0.025	0.05	0.075	0.1375	0.0375	0.05	0.1	0	0.0125	0	0	0	0	0	0	0	0	0.012658	0.012658	0.012658	0.012658	0	0.012658	0	0.012658	0	0.025316	0	0	0	0	0	0	0	0	0	0	0	0
0.0625	0	0.1125	0.075	0.075	0.0875	0.0375	0.0125	0.0125	0.075	0.0125	0.0125	0.0625	0.0375	0.1125	0.05	0.0625	0.0625	0.025	0.0125	0	0	0	0.012658	0	0	0.012658	0	0	0.025316	0	0	0	0	0	0	0.012658	0	0	0	0	0	0	0	0	0	0	0	0	0
0.2125	0.0125	0.0125	0.025	0	0.0125	0.05	0	0	0.175	0.025	0	0.225	0.0375	0.1	0.0625	0.0125	0.0125	0.025	0	0.050633	0	0	0.012658	0	0	0	0	0	0.037975	0	0	0.050633	0	0.025316	0.012658	0.012658	0	0.012658	0	0	0	0	0	0	0	0	0	0	0
0.075	0.075	0.025	0.15	0.025	0	0.0125	0.025	0.0625	0.1125	0.05	0.025	0.05	0.0375	0.0625	0.0375	0.0375	0.1	0.0125	0.025	0	0	0	0.012658	0	0	0	0	0	0	0.012658	0.012658	0.012658	0	0	0	0.012658	0	0	0.012658	0.012658	0.012658	0	0.037975	0	0	0	0	0	0
0.0625	0.0125	0.075	0.05	0.0375	0.075	0.0125	0.075	0.0125	0.0875	0.0125	0.025	0.0375	0.0375	0.05	0.1625	0.025	0.075	0.0375	0.0375	0.025316	0.012658	0.012658	0	0	0	0	0	0	0	0	0	0	0	0	0.012658	0	0	0	0	0	0	0	0	0	0	0	0	0	0
0.1	0.0125	0.0375	0.0375	0.025	0.1125	0	0.0625	0.0125	0.0375	0.0375	0	0.0875	0.0125	0.075	0.0875	0.1125	0.075	0.0125	0.0625	0.025316	0.012658	0	0	0	0	0	0	0	0	0	0	0.012658	0	0	0.037975	0	0	0	0.012658	0	0	0	0	0	0	0	0	0	0
0.125	0.025	0.025	0.05	0.0125	0.0875	0	0.025	0.0375	0.125	0.025	0.0125	0.1375	0.025	0.075	0.075	0.075	0.0375	0.025	0	0	0.012658	0	0.025316	0	0.012658	0	0	0	0.025316	0	0	0.012658	0	0.012658	0.012658	0.012658	0	0	0	0	0	0	0	0	0.025316	0	0	0	0
0.0625	0.0125	0	0.0625	0.075	0.0875	0.0125	0.0125	0.0625	0.1875	0.0375	0.025	0.0625	0.025	0.05	0.075	0.0375	0.05	0.025	0.0375	0	0	0	0	0.012658	0	0	0	0	0.050633	0	0	0	0	0	0	0	0	0	0	0	0	0	0	0	0.012658	0	0	0	0
0.1	0.0125	0.075	0.025	0.05	0.1	0.025	0.075	0.0625	0.0125	0.025	0.0125	0.075	0.025	0.0375	0.075	0.0375	0.1125	0.025	0.0375	0.025316	0	0	0	0.012658	0	0.012658	0.012658	0	0	0	0	0	0.012658	0	0	0	0	0.012658	0.012658	0	0	0	0	0	0.012658	0	0	0	0
0.0875	0.0375	0.0375	0.05	0.025	0.0625	0.025	0.075	0.05	0.0375	0.0375	0.05	0.05	0.05	0.075	0.0875	0.05	0.075	0.0125	0.025	0.012658	0	0	0.025316	0	0	0	0	0	0	0	0	0	0	0.012658	0	0.025316	0.012658	0	0	0	0	0	0	0	0	0	0	0	0.012658
0.1	0	0.075	0.05	0.0375	0.0375	0.0125	0.1125	0.05	0.0875	0.0625	0.025	0.0375	0.0125	0.0625	0.05	0.075	0.0875	0.0125	0.0125	0.012658	0	0	0.012658	0	0	0	0	0	0.012658	0.012658	0	0	0	0.012658	0.012658	0.012658	0	0	0.012658	0	0	0	0	0	0	0	0	0	0
0.1125	0	0	0.05	0.0125	0.075	0	0.075	0.05	0.15	0.0125	0	0.05	0.025	0.1	0.125	0.05	0.0875	0	0.025	0.012658	0	0	0	0	0.012658	0	0.025316	0	0.012658	0	0	0	0	0.012658	0	0.025316	0.012658	0	0	0	0	0	0	0	0	0	0	0	0
0.0375	0	0.025	0.1125	0.025	0.0625	0.025	0.075	0.1125	0.125	0.0125	0.0625	0.025	0.0125	0.0375	0.025	0.075	0.1125	0	0.0375	0	0	0	0	0	0	0	0.012658	0	0.012658	0	0	0	0	0.012658	0	0	0	0	0	0	0	0	0	0	0	0	0	0	0
0.2375	0	0.0375	0.025	0.025	0.0625	0.05	0.0125	0.0375	0.0875	0.0375	0	0.075	0.05	0.05	0.0125	0.0875	0.1125	0	0	0.088608	0	0	0	0	0.050633	0.025316	0	0.012658	0.012658	0	0	0.025316	0.012658	0	0	0	0.012658	0	0	0	0	0	0	0	0	0	0	0	0
0.1	0.05	0.025	0	0.0375	0.05	0	0.0875	0.0125	0.2	0.0125	0.0625	0.025	0.0125	0.0375	0.0625	0.0875	0.125	0	0.0125	0	0.012658	0	0	0	0.012658	0	0.025316	0	0	0	0	0.012658	0	0	0.012658	0	0.025316	0	0	0	0	0	0	0.012658	0	0	0	0.012658	0.025316
0.0375	0.0125	0.0875	0.0375	0.0375	0.0375	0	0.05	0.0125	0.1625	0.0625	0.0625	0.05	0.0125	0.025	0.075	0.0625	0.1	0.0125	0.0625	0	0	0.012658	0	0	0	0	0	0	0.012658	0	0	0	0	0	0	0	0	0	0.012658	0	0	0	0	0	0	0	0	0	0
0.1125	0.0125	0.05	0.0625	0.075	0.0875	0.0375	0.025	0.05	0.05	0.025	0	0.025	0.05	0.0375	0.075	0.0625	0.05	0.025	0.0875	0.037975	0	0	0.012658	0	0	0	0	0.025316	0	0	0	0	0.012658	0	0.012658	0	0	0	0.012658	0	0	0	0	0	0	0	0	0	0
0.0625	0	0.0875	0.075	0.0375	0.0375	0.0375	0.15	0.0625	0.1125	0.025	0.025	0.025	0.025	0.075	0.0625	0.0375	0.0625	0	0	0.012658	0	0.012658	0	0	0	0	0.012658	0	0.012658	0	0	0	0	0.012658	0	0	0	0	0	0	0	0	0	0	0	0	0	0	0
0.1	0.0125	0.075	0.0625	0.05	0.075	0.025	0.0375	0.05	0.1125	0.025	0.025	0.0375	0.025	0.05	0.0875	0.025	0.05	0.025	0.05	0.012658	0	0	0	0.012658	0.012658	0	0.012658	0	0.012658	0	0	0	0	0.012658	0.012658	0	0	0.012658	0	0	0	0	0	0	0	0	0	0	0
0.075	0.0125	0.025	0.0625	0.0375	0.075	0.0125	0.025	0.025	0.175	0.0375	0.1	0.025	0.05	0.025	0.1	0.025	0.075	0.025	0.0125	0	0	0	0.012658	0.012658	0.012658	0	0	0	0.012658	0	0	0	0	0	0	0	0.012658	0	0	0	0	0	0	0	0	0.012658	0	0	0
0.1125	0.0125	0.05	0.1	0.05	0.025	0.0125	0.0375	0.0875	0.1375	0.05	0.0125	0.0375	0.025	0.0625	0.075	0.025	0.05	0	0.0375	0.012658	0	0.025316	0	0	0	0	0	0	0	0.012658	0	0	0	0.025316	0.012658	0.012658	0.012658	0	0	0	0	0	0	0	0	0	0	0	0.012658
0.1375	0	0.05	0.05	0.025	0.35	0	0	0	0.025	0.0125	0.0125	0.075	0	0.0375	0.15	0.0125	0.0625	0	0	0.012658	0	0	0	0	0.10127	0	0	0	0	0	0	0.012658	0	0	0	0	0.012658	0	0	0	0	0	0	0	0	0	0	0	0
0.0375	0.0375	0.0375	0.0375	0.0625	0.0375	0.0375	0.025	0.025	0.1125	0.025	0.075	0.05	0.0375	0.0375	0.1	0.125	0.0625	0.0125	0.025	0	0	0	0	0.012658	0	0	0	0	0.012658	0	0	0	0	0	0.012658	0	0	0	0	0	0	0	0	0	0	0	0	0	0.012658
0.1	0	0.0375	0.025	0.0375	0.0125	0.0125	0.0625	0.0125	0.075	0.0375	0.0875	0.05	0.0375	0.025	0.075	0.075	0.175	0.0375	0.025	0.025316	0	0	0.012658	0.012658	0	0.012658	0	0	0	0	0	0	0	0	0.012658	0	0	0.012658	0.012658	0	0	0	0	0	0	0	0	0	0
0.075	0.025	0.0375	0.0875	0.0375	0.0375	0	0.0125	0.05	0.15	0.0125	0.0625	0.0875	0	0.1125	0.1	0.05	0.025	0.0125	0.025	0.012658	0.012658	0	0	0	0	0	0	0	0	0	0	0	0	0.025316	0	0.025316	0	0	0	0	0	0	0	0.012658	0.012658	0	0	0	0
0.225	0.0125	0.0375	0.025	0.0125	0.0875	0.025	0.05	0.0125	0.0375	0.0625	0	0.0375	0.0125	0.05	0.0375	0.1125	0.0875	0.0125	0.0625	0.037975	0.012658	0.012658	0	0	0.037975	0	0	0	0	0.025316	0	0.025316	0	0.012658	0	0.037975	0.025316	0	0	0.012658	0	0	0	0	0	0	0	0	0
0.0375	0	0.0625	0.05	0.0375	0.075	0.0125	0.0125	0.0375	0.1625	0.0375	0.0375	0.0625	0.075	0.05	0.075	0.025	0.075	0.025	0.05	0	0	0	0	0.012658	0	0	0	0	0.012658	0	0	0	0	0	0	0	0.012658	0	0	0	0	0	0	0	0	0	0	0	0
0.075	0	0.05	0.0625	0.0125	0.0875	0.0375	0.1	0.0125	0.0875	0.025	0.075	0.075	0.1	0.0125	0.0625	0.0625	0.0375	0.025	0	0	0	0	0.012658	0	0.012658	0	0.012658	0	0.012658	0	0	0	0.012658	0.012658	0	0	0	0	0	0	0	0	0	0	0	0	0	0	0
0.1625	0	0.075	0.075	0.0125	0.05	0.0125	0.1	0.025	0.025	0.025	0.0125	0.075	0.05	0.0875	0.05	0.025	0.075	0.05	0.0125	0.012658	0	0	0.025316	0	0.012658	0	0.025316	0	0.012658	0	0	0	0.012658	0.012658	0.012658	0.012658	0.012658	0.012658	0	0	0	0	0	0	0	0	0	0	0
0.1375	0	0.0375	0.0625	0.025	0.0875	0.025	0.05	0.0125	0.1125	0.025	0.0375	0.0125	0.0125	0.1	0.1125	0.0625	0.0875	0	0	0.037975	0	0.012658	0.012658	0	0.012658	0	0	0	0.025316	0	0	0	0	0.012658	0.012658	0	0.012658	0	0	0	0	0	0	0	0	0	0	0	0
0.0375	0.025	0.0375	0.0625	0.0125	0.0375	0.1	0.0125	0.1125	0.15	0.0625	0.05	0.0125	0.025	0.0375	0.05	0.025	0.075	0.0375	0.0375	0	0	0	0	0	0	0	0	0	0	0	0	0	0.012658	0	0	0	0.025316	0	0	0	0	0	0	0	0	0	0	0	0
0.225	0.0125	0	0.0875	0.0625	0.025	0.05	0	0.025	0.1375	0.025	0.025	0.025	0.025	0.0625	0.0625	0.05	0.075	0.0125	0.0125	0.063291	0.012658	0	0.037975	0.012658	0	0	0	0	0.012658	0	0.012658	0	0	0.025316	0.012658	0.025316	0.012658	0	0	0	0	0	0	0	0	0	0	0	0.012658
0.125	0	0.05	0.0375	0.0125	0.0625	0.0625	0.075	0.075	0.075	0.025	0.0375	0.0125	0.075	0.0375	0.0625	0.05	0.0875	0.0125	0.025	0.012658	0	0.012658	0	0	0.012658	0.012658	0	0	0.012658	0.012658	0	0	0.012658	0	0	0.012658	0.025316	0	0	0	0	0	0	0	0	0	0	0	0
0.1125	0	0.0125	0.0625	0.025	0.1125	0.025	0.0625	0.0875	0.075	0.025	0.0125	0.0375	0.025	0.025	0.1	0.05	0.1	0	0.05	0.025316	0	0	0.012658	0	0.012658	0	0	0	0.012658	0	0.012658	0.012658	0	0	0	0.012658	0.012658	0	0	0	0	0	0	0	0	0	0	0	0
0.075	0.0125	0.05	0.0625	0.05	0.1125	0.0125	0.0375	0.0625	0.0625	0.0375	0.0375	0.0125	0.0125	0.05	0.1125	0.0375	0.125	0	0.0375	0	0	0	0	0	0.012658	0	0.012658	0	0	0.012658	0	0	0	0	0.012658	0	0.025316	0	0	0	0	0	0	0	0	0	0	0.012658	0
0.1	0.025	0.05	0.0875	0.0375	0.075	0.025	0.075	0.0375	0.1	0.0375	0.0375	0.0125	0.0125	0.075	0.0625	0.05	0.05	0	0.05	0.012658	0.012658	0	0.012658	0	0.025316	0	0.012658	0	0	0.012658	0.012658	0	0	0	0	0	0	0	0	0	0	0	0	0	0	0	0	0	0.012658
0.075	0	0.0625	0.0375	0.025	0.0375	0.0125	0.1125	0.05	0.0875	0.075	0.05	0.0375	0.05	0	0.0875	0.0625	0.1	0.0125	0.025	0.012658	0	0	0.012658	0	0	0	0	0	0.012658	0	0	0	0.025316	0	0	0	0.012658	0	0	0	0	0	0	0	0	0	0	0	0
0.1125	0.0375	0.075	0.0625	0.05	0.075	0.0125	0.05	0.0125	0.1625	0.025	0.025	0.0375	0.025	0.0625	0.0125	0.075	0.0625	0.025	0	0.012658	0	0	0.012658	0	0.012658	0	0.012658	0	0.012658	0	0.012658	0	0	0.025316	0	0.012658	0	0	0	0	0	0	0	0	0	0	0	0	0.012658
0.0375	0	0.1	0.1625	0.025	0.0625	0.025	0.0125	0.0625	0.1125	0.05	0	0.0625	0.0875	0.075	0.05	0.0125	0.025	0.025	0.0125	0.012658	0	0	0.012658	0	0	0	0	0	0	0.012658	0	0	0	0	0	0	0	0	0	0	0	0	0	0	0	0	0	0	0
0.0875	0.0125	0.0375	0.0875	0.075	0.025	0.0125	0.05	0.0875	0.1625	0.0375	0.05	0.0625	0.05	0.025	0.0375	0.0375	0.05	0	0.0125	0	0	0	0.012658	0.012658	0	0	0	0	0.012658	0.012658	0	0.012658	0	0	0.025316	0	0	0	0	0	0	0	0.012658	0	0	0	0	0	0
0.0625	0.0375	0.0625	0.0625	0	0.075	0.05	0.05	0.05	0.125	0	0.0625	0.0375	0.0375	0	0.0625	0.1125	0.1	0	0.0125	0	0	0	0	0	0	0	0	0.012658	0.025316	0	0	0	0	0	0	0	0.012658	0	0.012658	0	0	0.012658	0	0	0	0	0	0	0.012658
0.025	0	0.025	0.0125	0	0.1375	0	0.0375	0.075	0.0625	0.05	0.0875	0.0875	0.1375	0.025	0.05	0.15	0.025	0.0125	0	0	0	0	0	0	0	0	0	0	0	0	0	0	0.012658	0.012658	0	0	0	0	0	0	0	0	0	0	0	0	0	0	0
0.1125	0.0375	0.05	0.05	0.0125	0.125	0	0.0625	0.025	0.0875	0.0125	0	0.05	0.0375	0.075	0.075	0.0625	0.0875	0.0125	0.025	0	0	0	0.012658	0	0	0	0.012658	0.012658	0	0	0	0.012658	0	0.012658	0.012658	0	0.012658	0	0.025316	0	0	0	0	0	0.012658	0	0	0	0
0.125	0	0.0375	0.075	0.0125	0.0375	0.025	0.0625	0.0125	0.15	0.0125	0.05	0.0875	0.0625	0.025	0.075	0.0625	0.05	0	0.0375	0.025316	0	0	0	0	0	0	0.012658	0	0.037975	0	0	0.012658	0	0	0.012658	0	0.012658	0	0.012658	0	0	0	0	0	0	0	0	0	0
0.075	0.025	0.0625	0.1375	0.0125	0.0125	0.0125	0.025	0.0875	0.175	0.0125	0.025	0.0625	0.025	0.0875	0.0375	0.0625	0.05	0	0.0125	0	0	0	0	0	0	0	0.012658	0	0	0	0	0.012658	0	0.025316	0	0	0.012658	0	0	0	0	0.012658	0	0	0	0	0	0	0
0.075	0.0125	0.075	0.0625	0.0375	0.0625	0.0375	0.125	0.0375	0.0625	0.025	0.0625	0.0125	0.0375	0.0375	0.075	0.0625	0.0625	0	0.0375	0	0	0.012658	0.012658	0	0.025316	0	0	0	0	0	0	0	0	0	0	0	0.025316	0	0	0	0	0.012658	0	0	0	0	0	0	0
0.1125	0.0125	0.05	0.075	0.0375	0.075	0.025	0.0375	0.0625	0.125	0.0125	0.05	0.05	0.0375	0.0375	0.05	0.0375	0.1	0.0125	0	0.025316	0	0	0.025316	0	0	0.012658	0	0	0.012658	0	0	0.012658	0.012658	0	0	0	0.012658	0	0	0	0	0	0	0	0.012658	0	0	0	0
0.0375	0	0.05	0	0.0125	0.1	0	0.1	0.05	0.15	0.05	0.0125	0.075	0.075	0.05	0.0625	0.075	0.025	0.0125	0.0625	0	0	0	0	0	0.025316	0	0	0	0	0	0	0	0	0	0	0	0.012658	0	0	0	0	0	0	0	0	0	0	0	0
0.0375	0.0125	0.0375	0.075	0.0875	0.0875	0.025	0.0625	0.0875	0.075	0.025	0.05	0.025	0.0625	0.0625	0.0375	0.0375	0.1	0	0.0125	0	0	0	0	0	0	0	0.012658	0	0	0	0	0	0.012658	0	0	0	0.012658	0	0	0.012658	0	0	0	0	0	0	0	0	0
0.05	0.025	0.025	0.0625	0.05	0.1	0.05	0.1125	0.1	0.0625	0.075	0.0125	0.0375	0	0.0125	0.0375	0.0375	0.075	0.0125	0.0625	0	0	0	0.012658	0	0.012658	0	0	0	0	0	0.012658	0	0	0	0	0	0.012658	0	0	0	0.012658	0	0	0	0.012658	0	0	0	0
0.05	0	0.0625	0.0625	0.075	0.0875	0.025	0.075	0.075	0.1	0.0375	0.0375	0.025	0.0125	0.05	0.0625	0.05	0.0625	0.0375	0.0125	0	0	0	0.012658	0	0	0	0.012658	0	0.012658	0	0	0.012658	0	0	0	0	0	0	0	0	0	0	0	0	0	0	0	0	0
0.05	0.025	0.05	0.1125	0.0375	0.075	0.0125	0.05	0.075	0.1625	0	0.0125	0.025	0.0375	0.0875	0.0375	0.05	0.0875	0.0125	0	0	0.012658	0	0	0.012658	0.012658	0	0	0	0.012658	0	0	0	0	0	0	0	0	0	0	0	0	0	0	0	0	0	0	0	0.012658
0.1125	0	0.0375	0.075	0.05	0.0375	0.025	0.025	0.0375	0.1375	0.025	0.0375	0.05	0.075	0.1125	0.0625	0.0375	0.0375	0.025	0	0	0	0	0	0	0.012658	0.012658	0.012658	0.012658	0	0	0	0.012658	0.012658	0	0.012658	0.025316	0	0	0	0	0	0	0	0	0	0	0	0	0
0.05	0.025	0.075	0.1	0.075	0.0375	0.0125	0	0.1125	0.1375	0.0375	0.05	0.025	0.025	0.0375	0.0875	0.0375	0.05	0	0.025	0.012658	0.012658	0	0	0.012658	0	0	0	0	0.012658	0	0	0	0	0	0	0	0	0	0	0	0	0	0	0	0	0	0	0	0
0.1875	0	0.0125	0.025	0.025	0.125	0.0125	0.05	0	0.1125	0.0125	0.0125	0.0375	0.0125	0.0875	0.1125	0.075	0.0625	0	0.0375	0.050633	0	0	0.012658	0	0.012658	0.012658	0.012658	0	0.037975	0	0	0.012658	0.012658	0	0.012658	0.012658	0	0	0	0	0	0	0	0	0	0	0	0	0
0.125	0	0.05	0.05	0.0375	0.075	0	0.0375	0.025	0.1875	0.0125	0.0125	0.0625	0.0625	0.075	0.0625	0.025	0.0625	0.0375	0	0	0	0	0.012658	0	0.012658	0	0.012658	0	0.037975	0	0	0.012658	0.012658	0	0.012658	0	0	0.012658	0	0	0	0	0	0	0	0	0	0	0
0.0375	0.0125	0.0375	0.125	0.025	0.025	0.0125	0.05	0.05	0.175	0.0375	0.0125	0.075	0.0625	0.075	0.05	0.05	0.0375	0.025	0.025	0	0	0	0	0	0	0	0	0	0.037975	0	0	0	0	0	0	0	0	0	0	0	0	0	0	0	0	0	0	0.012658	0
0.075	0	0.0375	0.175	0.0125	0.1375	0.0125	0.05	0.15	0.05	0.0375	0.0375	0.05	0.0125	0.025	0.075	0.0125	0	0.0125	0.0375	0	0	0	0.050633	0	0.012658	0	0	0	0	0	0	0	0	0	0.012658	0	0	0	0	0	0	0	0	0	0	0	0	0	0
0.125	0.0125	0.0125	0.0375	0.025	0.125	0.025	0.025	0	0.1125	0.0125	0	0.175	0.0375	0.0625	0.05	0.05	0.0375	0.05	0.025	0.012658	0	0	0	0.012658	0.012658	0.012658	0	0	0.025316	0	0	0	0.012658	0.012658	0	0.012658	0.012658	0	0	0	0	0	0	0	0	0	0	0	0.012658
0.0125	0	0.025	0.0125	0.0125	0.1375	0	0.025	0.1	0.0375	0.0125	0.0375	0.125	0.0625	0.1875	0.0625	0.075	0.05	0.0125	0.0125	0	0	0	0	0	0	0	0	0	0	0	0	0	0	0	0	0.012658	0	0	0	0	0	0	0	0	0	0	0	0	0
0.0125	0	0.025	0.0125	0.0125	0.1375	0	0.025	0.1	0.0375	0.0125	0.0375	0.125	0.0625	0.1875	0.0625	0.075	0.05	0.0125	0.0125	0	0	0	0	0	0	0	0	0	0	0	0	0	0	0	0	0.012658	0	0	0	0	0	0	0	0	0	0	0	0	0
0.0375	0	0.0125	0.025	0.0125	0.125	0	0.025	0.075	0.0375	0.0125	0.0375	0.1375	0.075	0.2	0.0375	0.075	0.05	0.0125	0.0125	0	0	0	0	0	0	0	0	0	0	0	0	0	0.012658	0.012658	0	0.012658	0	0	0	0	0	0	0	0	0	0	0	0	0
0.0375	0	0.0125	0.025	0.0125	0.125	0	0.025	0.075	0.0375	0.0125	0.0375	0.15	0.075	0.2	0.0375	0.0625	0.05	0.0125	0.0125	0	0	0	0	0	0	0	0	0	0	0	0	0.012658	0.012658	0.012658	0	0	0	0	0	0	0	0	0	0	0	0	0	0	0
0.0375	0	0.0125	0.025	0.0125	0.125	0	0.025	0.0875	0.0375	0.0125	0.05	0.1375	0.075	0.1875	0.0375	0.0625	0.05	0.0125	0.0125	0	0	0	0	0	0	0	0	0	0	0	0	0	0.012658	0.012658	0	0.012658	0	0	0	0	0	0	0	0	0	0	0	0	0
0.0875	0	0.05	0.0875	0.025	0.025	0.0625	0.0875	0.05	0.15	0.0125	0.05	0.0625	0.0125	0.05	0.0875	0.0125	0.05	0.0125	0.025	0.012658	0	0	0.012658	0.012658	0	0	0	0.012658	0	0	0	0	0	0.012658	0.012658	0.012658	0	0	0	0	0	0	0	0	0	0	0	0	0
0.05	0	0.0875	0	0.05	0.0625	0.0125	0.05	0.0625	0.1125	0.025	0.0625	0.0375	0.025	0.0125	0.075	0.125	0.1	0	0.05	0.012658	0	0	0	0	0	0	0	0	0	0	0	0.012658	0	0	0.012658	0	0.012658	0	0	0	0	0	0	0	0	0	0	0	0
0.05	0.025	0.075	0.025	0.0625	0.125	0.0375	0.05	0.025	0.05	0.0375	0.05	0.0375	0.025	0.075	0.1125	0	0.05	0	0.0875	0.012658	0	0	0	0.012658	0.012658	0	0	0	0	0	0	0	0	0.012658	0	0	0	0	0	0.012658	0	0	0	0	0	0	0	0	0
0.1	0.0125	0.025	0.0375	0.025	0.125	0.0125	0.0125	0.05	0.0625	0.075	0.025	0.025	0.025	0.025	0.0625	0.0625	0.15	0.0375	0.05	0.012658	0	0	0	0	0.025316	0	0	0.012658	0	0	0	0	0	0.012658	0.012658	0.012658	0.012658	0	0	0	0	0	0	0	0.012658	0	0	0	0
0.05	0.0125	0.0625	0.0875	0.0375	0.1375	0.0125	0.05	0	0.1125	0.0125	0.025	0.05	0.05	0.125	0.05	0.0375	0.0625	0	0.025	0	0	0.012658	0.012658	0	0	0	0	0	0.012658	0	0	0	0	0	0	0	0.012658	0	0	0.012658	0	0	0	0	0	0	0	0	0
0.0875	0.0125	0.075	0.05	0.0125	0.1375	0.0125	0.0625	0.0625	0.0875	0.0625	0.025	0.05	0.05	0.05	0.025	0.05	0.0625	0	0.025	0.025316	0	0	0.012658	0	0.012658	0	0	0.012658	0	0.012658	0	0	0	0	0	0	0	0	0.012658	0	0	0	0	0	0	0	0	0	0
0.0625	0.0125	0.0125	0.0625	0.0375	0.0875	0.0125	0.0625	0.05	0.1625	0.0375	0.0875	0.0625	0.0375	0.0375	0.075	0.0375	0.0375	0	0.025	0	0	0	0	0.012658	0	0	0	0.012658	0.037975	0	0	0	0	0	0	0	0	0	0	0	0	0	0	0	0	0	0	0	0
0.1125	0	0.0625	0.025	0.025	0.075	0.05	0.0375	0.05	0.1125	0.0625	0.05	0.05	0.025	0.0625	0.1	0.0125	0.0375	0.025	0.025	0	0	0.025316	0.012658	0	0	0	0.012658	0.012658	0.012658	0	0.012658	0.012658	0	0	0	0	0.012658	0	0	0	0	0	0	0	0	0	0	0	0
0.0625	0.0125	0.05	0.0375	0	0.1375	0.0125	0.025	0.0625	0.125	0.025	0.05	0.0125	0.025	0.075	0.05	0.05	0.1375	0	0.05	0.025316	0	0	0	0	0	0	0	0.025316	0	0	0	0	0	0.012658	0	0	0	0	0	0	0	0.012658	0	0	0	0	0	0	0
0.1	0	0.025	0.075	0.025	0.175	0.025	0.0375	0.05	0.0125	0.0375	0	0.075	0.0625	0.0625	0.0375	0.05	0.1	0	0.05	0.050633	0	0	0	0	0	0	0.012658	0	0	0	0	0	0.012658	0	0	0	0	0	0.025316	0	0	0	0	0	0	0	0	0	0
0.0625	0	0.0625	0.025	0.0125	0.0375	0.0125	0.05	0.0875	0.175	0.0125	0.0625	0.025	0.0125	0.0375	0.0375	0.1125	0.075	0.025	0.075	0.025316	0	0.012658	0	0	0	0	0	0	0.012658	0	0	0	0	0	0	0.012658	0	0	0	0	0	0	0	0	0	0	0	0	0
0.0375	0	0.0625	0.0875	0.025	0.0375	0.05	0.075	0.1375	0.1125	0.0125	0.025	0.0125	0.0625	0.0375	0.025	0.05	0.0625	0.025	0.0625	0	0	0	0	0	0	0	0.012658	0.012658	0	0	0	0	0	0	0	0	0	0	0.012658	0	0	0	0	0	0	0	0	0	0
0.125	0	0.0125	0.2125	0.05	0.025	0.0125	0.0875	0.0625	0.0875	0.0125	0.025	0.025	0.025	0	0.1	0.025	0.1	0	0.0125	0.012658	0	0	0.012658	0.012658	0	0	0.012658	0.012658	0.012658	0	0.012658	0	0	0	0.025316	0	0.012658	0	0	0	0	0	0	0	0	0	0	0	0
0.125	0.0125	0.075	0.0875	0	0.1	0	0.025	0.1875	0.05	0.0125	0.025	0.0875	0.0125	0.0375	0.05	0.05	0.025	0.025	0.0125	0.025316	0	0	0.012658	0	0.012658	0	0	0.025316	0.012658	0	0	0	0	0	0	0.012658	0.012658	0.012658	0	0	0	0	0	0	0	0	0	0	0
0.15	0	0.0625	0.025	0.0375	0.0875	0.025	0.075	0.05	0.0625	0.025	0.0125	0.0375	0.0625	0.0625	0.05	0.025	0.125	0.0125	0.0125	0.037975	0	0.012658	0	0.012658	0.012658	0.012658	0	0.012658	0.012658	0	0.012658	0	0.012658	0	0	0	0.012658	0	0	0	0	0	0	0	0	0	0	0	0
0.0625	0.0375	0.025	0.1	0.0375	0.0625	0	0.0625	0.075	0.0375	0.025	0.0625	0.0625	0.05	0.0375	0.1125	0.0625	0.0625	0.025	0	0.012658	0	0	0	0	0.012658	0	0	0	0	0	0	0	0	0.012658	0.012658	0.012658	0	0	0	0	0	0	0.012658	0	0	0	0	0	0
0.0875	0.0125	0.05	0.075	0.05	0.125	0	0.0375	0.025	0.1	0.0375	0.0125	0.075	0.0375	0.0125	0.0625	0.05	0.0875	0.0125	0.05	0.025316	0	0	0	0	0.012658	0	0	0	0.025316	0	0	0	0.012658	0	0	0	0.012658	0	0	0	0	0	0	0	0	0	0	0.012658	0
0.075	0	0.075	0.0625	0.075	0.1	0.0125	0.0125	0.0875	0.15	0.0125	0	0.025	0.0375	0.025	0.1125	0.025	0.05	0.025	0.0375	0	0	0	0.012658	0	0	0	0	0	0.012658	0	0	0	0	0.012658	0.012658	0	0.025316	0	0	0	0	0	0	0	0	0	0	0	0
0.0625	0	0.05	0.0875	0	0.05	0.025	0.0375	0.0125	0.075	0.025	0	0.1625	0.075	0.1625	0.0875	0.05	0.0125	0.0125	0.0125	0	0	0.012658	0.025316	0	0	0	0	0	0	0.012658	0	0	0	0	0	0.012658	0	0	0	0	0	0	0	0	0	0	0	0	0
0.075	0.0125	0.125	0.125	0.025	0.05	0	0.0625	0.0875	0.075	0.0125	0.0125	0.0625	0.0125	0.0125	0.1	0.0875	0.05	0	0.0125	0	0	0.025316	0.012658	0.012658	0	0	0	0	0.012658	0	0	0	0	0	0	0.012658	0	0	0	0	0	0	0	0	0	0	0	0	0
0.075	0.025	0.05	0.0625	0.05	0.05	0.025	0.0625	0.075	0.125	0.05	0.0125	0.075	0.05	0.0375	0.0125	0.0625	0.0875	0	0.0125	0	0	0	0	0	0	0	0.012658	0.025316	0.012658	0	0	0.012658	0.012658	0	0	0	0	0	0	0	0	0	0	0	0	0	0	0	0
0.075	0.0125	0.025	0.0375	0.0375	0.025	0	0.0375	0.0375	0.1875	0.0375	0.0375	0.05	0.025	0.0125	0.1375	0.125	0.05	0.0125	0.0375	0	0	0	0	0	0	0	0	0	0	0	0.012658	0.012658	0	0	0.025316	0.012658	0.012658	0	0	0.012658	0	0	0	0	0	0	0	0	0
0.05	0.05	0.05	0.075	0.025	0.075	0.0125	0.0625	0.075	0.0625	0.025	0.0375	0.05	0.025	0.05	0.0625	0.125	0.0625	0.0125	0.0125	0	0	0	0	0	0	0	0	0.037975	0	0	0	0	0	0	0	0.012658	0	0	0	0	0	0	0	0	0	0	0.025316	0	0
0.0875	0	0	0	0.0625	0.1	0	0.05	0.1125	0.1	0.05	0.0625	0.05	0.0375	0.1	0.0625	0.05	0.0625	0.0125	0	0	0	0	0	0.025316	0.012658	0	0.025316	0.012658	0	0	0	0	0	0.012658	0	0	0	0	0	0	0	0	0	0	0	0	0	0	0
0.0375	0	0.0125	0.025	0.0125	0.125	0	0.025	0.075	0.0375	0.0125	0.0375	0.1375	0.075	0.2	0.0375	0.075	0.05	0.0125	0.0125	0	0	0	0	0	0	0	0	0	0	0	0	0	0.012658	0.012658	0	0.012658	0	0	0	0	0	0	0	0	0	0	0	0	0
0.05	0	0.075	0.125	0.025	0.1375	0.0125	0.05	0.05	0.0875	0.0125	0.0375	0.025	0.025	0.0625	0.0375	0.05	0.0375	0.0125	0.0875	0	0	0	0.012658	0	0	0	0	0	0.025316	0	0	0	0	0.012658	0	0	0	0	0	0	0	0	0	0	0	0	0	0	0
0.0875	0.0125	0.0375	0.0625	0.0625	0.125	0.025	0.0125	0.0125	0.0875	0.05	0.0125	0.0875	0.05	0.0875	0.0875	0.05	0.0375	0	0.0125	0	0	0	0	0.012658	0.012658	0.012658	0	0	0.037975	0	0	0.012658	0	0	0	0	0	0	0	0	0	0	0	0	0.012658	0	0	0	0
0.175	0.0125	0.075	0.05	0.025	0.1125	0.025	0.025	0.0125	0.0625	0.05	0.0125	0.0375	0.0125	0.0625	0.075	0.05	0.1125	0	0.0125	0.025316	0	0.025316	0	0	0.037975	0	0	0	0.012658	0	0	0.012658	0.012658	0	0	0	0.037975	0	0	0.012658	0	0	0	0	0	0	0	0	0
0.075	0.025	0.025	0.1125	0.0375	0.0875	0.0125	0.1125	0.0375	0.0625	0.0375	0.0125	0.0375	0.025	0.05	0.1	0.0625	0.0625	0	0.025	0	0	0	0	0	0	0.012658	0.037975	0	0	0.012658	0	0	0	0	0	0	0.012658	0	0	0.012658	0	0	0	0	0	0	0	0	0.012658
0.1	0	0.0375	0.025	0.05	0.15	0	0.0375	0.0125	0.075	0.05	0.0125	0.0875	0.025	0.0625	0.1	0.0625	0.0625	0.0125	0.0375	0.012658	0	0.012658	0	0.012658	0.012658	0	0	0	0.012658	0	0	0.012658	0	0.012658	0.012658	0	0	0	0	0	0	0	0	0	0	0	0	0	0
0.1375	0.025	0.0625	0.0375	0.0375	0.1	0.0125	0.05	0.0125	0.05	0.025	0.0125	0.0625	0.0125	0.075	0.0625	0.125	0.0625	0.025	0.0125	0.025316	0	0.012658	0	0.012658	0.012658	0	0	0	0	0	0.012658	0.012658	0	0.012658	0	0.012658	0.012658	0.012658	0	0	0.012658	0	0	0	0	0	0	0	0
0.1375	0.025	0.025	0.05	0.0375	0.075	0.025	0.075	0.05	0.0875	0.025	0.025	0.0125	0.025	0.0875	0.05	0.075	0.0625	0.0125	0.0375	0.025316	0	0.025316	0	0.012658	0.025316	0	0	0	0	0	0	0	0	0.012658	0.012658	0.012658	0	0	0.012658	0	0	0	0	0	0	0	0	0	0
0.0375	0	0.075	0.05	0.025	0.0625	0.025	0.075	0.0625	0.1375	0.0375	0.05	0.05	0.025	0.05	0.0625	0.0625	0	0.025	0.0875	0	0	0	0	0	0	0.012658	0.012658	0	0	0	0	0.012658	0	0	0	0	0	0	0	0	0	0	0	0	0	0	0	0	0
0.1125	0	0.0125	0.05	0.0125	0.025	0.0125	0.05	0.025	0.1875	0.0125	0.0625	0.05	0.0375	0.0375	0.1125	0.1125	0.0625	0.0125	0.0125	0	0	0	0.012658	0.012658	0	0	0	0	0.012658	0	0.012658	0	0	0	0.012658	0.025316	0.012658	0.012658	0	0	0	0	0	0	0	0	0	0	0
0.125	0.025	0.025	0.0375	0.0125	0.025	0	0.05	0.0375	0.125	0.025	0.0375	0.1	0.05	0.025	0.1	0.075	0.0625	0.025	0.0375	0	0	0	0	0.012658	0.012658	0	0	0.012658	0.012658	0	0.012658	0.025316	0.012658	0	0	0.025316	0	0	0	0.012658	0	0	0	0	0	0	0	0	0
0.0375	0.05	0.075	0.075	0.025	0.025	0.0125	0.0125	0.0125	0.1625	0.025	0.125	0.0125	0.025	0.025	0.1625	0.0875	0.0125	0.025	0.0125	0	0	0	0	0.012658	0	0	0	0	0.012658	0	0.012658	0	0	0	0	0	0	0	0	0	0	0	0.025316	0	0	0	0	0	0.025316
0.0875	0.0125	0.1125	0.0875	0.0375	0.075	0.0125	0.0625	0.025	0.0875	0.025	0.0375	0.05	0	0.1125	0.05	0.0375	0.075	0.0125	0	0.025316	0	0	0	0.012658	0	0	0	0	0.012658	0	0	0	0	0	0	0.012658	0	0.012658	0	0	0	0.012658	0	0	0	0	0	0	0
0.0875	0.0375	0.0625	0.05	0.05	0.0625	0.025	0.05	0.05	0.1125	0.0375	0.025	0.0125	0.1125	0.05	0.0625	0.05	0.05	0.0125	0	0.012658	0.012658	0	0.012658	0	0	0.012658	0	0	0	0	0	0	0	0.012658	0	0.012658	0.012658	0	0	0	0	0.012658	0	0.012658	0	0	0	0	0
0.0875	0.025	0.025	0.05	0.0125	0.225	0.0375	0	0.05	0.05	0.0125	0.0125	0.15	0.0125	0.125	0.025	0.0625	0.025	0.0125	0	0.012658	0.012658	0	0	0	0.012658	0.025316	0	0.012658	0	0	0	0	0	0	0	0.012658	0	0	0	0	0	0	0	0.012658	0	0	0	0	0
0.0625	0.0125	0.05	0	0.05	0.075	0.025	0.15	0.0125	0.0875	0.05	0.0625	0.0375	0.025	0.025	0.075	0.0375	0.1375	0.025	0	0.012658	0	0	0	0	0	0	0.012658	0	0.012658	0	0	0	0	0	0	0	0.025316	0	0	0	0	0.012658	0	0	0	0	0	0	0
0.0625	0.0375	0.075	0.025	0.05	0.1125	0	0.0625	0.0375	0.075	0.0625	0.05	0.0625	0.0125	0.0375	0.0625	0.0125	0.1375	0.0125	0.0125	0	0	0	0	0	0.012658	0	0	0	0	0	0	0.012658	0.012658	0	0.012658	0	0.012658	0	0	0.012658	0.012658	0	0	0	0	0	0	0	0
0.025	0.0125	0.0375	0.0375	0.0625	0.0625	0.025	0.0375	0.1125	0.1125	0.05	0.0125	0.1	0.0375	0.0875	0.0375	0.0375	0.075	0.0125	0.025	0	0	0	0	0.012658	0	0	0.012658	0	0	0	0	0	0	0	0	0	0	0	0	0	0	0	0	0	0	0	0	0	0.012658
0.125	0.025	0.025	0.05	0.0375	0.0875	0.025	0.0625	0.05	0.05	0.0375	0.0375	0.0375	0.0375	0.0875	0.0375	0.0375	0.0875	0	0.0625	0.063291	0	0	0	0	0.025316	0	0.012658	0	0	0	0	0	0	0	0	0	0	0	0.025316	0	0	0	0	0	0	0	0	0	0
0.0875	0.0375	0.0125	0.025	0	0.0125	0.0125	0.1125	0.05	0.1625	0.075	0.05	0.0375	0.0125	0.0125	0.0375	0.1625	0.0875	0	0.0125	0	0	0	0	0	0	0	0.025316	0	0	0	0.012658	0	0	0	0.012658	0	0.037975	0	0	0	0	0	0	0	0	0	0	0	0
0.1125	0.025	0.025	0.0375	0.05	0.125	0.025	0.0375	0.0625	0.075	0.0625	0.025	0.0375	0.025	0.025	0.05	0.0375	0.125	0.0125	0.025	0.025316	0	0	0	0	0.025316	0	0	0	0.012658	0	0	0	0.012658	0	0	0.012658	0.012658	0.012658	0	0	0	0	0	0	0	0	0	0	0
0.175	0.025	0.05	0.0625	0.0125	0.1375	0.025	0	0.0125	0.025	0.0375	0	0.1125	0.05	0.125	0.05	0.0125	0.05	0.0375	0	0.10127	0	0	0	0	0.037975	0	0	0	0	0	0	0	0	0.012658	0.012658	0	0.012658	0	0	0	0	0	0	0	0.025316	0	0	0	0
0.15	0	0.025	0.0625	0.0375	0.0875	0.0125	0.0625	0.05	0.05	0.05	0.0125	0.0625	0.0125	0.1	0.025	0.125	0.0625	0	0.0125	0.025316	0	0.012658	0	0.012658	0	0	0	0	0.012658	0	0	0	0.012658	0.025316	0	0.037975	0	0	0	0	0	0	0	0	0	0	0	0	0
0.05	0.0125	0.0625	0.0625	0.0125	0.0875	0.025	0.05	0.0375	0.0625	0.075	0.0625	0.0375	0.025	0.0875	0.075	0.05	0.1	0.025	0	0	0	0	0.012658	0	0	0.012658	0	0	0	0	0	0	0	0.012658	0.012658	0	0	0	0	0	0	0	0	0	0	0	0	0	0
0.0875	0	0.0625	0.0875	0.0625	0.075	0	0.0875	0.1	0.0875	0.0125	0.05	0	0.0125	0.025	0.0625	0.05	0.125	0	0.0125	0	0	0.025316	0	0	0	0	0.025316	0	0.012658	0	0	0	0	0	0.012658	0	0.012658	0	0	0	0	0	0	0	0	0	0	0	0
0.0875	0	0.05	0.05	0.05	0.0875	0	0.025	0.075	0.15	0.025	0.025	0.0625	0.0125	0.0875	0.075	0.05	0.075	0	0.0125	0.012658	0	0.012658	0	0	0.037975	0	0	0	0	0	0	0	0	0	0	0	0.012658	0	0	0	0	0	0	0	0	0	0	0	0
0.1	0.0125	0	0.075	0.0375	0.075	0.0375	0.0375	0.1	0.1125	0.0625	0.0125	0.025	0.025	0.0375	0.05	0.0375	0.0875	0	0.075	0	0	0	0	0.012658	0	0.012658	0	0.012658	0	0	0.012658	0	0	0.012658	0.012658	0	0	0	0.025316	0	0	0	0	0	0	0	0	0	0.012658
0.0625	0.0125	0.1125	0.0375	0.05	0.0375	0.0375	0.0125	0.0375	0.1375	0.0125	0.05	0.0125	0.075	0.075	0.0375	0.075	0.1	0	0.025	0	0	0.012658	0	0.012658	0.012658	0	0	0	0	0	0	0	0	0.012658	0.012658	0	0	0	0	0	0	0	0	0	0	0	0	0	0
0.05	0.0625	0.1	0.0625	0.0375	0.05	0	0.1375	0.0375	0.0625	0.025	0.15	0	0.0125	0.0125	0.025	0.1125	0.0625	0	0	0	0.012658	0	0	0	0	0	0	0	0.012658	0	0	0	0	0.012658	0	0	0.012658	0	0	0	0	0.012658	0.012658	0.012658	0	0	0	0	0
0.0625	0.025	0.05	0.1	0.0125	0.0875	0	0.025	0.0125	0.1125	0.0375	0.025	0.05	0.0625	0.1	0.05	0.025	0.075	0.0625	0.025	0	0	0	0	0	0.025316	0	0	0	0	0	0	0	0.025316	0	0	0	0	0.012658	0	0	0	0	0.012658	0	0	0	0	0	0.012658
0.1	0.025	0.05	0.1125	0.0125	0.0375	0.0125	0.0625	0.0875	0.05	0.0625	0.025	0.0375	0.0375	0.0125	0.1	0.0375	0.1	0.0125	0.025	0.012658	0	0.012658	0	0	0.025316	0	0.012658	0	0	0	0	0	0	0.012658	0	0.012658	0.012658	0	0	0	0	0	0.012658	0	0	0	0	0	0
0.15	0.05	0.0125	0.0125	0.05	0.0625	0.0125	0.1125	0	0.1125	0.025	0.0625	0.025	0.0125	0	0.0625	0.05	0.1375	0.025	0.025	0.037975	0.012658	0.012658	0	0	0	0	0.050633	0	0	0	0	0	0	0	0	0	0.037975	0	0	0.012658	0	0	0	0	0	0.012658	0	0	0.012658
0.175	0.0375	0.0375	0.025	0.075	0.0625	0	0.05	0	0.1625	0.0125	0.0375	0.025	0.025	0	0.0375	0.0875	0.1125	0	0.0375	0.050633	0	0.012658	0	0	0.012658	0	0.025316	0	0.037975	0	0.012658	0	0	0	0	0	0.025316	0	0	0.012658	0	0	0	0	0	0	0	0	0.012658
0.175	0.0375	0.0625	0.0375	0.025	0.1	0.0125	0.025	0.025	0.1125	0.075	0.05	0.025	0.05	0.0125	0.025	0.0125	0.05	0.05	0.0375	0.10127	0.012658	0	0	0	0.012658	0	0	0	0.025316	0	0	0	0.012658	0.012658	0	0	0	0	0	0.012658	0	0	0	0.012658	0	0	0	0	0
0.0875	0.0125	0.025	0.0875	0.025	0.05	0.0125	0.025	0.0125	0.1375	0.05	0.0625	0.0375	0.025	0.075	0.0625	0.0875	0.0625	0.0375	0.025	0.025316	0	0	0.012658	0	0	0	0	0	0.025316	0	0	0	0	0	0	0.012658	0.012658	0	0	0	0	0	0	0	0	0	0	0	0
0.2	0	0.0375	0.025	0.0125	0.125	0	0.0125	0	0.125	0.0125	0.05	0.075	0.0625	0	0.0875	0.075	0.0625	0.0375	0	0.037975	0	0.012658	0.012658	0	0.025316	0	0	0	0.012658	0	0.012658	0.012658	0	0	0.025316	0.025316	0.025316	0	0	0	0	0	0	0	0	0	0	0	0
0.1375	0.0125	0.025	0.0375	0.0625	0.0625	0.0125	0.075	0.1125	0.075	0.0375	0.025	0.1	0.0375	0.0125	0.025	0.0625	0.075	0	0.0125	0.012658	0	0.012658	0.012658	0	0.025316	0	0	0.012658	0.012658	0	0	0.012658	0.012658	0	0.012658	0.012658	0	0	0	0	0	0	0	0	0	0	0	0.012658	0
0.0625	0	0.0375	0.0875	0.0375	0.0875	0.0875	0.025	0.0375	0.05	0.025	0.0375	0.0625	0.05	0.0625	0.075	0.1	0.0625	0	0.0125	0	0	0	0	0.012658	0	0	0	0.012658	0	0	0	0.012658	0	0	0	0.012658	0.012658	0	0	0	0	0	0	0	0	0	0	0	0
0.0375	0.025	0.075	0.075	0.025	0.05	0.0125	0.05	0.05	0.125	0.025	0	0.05	0.05	0	0.075	0.075	0.125	0.05	0.025	0	0	0	0	0	0	0	0.012658	0	0	0	0	0.012658	0	0	0.012658	0	0	0	0	0	0	0.012658	0	0	0	0.012658	0	0	0
0.0625	0.0375	0.0625	0.1125	0.0125	0.05	0	0.0875	0.1125	0.1	0.05	0.0375	0.0125	0.0375	0.0625	0.025	0.0625	0.0625	0	0.0125	0	0.012658	0.012658	0	0	0	0	0	0	0.012658	0	0	0	0.012658	0	0	0.012658	0	0	0	0	0	0	0.012658	0	0	0	0.012658	0	0
0.075	0.025	0	0.0625	0.0125	0.1375	0.0125	0.0125	0.05	0.1125	0	0.025	0.225	0.0375	0.025	0.0875	0.0375	0.0375	0.0125	0.0125	0	0	0	0	0	0	0	0	0	0	0	0	0.037975	0.012658	0	0.012658	0.012658	0	0	0	0	0	0	0	0	0.025316	0	0	0	0
0.0625	0	0.0625	0.0375	0.0375	0.1125	0.0125	0.1	0.05	0.1	0.025	0.025	0.05	0.0625	0.0625	0.075	0	0.1125	0	0.0125	0.012658	0	0	0.012658	0	0.012658	0	0	0	0	0	0	0	0	0	0	0	0.012658	0	0	0	0	0	0	0	0	0	0	0	0
0.025	0.0125	0.0625	0.0625	0.0875	0.075	0.0125	0.0125	0.0875	0.0625	0.0625	0.05	0.0125	0.0125	0.025	0.1125	0.1375	0.0625	0.025	0	0	0	0	0	0	0	0	0	0	0	0	0	0	0	0	0	0.012658	0.012658	0	0	0	0	0	0	0	0	0	0	0	0
0.075	0	0.05	0.0375	0.075	0.05	0.025	0.05	0.0875	0.075	0.0375	0.0875	0.0125	0.0625	0.025	0.0875	0.0875	0.05	0	0.025	0.012658	0	0	0	0	0	0	0	0.012658	0.012658	0	0.012658	0	0.012658	0	0	0.012658	0	0	0	0	0	0	0	0	0	0	0	0	0
0.1125	0.025	0.025	0.05	0.05	0.1375	0.05	0.0375	0.0375	0.0875	0.05	0.0125	0.0875	0.025	0.025	0.05	0.0375	0.0625	0.0375	0	0.012658	0	0	0.012658	0	0.012658	0.012658	0	0	0.012658	0.012658	0	0	0.025316	0.012658	0	0	0	0	0	0	0	0	0	0.012658	0	0	0.012658	0	0
0.1125	0	0.0375	0.0125	0.0125	0.1625	0.05	0.0625	0.0125	0.0625	0	0.0625	0.0625	0.0375	0.0375	0.0875	0.075	0.1	0.0125	0	0.025316	0	0	0	0	0.012658	0.012658	0	0	0.012658	0	0	0.012658	0.012658	0	0.012658	0	0.012658	0	0	0	0	0	0	0	0	0	0	0	0
0.025	0	0.025	0.0375	0.1	0.1	0.0125	0.05	0.05	0.1125	0.025	0.1125	0.0625	0.025	0.025	0.075	0.025	0.0875	0.025	0.025	0	0	0	0	0	0	0	0	0	0	0	0	0	0	0	0.012658	0	0	0.012658	0	0	0	0	0	0	0	0	0	0	0
0.1625	0.0125	0.075	0.0375	0.0125	0.1375	0.0625	0	0.025	0.125	0.025	0.0125	0	0.025	0.0375	0.075	0.0375	0.0625	0.0125	0.0625	0	0	0.025316	0.012658	0	0.063291	0	0	0	0.025316	0	0	0	0	0	0	0.025316	0.012658	0	0	0	0	0	0	0	0.012658	0	0	0	0
0.1	0.0125	0.0625	0.0375	0.0625	0.1125	0.025	0.05	0.075	0	0.025	0.025	0.0125	0.025	0.0375	0.0875	0.15	0.075	0.0125	0.0125	0.025316	0	0.012658	0.012658	0	0	0	0	0	0	0.012658	0	0	0	0.025316	0.012658	0	0	0	0	0	0	0	0	0	0	0	0	0	0
0.1	0.0125	0.05	0.0625	0.025	0.075	0.025	0.05	0.0625	0.0375	0.025	0.075	0.05	0.05	0.0125	0.1375	0.0625	0.0375	0	0.05	0.012658	0	0	0.012658	0	0	0.012658	0	0	0.012658	0	0.012658	0	0.012658	0	0.025316	0	0	0	0	0	0	0	0	0	0.012658	0	0	0	0
0.275	0.0125	0.0625	0.0625	0.025	0.0625	0	0.025	0	0.1125	0.025	0.0125	0.0875	0.075	0.0625	0.0375	0.025	0.025	0	0.0125	0.088608	0	0.012658	0.012658	0	0.012658	0	0	0	0.037975	0	0	0.037975	0.025316	0.025316	0.025316	0	0	0	0	0	0	0	0	0	0	0	0	0	0
0.1375	0.0125	0.0625	0.125	0.0625	0.05	0.0125	0.075	0.025	0.075	0.0625	0.05	0.075	0.0125	0.025	0.025	0.05	0.0375	0	0.025	0.037975	0	0	0.012658	0.012658	0.012658	0	0	0	0	0.037975	0	0.012658	0	0	0	0	0.012658	0	0	0	0	0	0	0	0	0	0	0	0
0.075	0.0125	0.0125	0.0625	0.025	0.0625	0.025	0.05	0.0375	0.1	0.0125	0.0375	0.075	0.075	0.0125	0.0625	0.1	0.0625	0.05	0.05	0.012658	0	0	0	0	0.012658	0	0	0	0	0	0	0	0.012658	0	0	0.025316	0.012658	0	0	0	0	0	0.012658	0	0	0	0	0	0
0.1375	0	0.0125	0.025	0.0875	0.075	0.025	0.05	0.0625	0.1	0.0125	0.05	0.025	0.0375	0.0125	0.0875	0.0625	0.1125	0.0125	0.0125	0	0	0	0.012658	0.012658	0	0.012658	0	0	0.012658	0	0	0	0.012658	0	0.012658	0.025316	0.037975	0	0	0	0	0	0	0	0	0	0	0	0
0.125	0.0125	0.1125	0.075	0.025	0.0625	0.0125	0.0625	0.0125	0.0875	0.0125	0.0375	0.0625	0.05	0.1	0	0.05	0.075	0.0125	0.0125	0.012658	0	0.012658	0	0	0.012658	0.012658	0	0	0.025316	0	0	0	0.025316	0	0	0.012658	0.012658	0	0	0	0	0	0	0	0.012658	0	0	0	0
0.1375	0	0.075	0.025	0.0125	0.1	0.0125	0.0375	0.0375	0.1	0	0.0125	0.0375	0.0625	0.05	0.0375	0.0875	0.1625	0	0.0125	0.012658	0	0.012658	0	0	0.025316	0.012658	0.012658	0	0	0	0	0	0.012658	0	0	0.012658	0.037975	0	0	0	0	0	0	0	0	0	0	0	0
0.225	0.025	0.0125	0.075	0.025	0.1625	0	0.0375	0.025	0.05	0.025	0.025	0.0375	0.0125	0.075	0.075	0	0.0875	0.0125	0.0125	0.088608	0	0	0.012658	0	0.037975	0	0.012658	0	0.012658	0.012658	0	0.012658	0	0.012658	0.012658	0	0.012658	0	0	0.012658	0	0	0	0	0	0	0	0	0
0.2125	0	0.0125	0.0125	0.0625	0.075	0.025	0.0125	0	0.1125	0.025	0.0375	0.0875	0.05	0.075	0.0375	0.0625	0.0875	0	0.0125	0.088608	0	0	0.012658	0.012658	0	0.012658	0	0	0.012658	0	0.012658	0.012658	0	0.012658	0.025316	0	0	0	0.012658	0	0	0	0	0	0	0	0	0	0
0.1125	0.0375	0.0375	0.0625	0.0375	0.0625	0	0.05	0.05	0.1375	0.0125	0.075	0.0875	0.025	0.0875	0.025	0.025	0.05	0.0125	0.0125	0.012658	0	0	0.012658	0	0	0	0	0	0.050633	0	0.012658	0	0	0	0.012658	0	0	0.012658	0	0	0	0.012658	0	0	0	0	0	0	0
0.0375	0.0125	0.0375	0.1	0.0125	0.1125	0.0125	0.075	0.1	0.1	0.0375	0.0125	0.05	0.0375	0.05	0.0375	0.05	0.075	0	0.05	0	0	0	0	0	0.0253	0	0	0	0	0	0	0	0	0.012658	0	0	0	0	0	0.012658	0	0	0	0	0	0	0	0	0
0.1	0	0.1	0.0875	0.025	0.0375	0	0.0625	0.025	0.2	0.0125	0.025	0.025	0.025	0.05	0.05	0.0875	0.0625	0	0.025	0.025316	0	0.012658	0.012658	0	0	0	0	0	0.037975	0	0	0	0	0	0	0	0.012658	0	0	0	0	0	0	0	0	0	0	0	0
0.0625	0.0375	0.0375	0.175	0.0375	0.075	0.0125	0.0125	0.0125	0.05	0.0125	0	0.1625	0.05	0.1	0.125	0.0375	0	0	0	0.012658	0.012658	0	0	0.012658	0.012658	0	0	0	0	0	0	0	0	0.012658	0	0	0	0	0	0	0	0	0.012658	0	0	0	0	0	0
0.1	0.0125	0.0125	0.0375	0.0125	0.15	0.0375	0	0.0125	0.15	0.025	0	0.125	0.05	0.0375	0.1	0.075	0.0625	0	0	0.025316	0	0	0	0	0.025316	0	0	0	0.012658	0	0	0.012658	0.012658	0	0.012658	0	0	0	0	0	0	0	0	0	0.012658	0	0	0	0
0.1	0.025	0.05	0.025	0.0125	0.0875	0	0	0.05	0.15	0.0125	0.0375	0.0875	0	0.0875	0.1375	0.0125	0.1	0.0125	0.0125	0.012658	0.012658	0.012658	0.012658	0	0	0	0	0	0.012658	0	0.012658	0	0	0.012658	0	0	0	0	0	0	0	0	0	0	0.012658	0	0	0	0
0.05	0.0125	0.025	0.0375	0.0875	0.0375	0	0.0375	0.025	0.1375	0.0375	0.05	0.075	0.05	0.0125	0.1	0.0875	0.0875	0.05	0	0	0	0.012658	0	0	0	0	0	0	0	0	0	0	0.012658	0	0.012658	0.012658	0	0	0	0	0	0	0	0	0	0	0	0	0
0.0375	0	0.0625	0.1	0.0125	0.05	0	0.0375	0.1125	0.1125	0.0375	0.05	0.1125	0.05	0	0.1	0.0625	0.0375	0.0125	0.0125	0	0	0	0	0	0	0	0	0	0	0.012658	0	0.012658	0.012658	0	0	0	0	0	0	0	0	0	0	0	0	0	0	0	0
0.075	0.025	0.075	0.1125	0	0.0875	0.025	0	0.1625	0.025	0.0375	0.075	0.0875	0.05	0.0125	0.075	0.0375	0.025	0	0.0125	0	0	0.012658	0	0	0	0	0	0.012658	0	0	0.012658	0.012658	0.012658	0	0	0	0.012658	0	0	0	0	0	0.012658	0	0	0	0	0	0
0.1375	0	0.025	0.025	0.025	0.0625	0.05	0.0375	0	0.1625	0.025	0.025	0.0875	0.0125	0.0875	0.1125	0.0375	0.075	0.0125	0	0.012658	0	0	0.012658	0	0	0	0	0	0.037975	0	0	0.012658	0	0.025316	0.012658	0	0.025316	0	0	0	0	0	0	0	0	0	0	0	0
0.1125	0.0375	0.0875	0.0375	0.025	0.1375	0.025	0.0125	0.025	0.05	0.0125	0.05	0.05	0.0375	0.0625	0.0375	0.0375	0.125	0.0125	0.025	0.012658	0	0.012658	0.012658	0.012658	0.012658	0	0	0	0	0	0	0	0.025316	0.012658	0.012658	0	0	0	0	0	0	0	0	0	0.012658	0	0	0	0
0.0875	0.025	0.075	0.025	0.0375	0.125	0	0.025	0.1	0.0625	0.025	0.05	0.05	0.025	0.0375	0.05	0.05	0.1	0.025	0.025	0.012658	0	0.025316	0	0	0	0	0.012658	0	0	0	0.012658	0.012658	0	0	0	0.012658	0	0	0	0	0	0	0	0	0.012658	0	0	0	0
0.125	0.0125	0.05	0.05	0.025	0.1125	0.025	0.05	0.0625	0.1625	0.0125	0.0125	0.0375	0.0375	0.0875	0.0625	0	0.05	0.0125	0.0125	0.025316	0	0	0	0	0.037975	0	0.012658	0.012658	0.012658	0	0	0	0.012658	0.012658	0	0	0	0	0	0	0	0	0	0	0.012658	0	0	0	0
0.075	0.0125	0	0.0375	0.05	0.15	0.0375	0	0.0375	0.1	0.0375	0	0.1	0.0125	0.025	0.0625	0.0375	0.1	0.075	0.05	0	0	0	0	0	0.012658	0	0	0	0	0.025316	0	0.025316	0	0	0	0	0.012658	0	0	0	0	0	0	0.012658	0	0	0	0	0
0.15	0.025	0.025	0.0125	0.05	0.05	0.0125	0.125	0.0125	0.1	0.0125	0.0375	0.0625	0.0375	0.0125	0.05	0.0375	0.15	0.0125	0.025	0.012658	0	0.012658	0	0.012658	0	0	0.012658	0	0.037975	0	0	0	0	0	0	0.012658	0.037975	0	0.012658	0	0	0	0	0.012658	0	0	0	0	0
0.05	0.025	0.05	0.0125	0.075	0.05	0.0125	0.125	0.05	0.1375	0.0375	0.05	0.025	0.0125	0.025	0.0625	0.05	0.1	0	0.05	0	0	0.012658	0	0	0.012658	0	0	0	0.012658	0	0	0	0	0	0.012658	0	0	0	0	0	0	0	0	0.012658	0	0	0	0	0
0.2125	0.025	0	0.0625	0.0375	0.0625	0.025	0.0125	0.025	0.15	0.025	0.0625	0.05	0.0125	0.0875	0.05	0.0375	0.05	0.0125	0	0.037975	0.012658	0	0.025316	0	0.012658	0	0	0	0.050633	0	0.025316	0.012658	0	0.012658	0.012658	0	0.012658	0	0	0	0	0	0	0	0	0	0	0	0.012658
0.1125	0.0125	0.05	0.0375	0.0375	0.0625	0.0125	0.0625	0.025	0.15	0.025	0.0125	0.0375	0.1125	0.05	0.1125	0.0375	0.025	0.0125	0.0125	0.012658	0	0.012658	0	0.012658	0.012658	0	0	0.012658	0	0.012658	0	0.012658	0.012658	0	0.012658	0	0	0	0	0	0	0	0	0	0	0	0	0	0.012658
0.1375	0.0375	0.025	0.0375	0.025	0.1	0	0.05	0.025	0.15	0.025	0.0375	0.0125	0.025	0.075	0.0625	0.0375	0.125	0	0.0125	0.012658	0	0	0	0	0.037975	0	0.012658	0	0.025316	0	0	0	0	0.012658	0.012658	0	0.012658	0	0	0	0	0	0	0	0	0	0	0.012658	0.012658
0.075	0.0375	0.0125	0.05	0.025	0.2	0	0.05	0	0.05	0.0375	0.05	0.0875	0.025	0.025	0.1875	0.025	0.05	0	0.0125	0.012658	0	0.012658	0	0	0.012658	0	0.012658	0	0	0	0	0	0	0	0.025316	0	0	0	0	0	0	0	0	0	0.025316	0	0	0	0.012658
0.0375	0.025	0.05	0.025	0.0375	0.05	0.0125	0.1	0.025	0.1	0.0375	0.0875	0.0375	0.0125	0.0125	0.075	0.1125	0.0875	0.0125	0.0625	0	0	0.012658	0	0	0	0	0	0.012658	0	0	0	0	0	0	0	0	0.012658	0	0	0	0	0	0	0	0.012658	0	0.012658	0	0
0.125	0	0.1125	0.0625	0.025	0.05	0.0125	0.025	0.1	0.1	0.025	0.025	0.025	0.0375	0.025	0.0125	0.0875	0.0875	0.0125	0.05	0	0	0.037975	0	0	0.012658	0.012658	0.012658	0.025316	0.012658	0	0	0	0	0	0	0	0	0	0.012658	0	0	0	0	0	0	0	0	0	0
0.1375	0.0125	0.075	0	0.075	0.05	0	0.0125	0.025	0.1125	0.025	0.0625	0.0625	0.0375	0.025	0.0875	0.1125	0.05	0	0.0375	0.012658	0	0.012658	0	0.012658	0.012658	0	0	0.012658	0.012658	0	0	0	0	0	0.012658	0.012658	0.025316	0	0.012658	0	0	0	0	0	0	0	0	0	0
0.075	0.025	0.025	0.05	0.025	0.025	0	0.0625	0.0375	0.1625	0.0375	0.0875	0.025	0.05	0.0875	0.0875	0.05	0.0625	0.0125	0.0125	0	0	0	0.012658	0	0	0	0	0	0.012658	0	0.012658	0.012658	0.012658	0	0	0.012658	0	0	0	0	0	0	0	0	0.012658	0	0	0	0
0.075	0.0125	0.0375	0.025	0.0375	0.0125	0.025	0.075	0.025	0.1875	0.05	0.0625	0.0375	0.0125	0.025	0.1125	0.0875	0.0875	0	0.0125	0.012658	0	0	0	0	0	0	0.012658	0	0.012658	0	0.012658	0	0	0	0	0	0.025316	0	0	0	0	0	0	0	0	0	0	0	0
0.0875	0.025	0.1375	0.0625	0.05	0.0375	0.025	0.0125	0.025	0.1	0.025	0.0375	0.0625	0.0375	0.0875	0.025	0.0625	0.0625	0.0125	0.025	0	0.012658	0.025316	0.012658	0	0	0	0	0	0	0	0.012658	0	0	0	0	0.025316	0	0	0	0	0	0.012658	0	0	0	0	0	0.012658	0
0.0625	0.0125	0	0.025	0.0625	0.0375	0.0125	0.0375	0.1125	0.175	0.0375	0.0875	0.0375	0.0625	0.025	0.1	0.075	0.025	0.0125	0	0	0	0	0	0	0	0	0.012658	0	0	0	0.012658	0	0	0	0.025316	0.012658	0	0	0	0	0	0	0	0	0	0	0	0	0
0.075	0	0.075	0.075	0.0375	0.0625	0.0125	0.05	0.0625	0.075	0.0875	0.0625	0.0375	0.025	0.0375	0.075	0.05	0.025	0.0125	0.0625	0	0	0	0.012658	0	0.037975	0	0	0	0	0.012658	0	0	0	0	0	0	0	0	0.012658	0	0	0	0	0	0	0	0	0	0
0.075	0	0.075	0.075	0.0375	0.0625	0.0125	0.05	0.0625	0.075	0.0875	0.0625	0.0375	0.025	0.0375	0.075	0.05	0.025	0.0125	0.0625	0	0	0	0.012658	0	0.037975	0	0	0	0	0.012658	0	0	0	0	0	0	0	0	0.012658	0	0	0	0	0	0	0	0	0	0
0.15	0	0.05	0.0125	0.05	0.125	0.025	0.0125	0.0375	0.1	0.0125	0.0125	0.025	0.025	0.0875	0.0875	0.05	0.1125	0.0125	0.0125	0.012658	0	0	0	0.012658	0.025316	0	0	0.025316	0.012658	0	0	0	0.012658	0.012658	0.012658	0	0.012658	0.012658	0	0	0	0	0	0	0	0	0	0	0
0.1125	0.0125	0.0625	0.025	0.0375	0.0625	0.025	0.0375	0.075	0.1	0.0375	0.025	0.0375	0.0375	0.0375	0.05	0.1	0.075	0	0.05	0.012658	0	0.025316	0	0	0	0	0	0.012658	0	0	0	0.012658	0	0	0	0.012658	0.012658	0	0.025316	0	0	0	0	0	0	0	0	0	0.012658
0.075	0.05	0.075	0.0625	0.075	0.0875	0	0.05	0.0625	0.1	0.025	0.0625	0.025	0.0625	0.0375	0.0125	0.075	0.0375	0.0125	0.0125	0	0	0	0	0	0	0	0.012658	0.012658	0	0	0.025316	0	0	0.012658	0	0.012658	0	0	0	0	0	0	0	0.012658	0.012658	0	0	0	0
0.1125	0	0.0625	0.0625	0.0375	0.0875	0.0125	0.0375	0.075	0.1	0.0375	0.05	0.0125	0.0125	0	0.0625	0.075	0.1	0.025	0.0375	0.012658	0	0	0.012658	0	0.025316	0	0	0	0.025316	0	0.012658	0.012658	0	0	0	0	0.012658	0	0	0	0	0	0	0	0	0	0	0	0
0.1125	0	0.0875	0.075	0.05	0.05	0.05	0.075	0	0.0625	0.05	0.025	0.0875	0.0375	0.05	0.05	0.05	0.05	0.025	0.0125	0	0	0.012658	0.012658	0	0	0	0	0	0.012658	0.012658	0	0	0.012658	0.012658	0.012658	0	0.025316	0	0	0	0	0	0	0	0	0	0	0	0
0	0.0125	0.0625	0.1	0.025	0.1125	0.0125	0.0625	0.05	0.1125	0.05	0.0375	0.0625	0.0125	0.05	0.075	0.0375	0.0625	0.0125	0.05	0	0	0	0	0	0	0	0	0	0	0	0	0	0	0	0	0	0	0	0	0	0	0	0	0	0	0	0.012658	0	0
0.0375	0.0125	0.1	0.075	0.075	0.0375	0.0125	0.0625	0.1375	0.0875	0.0625	0.0625	0.025	0.0125	0.0375	0.075	0.05	0.0125	0	0.025	0	0.012658	0.012658	0.012658	0	0	0	0	0	0	0	0	0	0	0	0	0	0	0	0	0	0	0.012658	0	0	0	0	0	0	0
0.1125	0.025	0.0875	0.0875	0.05	0.0875	0.0375	0.0625	0.0375	0.075	0.025	0.025	0.025	0.0625	0.0125	0.05	0.0625	0.0625	0	0.0125	0.012658	0.012658	0	0	0.012658	0.012658	0.012658	0	0.025316	0	0	0	0	0	0	0	0	0.025316	0	0	0	0	0.012658	0.012658	0	0	0	0	0	0
0.175	0.0125	0	0.025	0.0375	0.0875	0.0125	0.0125	0.0375	0.15	0.0125	0	0.1125	0.075	0.0375	0.075	0.0375	0.0625	0.0125	0.025	0.025316	0	0	0	0	0.025316	0	0	0.012658	0.037975	0	0	0	0	0.025316	0	0.025316	0.012658	0.012658	0	0	0	0	0	0	0	0	0	0	0
0.125	0	0.05	0.0125	0.0375	0.05	0	0.1375	0.025	0.0625	0.0625	0.05	0.0875	0.05	0.0125	0.05	0.0625	0.075	0.0125	0.0375	0	0	0.012658	0	0	0.012658	0	0.025316	0.012658	0	0	0	0.012658	0.012658	0	0.012658	0	0.012658	0.012658	0	0	0	0	0	0	0	0	0	0	0
0.0875	0	0.075	0.0875	0.075	0.1625	0.0125	0.0125	0.0375	0.0625	0.05	0.025	0	0	0.0375	0.125	0.0625	0.0625	0.0125	0.0125	0	0	0	0.012658	0.012658	0	0.012658	0	0	0.012658	0	0	0	0	0.012658	0.025316	0	0	0	0	0	0	0	0	0	0	0	0	0	0
0.1	0	0.025	0.1125	0.0625	0.1375	0.0375	0.025	0.025	0.1125	0.0125	0.025	0.05	0.0625	0.0625	0.025	0.075	0.0375	0.0125	0	0.025316	0	0.012658	0.012658	0	0.025316	0	0	0	0.012658	0	0	0	0	0.012658	0	0	0	0	0	0	0	0	0	0	0	0	0	0	0
0.0625	0	0.0125	0.025	0.075	0.125	0.0375	0.0375	0.0875	0.075	0.025	0.025	0.025	0.025	0.05	0.0625	0.1125	0.1	0.0125	0.025	0	0	0	0	0.012658	0.012658	0.025316	0	0	0	0	0	0	0.012658	0	0	0	0	0	0	0	0	0	0	0	0	0	0	0	0
0.0875	0	0.0375	0.075	0.025	0.0375	0	0.025	0.0625	0.15	0.0125	0.025	0.1375	0.05	0.0875	0.0625	0.075	0.05	0	0	0.025316	0	0	0	0	0	0	0	0	0.012658	0	0	0.025316	0	0.012658	0.012658	0	0	0	0	0	0	0	0	0	0	0	0	0	0
0.0375	0	0.05	0.075	0.0625	0.075	0.025	0.0625	0.0125	0.1	0.025	0.0625	0.075	0.0875	0.0625	0.025	0.0375	0.0875	0.025	0.0125	0.012658	0	0	0	0	0	0	0	0	0.012658	0	0	0.012658	0	0	0	0	0	0	0	0	0	0	0	0	0	0	0	0	0
0.1	0	0.0375	0.075	0.0625	0.0875	0.025	0.075	0.025	0.0875	0.0375	0.05	0.075	0.0375	0.0625	0.0375	0.0125	0.0625	0.0375	0.0125	0	0	0.012658	0.025316	0	0.037975	0	0	0	0.012658	0	0	0	0	0	0	0	0	0.012658	0	0	0	0	0	0	0	0	0	0	0
0.125	0.0125	0.025	0.05	0.0375	0.1375	0.025	0.0625	0.0125	0.0875	0.05	0.0375	0.0375	0.0125	0.0375	0.075	0.0375	0.075	0.0375	0.025	0.012658	0	0.012658	0	0	0.025316	0	0	0	0.012658	0	0	0.012658	0.012658	0	0.025316	0	0	0	0.012658	0	0	0	0	0	0	0	0	0	0
0	0.0125	0.0875	0.025	0.075	0.0875	0.0125	0.1	0.025	0.1125	0.0625	0.075	0.025	0.025	0.0625	0.0875	0.075	0.025	0	0.025	0	0	0	0	0	0	0	0	0	0	0	0	0	0	0	0	0	0	0	0	0	0	0	0	0	0	0	0.012658	0	0
0.0625	0.025	0.0625	0.1	0	0.1	0.025	0.025	0.0375	0.0625	0.0125	0.0375	0.075	0.075	0.025	0.0875	0.1	0.075	0	0.0125	0	0.012658	0	0.012658	0	0.012658	0	0	0	0	0	0	0	0	0	0	0.012658	0.012658	0	0	0	0	0	0.012658	0	0	0	0	0	0
0.1125	0	0.05	0.0625	0.0375	0.125	0.0125	0.0375	0.0625	0.1	0.0125	0.0625	0.0375	0.0375	0.025	0.075	0.025	0.0625	0.0375	0.025	0.025316	0	0	0	0	0.025316	0	0	0	0.012658	0	0	0.012658	0	0	0.025316	0	0.012658	0	0	0	0	0	0	0	0	0	0	0	0
0.1125	0	0.0375	0.0625	0.0375	0.075	0.05	0.0125	0.05	0.0875	0.025	0.05	0.075	0.025	0.0375	0.0875	0.05	0.0625	0.025	0.0375	0	0	0.025316	0	0.025316	0	0.012658	0	0.012658	0	0	0	0	0	0	0	0	0.025316	0.012658	0	0	0	0	0	0	0	0	0	0	0
0.0375	0.025	0.05	0.0625	0.05	0.05	0.0125	0.0625	0.075	0.075	0.025	0.05	0.0625	0.0625	0.1	0.025	0.05	0.05	0.0375	0.0375	0	0	0	0	0	0	0	0.012658	0	0	0	0	0.012658	0.012658	0	0	0	0	0	0	0	0	0	0	0	0	0	0	0	0.012658
0.025	0.025	0.025	0.0875	0.05	0.05	0.0125	0.05	0.075	0.0875	0.025	0.05	0.0875	0.0375	0.0875	0.05	0.05	0.05	0.0375	0.0375	0	0	0	0.012658	0	0	0	0	0	0	0	0	0.012658	0	0	0	0	0	0	0	0	0	0	0	0	0	0	0	0	0.012658
0.1625	0.025	0.025	0.025	0.025	0.05	0	0.0125	0	0.1125	0.0125	0.0125	0.05	0.075	0.1	0.1	0.0875	0.1125	0.0125	0	0.025316	0	0	0	0	0.012658	0	0	0	0.037975	0	0	0	0.025316	0.012658	0.025316	0.025316	0	0	0	0	0	0	0	0	0	0	0	0	0
0.1375	0.025	0.0375	0.0125	0.05	0.1	0.0125	0.0375	0.05	0.1	0.05	0.0375	0.0625	0.0125	0.075	0.0875	0.0125	0.05	0.0125	0.0375	0.050633	0.012658	0	0	0	0.012658	0	0	0.012658	0	0	0	0	0	0	0.037975	0	0.012658	0	0	0	0	0	0	0	0	0	0	0.012658	0
0.15	0	0.0375	0.0375	0.0375	0.125	0.025	0.0125	0.0375	0.1625	0.025	0.0375	0.0375	0.0125	0.0625	0.05	0.0625	0.0875	0	0	0	0	0	0	0	0.025316	0	0	0.012658	0.037975	0	0	0.012658	0	0.025316	0.012658	0	0.025316	0	0	0	0	0	0	0	0	0	0	0	0
0.0625	0.0125	0.075	0.075	0.075	0.05	0	0.0375	0.1	0.0875	0.05	0.05	0.025	0.0375	0.025	0.0875	0.0875	0.025	0	0.0375	0.012658	0	0	0	0.012658	0.012658	0	0	0.012658	0	0	0	0	0	0	0	0	0.012658	0	0	0	0	0	0	0	0	0	0.012658	0	0
0.0625	0.025	0.075	0.075	0.025	0.0875	0.0375	0.05	0	0.1125	0.025	0	0.0125	0.075	0.0875	0.0625	0.05	0.1	0	0.0375	0	0	0	0.012658	0	0	0	0.025316	0	0.012658	0	0	0	0	0	0	0	0.012658	0	0	0	0	0	0.012658	0	0	0	0	0	0
0.1125	0	0.075	0.05	0.05	0.075	0.025	0.0625	0.025	0.0875	0.025	0.0375	0.0125	0.05	0.1125	0.05	0.025	0.1	0	0.025	0.025316	0	0.012658	0	0	0.012658	0	0.012658	0.012658	0	0	0.012658	0	0	0	0.012658	0	0.012658	0	0	0	0	0	0	0	0	0	0	0	0
0.075	0	0.0375	0.0875	0.075	0.0875	0	0.025	0.025	0.125	0.025	0.025	0.05	0.05	0.1	0.0375	0.075	0.075	0.0125	0.0125	0.012658	0	0	0.012658	0.012658	0.012658	0	0	0	0	0	0	0	0.012658	0	0	0.012658	0	0	0	0	0	0	0	0	0	0	0	0	0
0.1	0.025	0.075	0.05	0.1	0.075	0	0.0375	0.0875	0.0625	0.0125	0.025	0.05	0.0125	0.0375	0.0625	0.0375	0.1125	0	0.0375	0	0	0	0.012658	0.025316	0	0	0	0	0	0	0	0.012658	0	0.012658	0.012658	0.012658	0.012658	0	0	0	0	0	0.012658	0	0	0	0	0	0
0.0625	0	0.075	0.0125	0.0625	0.075	0.025	0.0625	0.0375	0.0875	0.0375	0.0625	0.075	0.075	0.05	0.0375	0.075	0.025	0.0375	0.025	0	0	0.012658	0	0	0	0	0	0	0	0	0.012658	0.012658	0	0	0	0.012658	0	0.012658	0	0	0	0	0	0	0	0	0	0	0
0.1125	0.0125	0.0625	0.1	0.025	0.1	0.0125	0.025	0.025	0.1	0.025	0.0375	0.0375	0.075	0.0625	0.05	0.05	0.05	0.025	0.0125	0.012658	0	0.012658	0	0	0	0	0	0.012658	0.012658	0	0	0	0	0.012658	0.012658	0.012658	0.012658	0.012658	0	0	0	0	0	0	0	0	0	0	0
0.0875	0	0.05	0.0375	0	0.1125	0.0375	0.0375	0.05	0.1375	0.05	0.05	0.0375	0.05	0.0375	0.0375	0.05	0.1	0.0125	0.025	0	0	0.025316	0	0	0.012658	0	0	0	0.012658	0	0.012658	0	0	0.012658	0.012658	0	0	0	0	0	0	0	0	0	0	0	0	0	0
0.0125	0.025	0.0375	0.05	0.0375	0.0375	0	0.075	0.025	0.1875	0.025	0.075	0.0625	0.0375	0.05	0.0625	0.075	0.1	0.0125	0.0125	0	0	0	0	0	0	0	0	0	0	0	0	0	0	0	0	0	0.012658	0	0	0	0	0	0.012658	0	0	0	0	0	0.012658
0.0625	0.025	0	0.05	0.0125	0.1375	0	0.075	0.0125	0.1625	0.0375	0.05	0.075	0.0125	0.075	0.0875	0.0375	0.075	0	0.0125	0	0	0	0	0	0.012658	0	0.012658	0	0	0	0	0.012658	0	0	0.012658	0	0.012658	0	0	0	0	0	0.012658	0	0	0	0	0	0
0.0625	0	0.0375	0.0875	0.0375	0.025	0.025	0.0625	0.0125	0.2	0.025	0.0375	0.0875	0.025	0.0625	0.1	0	0.1	0	0.0125	0	0	0	0.012658	0	0	0	0	0	0.012658	0	0.012658	0	0	0.012658	0.012658	0	0	0	0	0	0	0	0	0	0	0	0	0	0
0.125	0.0875	0	0.075	0.025	0.0625	0.0125	0.05	0.0875	0.075	0.0125	0.025	0.0625	0.075	0.0375	0.05	0.0375	0.05	0	0.05	0.012658	0.025316	0	0.012658	0	0	0	0.012658	0.012658	0.012658	0	0	0	0.012658	0	0	0	0.012658	0	0.012658	0.012658	0	0	0	0	0	0	0	0	0
0.15	0	0.05	0.0125	0.0625	0.075	0.05	0.0625	0.075	0.1125	0.05	0.0125	0.05	0.025	0.0125	0.0625	0.05	0.0875	0	0	0.025316	0	0	0	0.012658	0.025316	0.012658	0	0.012658	0.025316	0	0	0	0	0	0.012658	0.012658	0.012658	0	0	0	0	0	0	0	0	0	0	0	0
0.05	0	0.05	0.125	0.0125	0.0625	0.0375	0.0875	0.0625	0.0875	0.05	0.025	0.05	0.075	0.075	0.025	0.05	0.0125	0	0.0625	0	0	0	0	0	0	0.012658	0.012658	0	0	0	0	0	0.012658	0	0	0	0	0	0.012658	0	0	0	0	0	0	0	0	0	0
0.0625	0	0.05	0.0875	0.025	0.1125	0.0125	0.0875	0.1375	0.0875	0.025	0.0125	0.05	0.025	0.0375	0.05	0.0375	0.075	0	0.025	0.025316	0	0	0	0.012658	0	0	0	0	0	0	0	0.012658	0	0	0.012658	0	0	0	0	0	0	0	0	0	0	0	0	0	0
0.0375	0.025	0.0375	0.0875	0.05	0.0875	0.0375	0.05	0.0375	0.0875	0.05	0.025	0.05	0.0125	0.0375	0.0875	0.075	0.075	0.0125	0.0375	0	0	0	0.012658	0	0	0	0	0	0	0	0	0	0	0.012658	0	0.012658	0	0	0	0	0	0	0	0	0	0	0	0.012658	0
0.275	0.0125	0.05	0.0625	0.05	0.0625	0.0125	0.05	0.0125	0.075	0.0375	0.0375	0.0375	0.025	0.0625	0.0375	0.0375	0.0375	0	0.025	0.063291	0.012658	0	0.025316	0	0.025316	0	0.037975	0	0.025316	0.012658	0.012658	0.012658	0	0.012658	0	0.012658	0.012658	0	0.012658	0	0	0	0	0	0	0	0	0.012658	0
0.1125	0	0.0875	0.0375	0.075	0.1	0	0.025	0.05	0.075	0.025	0.025	0	0.05	0.0375	0.1125	0.0625	0.0625	0.025	0.0375	0	0	0.012658	0.012658	0.012658	0.012658	0	0.012658	0.012658	0.012658	0	0	0	0	0	0	0	0.025316	0	0	0	0	0	0	0	0	0	0	0	0
0.0875	0.0125	0.025	0.025	0	0.075	0.025	0.025	0	0.125	0.025	0.05	0.1	0	0.0125	0.15	0.0625	0.1625	0.0125	0.025	0	0	0	0	0	0.025316	0	0	0	0	0	0	0	0	0	0.025316	0.012658	0.012658	0.012658	0	0	0	0	0	0	0	0	0	0	0
0.075	0.0125	0.0125	0.0625	0.075	0.0875	0.0375	0.025	0.0875	0.0625	0.0125	0.0375	0.0375	0.025	0.05	0.1	0.05	0.0875	0.025	0.0375	0.012658	0	0	0	0	0	0	0	0.025316	0.012658	0	0	0	0	0	0.012658	0	0	0	0.012658	0	0	0	0	0	0	0	0	0	0
0.1125	0	0.05	0.0625	0.0125	0.0375	0	0.075	0.025	0.1125	0.025	0.0375	0.025	0.025	0.075	0.1125	0.0875	0.1	0.0125	0.0125	0	0	0	0.012658	0	0	0	0.012658	0.012658	0.025316	0	0	0	0	0	0.025316	0.012658	0.012658	0	0	0	0	0	0	0	0	0	0	0	0
0.05	0.025	0.025	0.075	0.0375	0.05	0.025	0.0875	0.0625	0.075	0.0375	0.0375	0.025	0.05	0.025	0.0875	0.1	0.0625	0	0.0625	0	0	0	0	0	0.012658	0.012658	0	0	0.012658	0	0	0.012658	0	0	0	0	0	0	0	0	0	0	0	0	0	0	0	0	0
0.1	0.0125	0.0375	0.05	0.0625	0.0875	0.05	0.025	0.0375	0.05	0.0125	0.025	0.075	0.1	0.0375	0.1	0.0625	0.05	0.0125	0.0125	0.012658	0	0	0	0	0	0	0.012658	0	0.012658	0	0	0.012658	0	0	0.012658	0.012658	0.025316	0	0	0	0	0	0	0	0	0	0	0	0.012658
0.1375	0.0125	0.025	0.025	0.05	0.0875	0	0.0625	0.05	0.1125	0.025	0.075	0.1	0.0375	0.0125	0.075	0.05	0.0375	0	0.025	0.025316	0	0	0.012658	0.012658	0	0	0.012658	0.012658	0.025316	0	0.012658	0.012658	0	0	0.012658	0	0	0	0	0	0	0	0	0	0	0	0	0	0
0.0875	0	0.05	0.0625	0.0375	0.0625	0	0.0625	0.075	0.1125	0.025	0.075	0.05	0.05	0.0375	0.0375	0.075	0.0875	0.0125	0	0.025316	0	0	0.012658	0	0	0	0	0.012658	0.025316	0	0	0	0	0	0.012658	0	0	0	0	0	0	0	0	0	0	0	0	0	0
0.1	0.0125	0.05	0.05	0.075	0.0625	0.0125	0	0.025	0.1125	0.05	0.0125	0.075	0.0375	0.0875	0.0625	0.075	0.05	0.0125	0.0375	0.012658	0	0	0	0.012658	0.012658	0.012658	0	0	0.025316	0	0	0	0	0.012658	0	0.012658	0	0	0	0	0	0.012658	0	0	0	0	0	0	0
0.1375	0.0125	0.0375	0.025	0	0.05	0.0625	0.0375	0.0625	0.1125	0.05	0.05	0.0375	0.05	0.075	0.075	0.05	0.05	0.025	0	0.037975	0.012658	0	0	0	0.012658	0	0	0	0	0	0.012658	0	0.012658	0	0	0.012658	0.025316	0	0	0	0	0	0	0	0	0	0	0	0.012658
0.125	0.0125	0.05	0.075	0	0.075	0.05	0.05	0.025	0.125	0.05	0.0125	0.0375	0.0125	0.0875	0.025	0.0375	0.125	0	0.025	0.012658	0	0.012658	0	0	0	0.012658	0.012658	0	0.025316	0.012658	0	0.012658	0	0	0	0.012658	0.012658	0	0	0	0	0	0	0	0	0	0	0	0
0.0875	0.025	0.075	0.1125	0	0.0375	0.025	0.025	0.025	0.15	0.0375	0.0125	0.025	0.0375	0.1	0.025	0.0375	0.0625	0.0375	0.0625	0	0	0	0.025316	0	0	0	0	0	0.012658	0	0	0.012658	0	0.012658	0	0	0.012658	0	0.012658	0	0	0	0	0	0	0.012658	0	0	0
0.025	0.025	0.0375	0	0.05	0.0875	0.0125	0.05	0.05	0.175	0.025	0.025	0.0875	0.025	0.0375	0.1	0.0375	0.1	0.0125	0.0375	0	0	0	0	0	0	0	0	0	0.012658	0	0	0	0	0	0	0	0.012658	0	0	0	0	0	0	0	0	0	0	0	0.025316
0	0.025	0.0375	0.0125	0.0375	0.0875	0.0125	0.075	0.05	0.1875	0.025	0.025	0.0875	0.025	0.0375	0.0875	0.0375	0.1	0.0125	0.0375	0	0	0	0	0	0	0	0	0	0	0	0	0	0	0	0	0	0	0	0	0	0	0	0	0	0	0	0	0	0.025316
0.15	0.0375	0	0.0125	0.0125	0.125	0.025	0.0125	0.0125	0.1	0.025	0.0125	0.1125	0.0375	0.1375	0.0875	0.0625	0.0125	0.0125	0.0125	0.025316	0	0	0.012658	0	0.025316	0	0	0	0.012658	0.012658	0	0.012658	0.012658	0.025316	0.012658	0	0	0	0	0	0	0	0	0	0	0	0	0	0
0.2375	0.025	0.0125	0.0875	0.0125	0.0625	0	0.0125	0.0125	0.0625	0.0125	0.0125	0.125	0.0125	0.075	0.1625	0.0375	0.0125	0.0125	0.0125	0.16456	0	0	0	0	0.012658	0	0	0	0	0	0	0.025316	0	0.012658	0.012658	0.012658	0	0	0	0	0	0	0	0	0	0	0	0	0
0.075	0.0125	0.0625	0.0375	0.025	0.05	0.0125	0.0625	0.0875	0.075	0.025	0.0625	0.1	0.025	0.0125	0.1375	0.05	0.0625	0.0125	0.0125	0.012658	0	0	0	0	0.012658	0	0.012658	0.012658	0	0	0	0	0.012658	0	0	0	0	0	0	0	0	0	0	0	0	0	0	0	0
0.075	0.0125	0.0375	0.05	0.1	0.1125	0.0625	0.0375	0.025	0.1	0.075	0.0125	0.0125	0.025	0.05	0.05	0.05	0.075	0.0125	0.025	0.012658	0	0.012658	0.012658	0.012658	0	0	0.012658	0	0	0	0	0.012658	0	0	0	0	0	0	0	0.012658	0	0	0	0	0	0	0	0	0
0.05	0.05	0.0625	0	0.1	0.05	0.0125	0.0125	0.0375	0.1125	0.025	0.0625	0.0625	0.025	0.0375	0.05	0.0875	0.05	0.0625	0.05	0	0.012658	0.012658	0	0	0	0	0	0	0.025316	0	0	0	0	0	0	0	0	0	0	0	0	0	0	0.037975	0	0	0	0	0
0.125	0.0125	0.025	0.0375	0.0375	0.025	0.0375	0.0375	0.025	0.1125	0.0375	0.0375	0.0875	0.0375	0.025	0.075	0.075	0.075	0.0375	0.0375	0.025316	0.012658	0.012658	0	0	0	0	0	0.012658	0.012658	0	0	0.012658	0.012658	0	0.012658	0	0	0.012658	0	0.012658	0	0	0	0	0	0	0	0	0
0.1125	0.0125	0.0375	0.0375	0.0875	0.05	0.0125	0.025	0.0625	0.125	0.05	0.0875	0.0625	0.0375	0.0375	0.0875	0.0625	0	0.0125	0	0.037975	0	0	0	0.012658	0	0	0	0	0.012658	0	0	0	0	0.012658	0.025316	0.012658	0	0	0	0	0	0	0	0.012658	0	0	0	0	0
0.1	0.0125	0.0875	0.0375	0.05	0.05	0.075	0.0625	0.075	0.0875	0.0125	0.0125	0.0125	0.05	0.0625	0.025	0.075	0.0375	0.025	0.05	0.012658	0	0.025316	0	0	0	0	0.012658	0	0.012658	0	0	0	0	0.012658	0	0	0.012658	0	0.012658	0	0	0	0	0	0	0	0.012658	0	0
0.025	0	0.1	0.0875	0.0125	0.025	0	0.0625	0.0875	0.1375	0.0625	0.1125	0.025	0.0125	0.025	0.1125	0.0625	0.0375	0.0125	0	0	0	0.012658	0	0	0	0	0	0	0	0	0.012658	0	0	0	0	0	0	0	0	0	0	0	0	0	0	0	0	0	0
0.05	0.0125	0.0375	0	0.05	0.05	0.0125	0.05	0.0625	0.15	0.0375	0.0875	0.05	0.025	0.0125	0.0625	0.125	0.025	0.0375	0.0625	0.012658	0	0	0	0	0	0	0	0	0.025316	0	0	0	0	0	0	0	0	0	0.012658	0	0	0	0	0.012658	0	0	0	0	0
0.0125	0.025	0.0375	0.0375	0.0375	0.075	0.0625	0.025	0.025	0.1875	0.0625	0.0375	0.025	0.075	0.0875	0.0375	0.0625	0.025	0.0125	0.05	0	0	0	0	0	0	0	0	0	0.012658	0	0	0	0	0	0	0	0	0	0	0	0	0	0	0	0	0	0	0.012658	0
0.0875	0.0125	0.0625	0.075	0.0125	0.0625	0.025	0.0375	0.075	0.1	0.0375	0.075	0.0375	0.0375	0.0375	0.1	0.0125	0.0625	0.0125	0.0375	0	0	0.012658	0	0	0	0.012658	0	0	0.012658	0	0	0	0.012658	0	0.025316	0	0.012658	0	0	0	0	0	0	0	0	0	0	0	0.012658
0.1	0.0375	0.0375	0.0875	0.0375	0.0625	0.0125	0.025	0.0125	0.1125	0.0375	0.0375	0.025	0.1	0.1	0.075	0.0375	0.0125	0.0375	0.0125	0.025316	0	0	0	0	0	0	0.012658	0	0	0	0.012658	0	0.025316	0.012658	0.012658	0	0	0	0	0	0	0	0	0	0.012658	0	0	0	0
0.0125	0.0125	0.1125	0.025	0.0375	0.1	0.025	0.125	0.025	0.1	0.025	0.0375	0.0625	0.05	0.05	0.0625	0.1	0.0125	0	0.025	0	0	0	0	0	0	0	0	0	0	0	0	0.012658	0	0	0	0	0	0	0	0	0	0	0	0	0	0	0	0	0
0.1125	0.025	0.0375	0.0875	0.0375	0.1	0	0.025	0.05	0.15	0.0375	0.025	0.05	0.025	0.0625	0.025	0.075	0.0625	0.0125	0	0.012658	0	0	0	0.012658	0	0	0	0.012658	0.037975	0	0	0	0	0	0	0.012658	0.025316	0	0	0	0	0	0	0	0	0	0	0	0
0.0875	0.0125	0.0875	0.05	0.0125	0.125	0.025	0.0125	0	0.1	0.025	0.0375	0.125	0.0125	0.05	0.1	0.025	0.0625	0.025	0.025	0	0	0.012658	0	0	0.012658	0	0	0	0	0	0	0.037975	0	0	0.025316	0	0	0	0	0	0	0	0	0	0.012658	0	0	0	0
0.0875	0.025	0.05	0.05	0.0125	0.075	0.0125	0.05	0.05	0.175	0.0375	0.0375	0.0375	0.025	0.025	0.1	0.0375	0.0625	0.0125	0.0375	0	0	0.012658	0	0	0.012658	0	0	0	0.012658	0	0.012658	0	0	0	0	0	0.037975	0	0	0	0	0	0	0	0	0	0	0	0
0.2	0.025	0	0.0125	0.0375	0.0625	0	0.0125	0	0.175	0.025	0.0375	0.1	0.0125	0.0625	0.1125	0.0625	0.05	0.0125	0	0.037975	0	0	0	0	0.025316	0	0	0	0.037975	0	0	0.012658	0.012658	0	0.025316	0.025316	0.025316	0	0	0.012658	0	0	0	0	0.012658	0	0	0	0
0.15	0.05	0.1	0.0375	0.0125	0.1875	0.0125	0	0.0375	0.075	0.0125	0	0.0875	0.0125	0.125	0	0.025	0.05	0.025	0	0.037975	0	0.012658	0	0	0.012658	0	0	0	0.012658	0	0	0	0.012658	0.037975	0	0	0.025316	0	0	0	0	0	0.012658	0	0.025316	0	0	0	0
0.1	0.0625	0.075	0.0375	0.0375	0.1125	0	0.075	0.05	0.05	0.0375	0.025	0.0125	0.0375	0.025	0.05	0.05	0.0875	0.025	0.05	0.025316	0	0	0	0	0.025316	0	0.012658	0.025316	0	0	0	0	0	0	0	0.012658	0	0	0	0	0.012658	0.025316	0	0	0	0	0	0	0
0.0375	0.025	0.025	0.0125	0.025	0.05	0.0125	0.025	0.0125	0.075	0.0375	0.05	0.0875	0.075	0.0875	0.125	0.075	0.0625	0.0875	0.0125	0	0	0	0	0.012658	0	0	0	0	0	0	0	0.012658	0	0	0	0	0	0.012658	0	0.012658	0	0	0	0	0	0	0	0	0
0.05	0.025	0.0875	0.2	0.0375	0.0625	0	0.025	0.0125	0.075	0.0125	0.05	0.0625	0.0125	0.05	0.0625	0.0125	0.0875	0.025	0.05	0	0	0.012658	0	0.012658	0	0	0	0	0	0	0.012658	0	0	0.012658	0	0	0	0	0	0	0	0	0	0	0	0	0	0	0
0.1	0	0.075	0.1	0.025	0.0625	0.025	0.0125	0.025	0.0625	0.05	0.0125	0.0375	0.1125	0.0125	0.1125	0.075	0.05	0.025	0.025	0.012658	0	0.012658	0	0	0	0	0	0	0	0.012658	0	0.012658	0	0	0	0.025316	0.012658	0	0	0	0	0	0	0	0	0	0	0	0
0.0625	0.025	0.05	0.0625	0.0375	0.025	0.025	0.0125	0.1125	0.0875	0.025	0.075	0.0875	0.075	0	0.0875	0.0625	0.05	0.0125	0.025	0	0.012658	0	0	0	0	0	0	0	0	0.012658	0	0.012658	0	0	0	0.025316	0	0	0	0.012658	0	0	0	0	0	0	0	0	0
0.025	0	0.05	0.05	0.075	0.05	0	0.025	0.125	0.0875	0.025	0.05	0.05	0.0875	0.025	0.025	0.0875	0.1125	0.025	0.025	0	0	0	0.012658	0	0	0	0.012658	0	0	0	0	0	0	0	0	0	0	0	0	0	0	0	0	0	0	0	0	0	0
0.05	0.025	0.0625	0.075	0.0875	0.05	0.0125	0.0375	0.075	0.0875	0.0125	0.0375	0.0375	0.0875	0.025	0.1125	0.0625	0.0125	0.0125	0.0375	0	0	0	0	0	0	0	0	0.012658	0.012658	0	0	0	0.012658	0	0	0	0	0	0.012658	0	0	0	0	0	0	0	0	0	0
0.1375	0.0125	0.025	0.075	0.0125	0.1375	0	0	0	0.225	0.0125	0.0125	0.0375	0.0375	0.1	0.075	0.025	0.075	0	0	0	0	0.012658	0.037975	0	0.012658	0	0	0	0.012658	0	0	0.012658	0	0.012658	0.025316	0	0.012658	0	0	0	0	0	0	0	0	0	0	0	0.012658
0.1375	0.0125	0.0125	0.0125	0.025	0.1125	0	0.0375	0.025	0.125	0.025	0.05	0.0875	0	0.0375	0.075	0.0625	0.1125	0.0125	0.0375	0.025316	0	0	0	0	0.025316	0	0	0.012658	0	0	0	0.012658	0	0.012658	0.037975	0	0.012658	0	0	0.012658	0	0	0	0	0	0	0	0	0
0.075	0.025	0.025	0	0.025	0.075	0.05	0.0875	0.0125	0.1875	0.0125	0.0625	0.0375	0.0125	0.0125	0.1	0.05	0.125	0	0.025	0	0.012658	0.012658	0	0	0	0	0.012658	0	0	0	0	0.012658	0	0	0.012658	0	0.012658	0	0	0	0	0	0	0	0	0.012658	0	0	0
0.0625	0.1	0.025	0.025	0.05	0.05	0.05	0.025	0.0375	0.125	0.025	0.05	0.0625	0.025	0.05	0.05	0.1	0.05	0	0.0375	0	0	0	0	0	0	0	0	0	0.025316	0	0.012658	0	0	0.012658	0	0	0.012658	0	0	0.012658	0.012658	0.012658	0	0	0	0	0	0	0
0.05	0.0375	0.025	0.0375	0	0.05	0.0125	0.0375	0.0375	0.1875	0.05	0.05	0.0375	0.0125	0.025	0.1	0.0625	0.1625	0	0.025	0	0	0.012658	0	0	0	0	0	0	0	0	0	0	0	0	0.012658	0	0.025316	0	0	0	0	0	0.012658	0	0	0	0	0	0.025316
0.0875	0.0125	0.0375	0.0125	0.0375	0.075	0.0375	0.075	0.0125	0.125	0.0125	0.1	0.0625	0.025	0.0375	0.075	0.1	0.0625	0.0125	0	0	0.012658	0	0	0.012658	0	0.012658	0.025316	0	0	0	0.012658	0.012658	0	0	0	0	0	0	0	0	0	0	0	0	0	0	0	0	0
0.1	0.05	0.075	0	0	0.075	0.0125	0.05	0	0.0875	0.0375	0.0625	0.1125	0	0.025	0.175	0.075	0.025	0.0125	0.025	0.012658	0	0	0	0	0	0	0.012658	0	0.025316	0	0	0.025316	0	0	0.012658	0	0	0	0.012658	0	0	0	0	0	0.012658	0	0	0	0
0.1375	0.025	0.0375	0.075	0	0.0625	0.0125	0.0625	0.0625	0.0125	0.0125	0.0125	0.1125	0.0375	0.0625	0.175	0.0625	0.025	0	0.0125	0.050633	0	0.012658	0	0	0.012658	0	0	0	0	0	0	0.037975	0	0.012658	0.012658	0	0	0	0	0	0	0	0	0	0.012658	0	0	0.012658	0
0.0625	0.025	0.025	0.025	0.0375	0.0625	0	0.05	0.0375	0.125	0.025	0.0375	0.0625	0.0125	0.025	0.1	0.1125	0.15	0	0.025	0	0	0	0	0	0	0	0.012658	0	0	0	0	0	0	0	0.012658	0.012658	0.025316	0	0	0	0	0	0	0	0.012658	0	0	0.012658	0
0.1625	0.0375	0.0125	0.025	0.0125	0.05	0.025	0.025	0.0125	0.1625	0.025	0.05	0.0125	0.0375	0.025	0.1	0.075	0.0875	0	0.0625	0	0	0.012658	0.012658	0	0	0	0.012658	0	0.037975	0	0	0	0	0.012658	0.025316	0.012658	0.025316	0	0.012658	0.012658	0	0	0	0	0.012658	0	0	0	0
0.0625	0	0.1	0.125	0.05	0.05	0	0.05	0.0875	0.075	0.025	0.0625	0.1375	0.0125	0.0375	0.05	0.025	0.0375	0	0.0125	0.012658	0	0	0.012658	0	0.012658	0	0.012658	0.012658	0	0	0	0	0	0	0	0	0	0	0	0	0	0	0	0	0	0	0	0	0
0.075	0.025	0.025	0.15	0.0125	0.05	0	0.0625	0.0375	0.1125	0.0375	0.025	0.1375	0.0375	0.1	0.0375	0.025	0.0375	0	0.0125	0.012658	0	0	0	0	0.012658	0	0.012658	0	0	0	0	0	0	0.025316	0	0	0.012658	0	0	0	0	0	0	0	0	0	0	0	0.012658
0.0875	0.025	0.0375	0.0875	0	0.075	0.0625	0.0375	0.075	0.0625	0	0	0.175	0.025	0.05	0.1125	0.05	0.0125	0.025	0	0	0	0	0.012658	0	0	0	0	0.037975	0	0	0	0.025316	0	0	0.012658	0	0	0	0	0	0	0	0	0	0	0	0	0	0
0.0625	0	0.075	0.15	0.025	0.05	0.0125	0.0125	0.0875	0.125	0.075	0	0.025	0.05	0.0875	0.05	0.0375	0.0625	0	0.0125	0.012658	0	0	0.012658	0	0	0	0	0.012658	0	0	0	0	0	0.012658	0.012658	0	0	0	0	0	0	0	0	0	0	0	0	0	0
0.05	0.0375	0.05	0.1125	0.0125	0.075	0.025	0.0375	0.0375	0.1625	0.025	0.075	0.05	0.075	0.05	0.05	0.0125	0.0375	0.0125	0.0125	0	0	0	0.012658	0	0	0	0	0.012658	0.012658	0	0	0	0	0	0	0	0.012658	0	0	0	0	0.012658	0	0	0	0	0	0	0
0.0875	0.0125	0.0375	0.075	0.05	0.05	0.025	0.025	0.125	0.05	0.025	0.05	0.075	0	0.1	0.125	0	0.0375	0.0125	0.0375	0.012658	0	0.012658	0	0	0.012658	0	0	0	0	0	0	0.012658	0	0.012658	0.025316	0	0	0	0	0	0	0	0	0.012658	0	0	0	0	0
0.05	0	0.0625	0.15	0.05	0.0375	0.0125	0.05	0.1125	0.0875	0.0375	0.0625	0.05	0.025	0.0625	0.075	0.0375	0.0375	0	0	0	0	0	0.025316	0	0	0	0	0.025316	0	0	0	0	0	0	0	0	0	0	0	0	0	0	0	0	0	0	0	0	0
0.05	0.0375	0.0375	0.025	0.0375	0.1	0.025	0.05	0.0875	0.0875	0.05	0.0125	0.0625	0.0375	0.025	0.0625	0.0625	0.0875	0.0375	0.025	0	0.012658	0	0.012658	0.0127	0	0	0	0.012658	0	0	0	0	0	0	0	0	0	0	0	0	0	0	0	0	0	0	0	0	0
0.0875	0	0.0875	0.1	0.05	0.0625	0	0.0375	0.1375	0.05	0.025	0.05	0.025	0.0625	0.0125	0.05	0.0125	0.125	0.025	0	0.025316	0	0.012658	0	0	0	0	0	0.012658	0	0	0	0	0.025316	0	0.012658	0	0	0	0	0	0	0	0	0	0	0	0	0	0
0.05	0.05	0.0375	0.05	0.05	0.05	0.0125	0.1	0.0625	0.075	0.0125	0.0375	0.0625	0.1	0.05	0.0125	0.075	0.0875	0	0.025	0	0	0	0	0	0	0	0	0	0	0	0	0	0.025316	0.012658	0	0.012658	0	0	0	0	0	0	0	0	0	0	0.012658	0.012658	0
0.0625	0	0.05	0.025	0.0125	0.0125	0.0125	0.05	0.1125	0.125	0.0125	0.0625	0.075	0.025	0.1125	0.125	0.0375	0.0625	0	0.025	0	0	0	0.012658	0	0	0	0	0.012658	0	0	0.012658	0	0	0	0.025316	0	0	0	0	0	0	0	0	0	0	0	0	0	0
0.075	0	0.025	0.05	0.0125	0.0625	0	0.0625	0.0875	0.1125	0.05	0.025	0.0625	0.0125	0.075	0.1125	0.0625	0.1125	0	0	0.012658	0	0	0	0	0.012658	0	0	0	0.012658	0.012658	0	0	0	0	0.012658	0	0.012658	0	0	0	0	0	0	0	0	0	0	0	0
0.075	0.0375	0.075	0.0625	0	0.1125	0.025	0.0375	0.0125	0.1375	0.025	0.0125	0.0625	0.0375	0.0375	0.0875	0.075	0.0375	0.0375	0.0125	0.012658	0	0	0	0	0	0	0	0	0.012658	0	0	0.012658	0.012658	0	0	0.012658	0	0.012658	0	0	0	0	0	0	0	0	0	0	0.025316
0.1125	0.0375	0.0375	0.05	0.0125	0.05	0.0375	0.025	0.05	0.0875	0.0375	0.0375	0.05	0.025	0.025	0.025	0.1125	0.0875	0.05	0.05	0.012658	0.012658	0	0.012658	0	0	0	0	0.012658	0	0	0	0	0	0	0.012658	0.037975	0	0	0.012658	0.012658	0	0	0	0	0	0	0	0	0
0.0625	0.0125	0.025	0.1	0.0125	0.1	0.0125	0.0375	0.0625	0.15	0.0125	0.0125	0.0375	0.0625	0.1	0.0875	0.025	0.0375	0.025	0.025	0	0	0	0	0	0.012658	0	0	0	0	0	0	0	0	0.012658	0.025316	0	0.012658	0	0	0	0	0	0	0	0	0	0	0	0
0.0625	0.0375	0.05	0.05	0	0.0375	0	0.05	0.0375	0.15	0.0125	0.0375	0.0375	0.075	0.0625	0.1	0.075	0.0875	0.0375	0	0.012658	0	0	0	0	0	0	0	0	0.012658	0	0.012658	0	0	0	0.012658	0	0.012658	0	0	0	0	0	0	0	0	0	0	0	0
0.0625	0	0.025	0.25	0.0125	0.025	0.0125	0	0.0125	0.05	0.0125	0	0.2875	0.1	0.0125	0.0625	0.0125	0.05	0.0125	0	0	0	0.012658	0	0	0	0	0	0.012658	0.012658	0	0	0.012658	0	0	0.012658	0	0	0	0	0	0	0	0	0	0	0	0	0	0
0.075	0	0.075	0.05	0.025	0.0625	0.0125	0.0625	0.1	0.1	0.0375	0.0125	0.075	0.025	0.0875	0.0375	0.0375	0.1125	0	0.0125	0.012658	0	0	0	0	0	0	0	0.025316	0.025316	0	0	0.012658	0	0	0	0	0	0	0	0	0	0	0	0	0	0	0	0	0
0.1125	0	0.0375	0.0625	0.0125	0.1	0.0125	0.05	0.05	0.1	0.025	0.0125	0.0625	0.025	0.025	0.0625	0.1375	0.075	0.0125	0.025	0	0	0	0.012658	0	0.025316	0.012658	0	0	0.025316	0	0	0	0	0	0	0.025316	0.012658	0	0	0	0	0	0	0	0	0	0	0	0
0.0375	0	0.05	0.025	0.025	0.0875	0.0125	0.0875	0.1	0.15	0.0125	0.05	0.0375	0.075	0.05	0.075	0.05	0.0375	0.025	0.0125	0	0	0	0	0	0.012658	0	0	0	0	0	0	0.012658	0	0	0.012658	0	0	0	0	0	0	0	0	0	0	0	0	0	0
0.0875	0	0.0375	0.1	0.0125	0.0875	0.0375	0.0125	0.0125	0.125	0.0125	0.0125	0.05	0.0125	0.1625	0.025	0.0375	0.125	0.025	0.025	0	0	0	0.012658	0	0.012658	0.012658	0	0.012658	0	0	0	0	0	0	0.012658	0.012658	0	0	0.012658	0	0	0	0	0	0	0	0	0	0
0.1	0	0.0625	0.1375	0.025	0.05	0	0.0375	0.1	0.15	0.0125	0.025	0.0625	0.05	0.05	0.05	0.05	0.0375	0	0	0	0	0	0.012658	0.012658	0	0	0	0.012658	0.012658	0	0.012658	0	0	0.012658	0.012658	0	0	0	0	0	0	0	0	0	0	0	0	0	0
0.15	0	0.0125	0.0375	0.0125	0.05	0	0.075	0.1125	0.1	0.05	0.025	0.025	0.05	0.0875	0.0625	0.05	0.0375	0.025	0.0375	0.025316	0	0	0.012658	0	0.025316	0	0	0.012658	0.012658	0	0	0	0	0.025316	0	0.012658	0	0.012658	0	0	0	0	0	0	0	0	0	0	0
0.05	0.0125	0.0375	0.05	0.025	0.0375	0.0125	0.025	0.05	0.175	0.0375	0.0625	0.05	0.075	0.0375	0.075	0.0375	0.0875	0.025	0.0375	0.012658	0	0	0	0	0	0	0	0	0.012658	0	0.012658	0	0	0	0.012658	0	0	0	0	0	0	0	0	0	0	0	0	0	0
0.075	0	0.0375	0.05	0.0125	0.0625	0.0125	0.05	0.0375	0.0875	0.0375	0.0625	0.0125	0.05	0.1125	0.1375	0.05	0.1125	0	0	0	0	0	0	0	0	0	0.012658	0	0	0.012658	0	0	0	0.025316	0	0	0.012658	0	0	0	0	0	0	0	0	0	0	0	0
0.1875	0	0.0375	0.125	0.025	0.0625	0.0125	0.025	0.075	0.1375	0.025	0.0375	0.0875	0.0125	0.0375	0.0125	0.0125	0.0625	0	0.025	0.050633	0	0	0.025316	0	0.025316	0	0.012658	0.025316	0.012658	0	0.012658	0.012658	0	0	0	0	0	0	0.012658	0	0	0	0	0	0	0	0	0	0
0.125	0	0.025	0.05	0.0375	0.0625	0	0.0875	0.075	0.0375	0.025	0.025	0.025	0.1	0.0625	0.0625	0.0625	0.1	0	0.0375	0.025316	0	0	0.012658	0	0	0	0.012658	0	0	0	0.012658	0	0.012658	0.012658	0	0.012658	0	0	0.012658	0	0	0	0	0	0	0	0	0	0
0.025	0.025	0.0625	0.0875	0.025	0.0875	0.0125	0.1	0.0625	0.1875	0.0125	0.0375	0.0375	0.0625	0.0625	0.05	0	0.025	0	0.0375	0	0	0.012658	0	0	0	0	0	0	0	0	0	0.012658	0	0	0	0	0	0	0	0	0	0	0	0	0.012658	0	0	0	0.012658
0.1	0.025	0.05	0.0375	0.025	0.0625	0.0125	0.05	0.0375	0.0875	0.0375	0.05	0.075	0.025	0.025	0.125	0.05	0.1	0	0.025	0.025316	0	0	0	0	0.012658	0	0	0	0.025316	0.012658	0	0	0	0.012658	0	0	0	0	0	0.012658	0	0	0	0	0	0	0	0	0
0.1125	0.075	0.025	0.05	0.0375	0.1125	0.025	0.025	0.025	0.1125	0.0375	0.025	0.05	0.025	0.025	0.0875	0.05	0.0875	0	0.0125	0	0.025316	0	0.012658	0	0.037975	0	0	0	0.012658	0	0.012658	0	0	0	0.012658	0	0	0	0	0.012658	0	0	0.012658	0	0	0	0.012658	0	0.012658
0.2	0.075	0.05	0.0375	0.0375	0.025	0.025	0.05	0.025	0.1375	0.025	0.025	0.05	0.0125	0.0375	0.025	0.0875	0.075	0	0	0.12658	0	0	0.012658	0	0	0	0	0	0.025316	0	0	0.012658	0	0	0	0.012658	0.012658	0	0	0	0	0	0	0.025316	0	0.012658	0.012658	0	0
0.0875	0.025	0.0375	0.0375	0.0625	0.0375	0	0.0625	0.075	0.0875	0.05	0.075	0.05	0.05	0.0125	0.05	0.0375	0.0875	0.025	0.05	0.012658	0	0	0	0	0	0	0.012658	0.012658	0	0	0	0.012658	0	0	0.012658	0	0.012658	0	0.012658	0	0.012658	0	0	0	0	0	0.012658	0	0
0.1625	0	0.075	0.0625	0.0125	0.0625	0.0375	0.0875	0.1	0.125	0.025	0.0375	0.05	0.025	0	0.0375	0.025	0.075	0	0	0.037975	0	0.025316	0.025316	0.012658	0.012658	0	0	0.012658	0	0	0	0	0	0	0.012658	0	0.025316	0	0	0	0	0	0	0	0	0	0	0	0
0.0875	0.025	0.0625	0.05	0.075	0.0625	0.0125	0.0375	0.0625	0.1375	0.0125	0.0625	0.0375	0.0625	0	0.075	0.05	0.0875	0	0	0	0	0	0	0.0127	0	0	0	0.012658	0.012658	0	0.025316	0	0.012658	0	0	0	0.012658	0	0	0	0	0	0.012658	0	0	0	0	0	0.012658
0.075	0	0.075	0.0375	0.0625	0.025	0.0375	0.0625	0.075	0.075	0.0625	0.025	0.0375	0.025	0.075	0.0875	0.075	0.0625	0	0.025	0.012658	0	0.012658	0.012658	0	0	0	0.012658	0	0	0	0.012658	0	0	0	0	0	0.012658	0	0	0	0	0	0	0	0	0	0	0	0
0.1125	0.075	0.0625	0.025	0.025	0.0875	0.025	0.025	0.05	0.1125	0.05	0.0375	0.025	0.0125	0.075	0.0625	0.0375	0.0625	0.0125	0.025	0.012658	0	0	0	0	0.012658	0	0	0.012658	0.025316	0	0	0.012658	0	0.012658	0.025316	0	0	0	0	0.025316	0	0	0	0	0.025316	0	0.012658	0	0
0.0875	0	0.05	0.0625	0.0875	0.05	0.025	0.075	0.05	0.025	0.025	0.05	0.0375	0.05	0.05	0.0375	0.0625	0.0625	0.05	0.0625	0	0	0.012658	0	0	0	0	0.025316	0	0	0	0.012658	0	0.012658	0.012658	0	0	0	0	0.012658	0	0	0	0	0	0	0	0	0	0
0.025	0.0875	0.0125	0.0625	0	0.125	0.05	0	0.0375	0.125	0.0375	0.0125	0.0875	0.025	0.1125	0.0375	0.075	0.075	0.0125	0	0	0	0	0	0	0	0	0	0	0.012658	0	0	0	0	0	0	0	0	0.012658	0	0	0	0	0.012658	0	0.012658	0	0	0.012658	0
0.025	0.0125	0.0375	0.1125	0.0375	0.1	0.025	0.05	0.0625	0.0875	0.05	0.05	0.0125	0.025	0.025	0.0875	0.0375	0.1	0.0125	0.05	0	0	0	0.012658	0	0	0	0	0	0	0	0	0	0	0	0	0	0.012658	0	0	0	0	0	0	0	0.012658	0	0	0	0
0.15	0.0125	0.05	0.05	0.0125	0.1	0.0375	0.1	0.0625	0.0625	0.05	0.025	0.0125	0.0375	0.0375	0.0375	0.0375	0.0875	0.0125	0.025	0.050633	0	0.012658	0.012658	0	0.012658	0	0	0.012658	0.012658	0.012658	0	0	0	0	0	0	0.012658	0.012658	0	0	0	0	0	0.012658	0	0	0	0	0
0.0625	0.025	0.0125	0.15	0.05	0.075	0.0375	0.0375	0.0375	0.075	0.025	0.0625	0.0875	0.075	0.05	0.0625	0.05	0.0125	0	0.0125	0.012658	0	0	0.012658	0	0	0	0.012658	0	0.012658	0	0	0.012658	0	0	0	0	0	0	0	0	0	0	0	0	0	0	0	0	0
0.0875	0	0.025	0.1	0.075	0	0.0125	0.05	0.05	0.1125	0.0375	0.025	0.0375	0.0625	0.0625	0.1	0.0375	0.075	0.0125	0.0375	0	0	0	0.0253	0.012658	0	0	0	0	0.012658	0	0.012658	0.012658	0	0	0.012658	0	0	0	0	0	0	0	0	0	0	0	0	0	0
0.025	0.075	0.05	0.0125	0.0375	0.05	0.025	0.075	0.0625	0.075	0.0375	0.075	0.0625	0.0375	0.05	0.0875	0.0625	0.075	0.025	0	0	0	0	0	0	0	0	0	0	0	0	0	0	0	0	0.012658	0	0.012658	0	0	0	0	0.025316	0.012658	0	0	0	0	0.012658	0
0.0125	0	0.125	0.075	0.075	0.0375	0.0375	0.0625	0.0125	0.0375	0.0625	0.025	0.075	0.0125	0	0.1625	0.1125	0.05	0.0125	0.0125	0	0	0	0	0	0	0	0	0	0	0	0.012658	0	0	0	0	0	0	0	0	0	0	0	0	0	0	0	0	0	0
0.15	0	0.025	0.075	0.0125	0.1125	0.0125	0.0125	0.0125	0.125	0.0125	0.0625	0.0875	0	0.0625	0.0875	0.05	0.075	0.025	0	0	0	0	0.012658	0	0.037975	0	0	0.012658	0.025316	0	0	0	0	0	0	0.012658	0.050633	0	0	0	0	0	0	0	0	0	0	0	0
0.125	0	0.1	0.075	0.05	0.0375	0.025	0.05	0.0375	0.0875	0.0125	0.05	0.05	0.05	0.1	0.0375	0.0375	0.05	0.025	0	0.050633	0	0	0.012658	0.012658	0	0	0	0	0.012658	0	0.012658	0.012658	0	0	0	0	0	0	0	0	0	0	0	0	0	0	0	0	0
0.0625	0	0.025	0.075	0.05	0.075	0.025	0.075	0.075	0.1125	0.025	0.0125	0.05	0.05	0.05	0.075	0.0875	0.0375	0	0.0375	0.012658	0	0	0.0127	0	0.012658	0	0	0.012658	0	0	0	0	0	0	0	0	0	0	0	0	0	0	0	0	0	0	0	0	0
0.0875	0	0.05	0.05	0.0375	0.0625	0.0625	0.0625	0	0.1125	0.0125	0.0125	0.075	0.1125	0.075	0.05	0.0375	0.0625	0	0.0375	0	0	0.012658	0.012658	0	0	0	0.012658	0	0.012658	0	0	0	0.025316	0	0	0	0.012658	0	0	0	0	0	0	0	0	0	0	0	0
0.1	0.0125	0.0625	0.075	0.0625	0.0625	0.0125	0.075	0.0375	0.05	0.025	0.0375	0.0375	0.0625	0.075	0.0625	0.0625	0.0625	0.0125	0.0125	0.012658	0.012658	0.012658	0.012658	0.012658	0	0	0.012658	0	0	0	0	0	0.012658	0.012658	0	0	0	0	0	0.012658	0	0	0	0	0	0	0	0	0
0.1375	0	0.0375	0.05	0.0375	0.05	0.025	0.0625	0.0625	0.025	0.0625	0.05	0.05	0.025	0.025	0.125	0.0375	0.075	0	0.0625	0.037975	0	0	0	0	0	0	0	0	0	0.012658	0.025316	0.012658	0	0	0.012658	0.012658	0.025316	0	0	0	0	0	0	0	0	0	0	0	0
0.075	0	0.0875	0.025	0.0375	0.075	0	0.0625	0.0875	0.0875	0.0375	0.0375	0.025	0.0375	0.05	0.1125	0.0625	0.0375	0.0125	0.05	0.012658	0	0.012658	0	0	0.012658	0	0.012658	0	0.025316	0	0	0	0	0	0	0	0	0	0	0	0	0	0	0	0	0	0	0	0
0.05	0.025	0.0625	0.0625	0.05	0.0875	0.05	0.1	0.0875	0.0625	0.0125	0.1	0	0.0125	0.025	0.0125	0.0375	0.075	0.0125	0.075	0	0	0	0	0	0	0.012658	0	0	0	0	0.012658	0	0	0	0	0	0.012658	0	0.012658	0.012658	0	0	0.012658	0	0	0	0	0	0
0.1	0	0.0375	0.0125	0.0625	0.075	0.025	0.0625	0.075	0.0875	0.0375	0.0375	0.025	0.025	0.0375	0.0875	0.05	0.1	0.025	0.0375	0.012658	0	0	0.012658	0	0.012658	0	0	0.012658	0.025316	0	0	0	0	0	0.012658	0	0.012658	0	0	0	0	0	0	0	0	0	0	0	0
0.05	0	0.025	0.0625	0.0375	0.0875	0.0125	0.0875	0.0875	0.075	0.0125	0.075	0.0625	0.025	0.0375	0.1	0.05	0.075	0	0.0375	0	0	0	0	0	0.012658	0	0	0	0.012658	0	0	0	0	0.012658	0	0	0.012658	0	0	0	0	0	0	0	0	0	0	0	0
0.075	0	0.075	0.025	0.0625	0.0625	0	0.0375	0.05	0.1375	0.025	0.0125	0.0625	0.025	0.0875	0.125	0.05	0.0625	0.025	0	0	0	0	0.012658	0	0.012658	0	0	0	0	0	0	0	0	0.012658	0.012658	0	0.025316	0	0	0	0	0	0	0	0	0	0	0	0
0.125	0	0.0375	0.0625	0.0375	0.025	0.0375	0.05	0.1	0.0625	0.025	0.0375	0.0375	0.05	0.0375	0.125	0.0625	0.05	0.0125	0.025	0.012658	0	0	0.012658	0.012658	0.012658	0	0	0.012658	0.012658	0	0	0	0	0.012658	0.037975	0	0	0	0	0	0	0	0	0	0	0	0	0	0
0.05	0	0.0625	0.0375	0.025	0.1125	0.025	0.0375	0.0625	0.05	0.0375	0.05	0.0375	0.0375	0.1	0.075	0.0625	0.0875	0.025	0.025	0	0	0	0	0	0.012658	0	0	0	0	0	0	0	0.012658	0.012658	0.012658	0	0	0	0	0	0	0	0	0	0	0	0	0	0
0.0625	0.0125	0.075	0.1	0.025	0.1125	0.025	0.05	0.0375	0.075	0.05	0	0.0375	0.0125	0.025	0.075	0.05	0.1375	0	0.0375	0.012658	0.012658	0	0	0	0.012658	0	0	0	0	0.012658	0	0	0	0	0	0.012658	0	0	0	0	0	0.012658	0	0	0	0	0	0	0
0.05	0	0.0375	0.05	0.05	0.075	0.0625	0.025	0.125	0.05	0.025	0.0125	0.075	0	0.1	0.1	0.0375	0.1125	0	0.0125	0	0	0	0	0.012658	0.012658	0	0	0	0	0	0	0.012658	0	0	0	0	0.012658	0	0	0	0	0	0	0	0	0	0	0	0
0.1625	0	0.0625	0.0625	0	0.1	0	0.0375	0.0125	0.1375	0.025	0	0.0875	0.0125	0.1	0.0625	0.0625	0.075	0	0	0.025316	0	0.012658	0	0	0	0	0.012658	0	0.037975	0	0	0	0	0.025316	0.025316	0	0.012658	0	0	0	0	0	0	0	0	0	0	0	0
0.05	0	0.0875	0.0875	0.0125	0.025	0.0125	0.075	0.1125	0.125	0.0375	0.0125	0.0375	0.025	0.025	0.0875	0.0375	0.0375	0	0.1125	0	0	0	0	0	0	0	0	0	0.012658	0	0.012658	0	0.012658	0	0	0	0	0	0.012658	0	0	0	0	0	0	0	0	0	0
0.0625	0.0125	0.025	0.075	0.05	0.05	0.0125	0.05	0.0125	0.1375	0.025	0.0625	0.0625	0.0375	0.05	0.025	0.125	0.0625	0.025	0.0375	0	0	0	0	0.012658	0	0	0	0	0.012658	0	0	0.012658	0.012658	0	0	0	0.012658	0	0	0	0	0	0	0	0	0	0	0	0
0.1125	0	0.025	0.1125	0.0125	0.1	0	0.075	0.1125	0.05	0.0125	0.075	0.0625	0.0125	0	0.025	0.0625	0.075	0.0375	0.0375	0.025316	0	0	0.012658	0	0.012658	0	0	0	0	0	0	0	0.012658	0	0.012658	0	0.012658	0	0.025316	0	0	0	0	0	0	0	0	0	0
0.0875	0	0.0625	0.0625	0.075	0.0625	0	0.025	0.075	0.125	0.0375	0.0375	0.025	0.0375	0	0.1125	0.05	0.075	0.0125	0.0375	0.025316	0	0	0.012658	0.012658	0	0	0	0.012658	0	0	0	0	0	0	0.012658	0	0.012658	0	0	0	0	0	0	0	0	0	0	0	0
0.125	0.025	0.075	0.075	0.0125	0.05	0.0125	0.0875	0.05	0.1125	0.05	0.025	0.025	0.025	0.05	0.0375	0.05	0.0875	0	0.025	0	0	0.025316	0.012658	0	0.012658	0	0	0.012658	0.025316	0	0.012658	0	0	0	0	0	0.012658	0	0.012658	0	0	0	0	0.012658	0	0	0	0	0
0.1	0.0375	0.075	0.025	0.025	0.1375	0.0375	0.1125	0.0125	0.0875	0.0125	0.0375	0.0625	0.0375	0.0125	0.0375	0.0375	0.0875	0	0.025	0.012658	0	0	0	0	0.025316	0.012658	0	0	0	0	0.012658	0.012658	0	0	0.012658	0	0.012658	0	0	0	0	0.012658	0	0	0	0	0	0	0
0.1875	0.0125	0.025	0.05	0.0125	0.05	0.025	0.0625	0.05	0.1	0.05	0.0625	0.025	0.0125	0.025	0.075	0.0625	0.1	0	0.0125	0.012658	0	0.012658	0	0	0.012658	0	0	0.037975	0.025316	0.012658	0.012658	0	0.012658	0	0.012658	0	0.012658	0	0.012658	0	0	0	0	0	0	0	0	0	0.012658
0.125	0.0125	0.0375	0.075	0.05	0.0875	0	0.05	0.0875	0.0625	0.05	0.0375	0.025	0.0375	0.0625	0.0375	0.0625	0.075	0	0.025	0.012658	0.012658	0.012658	0.012658	0	0.0127	0	0	0	0.025316	0	0	0	0.012658	0.012658	0	0.012658	0	0	0	0	0	0	0	0	0	0	0	0	0
0.0375	0	0.075	0.0625	0.0625	0.0125	0	0.075	0.0625	0.0625	0.0375	0.075	0.025	0.025	0.0625	0.1375	0.0625	0.075	0	0.05	0.012658	0	0	0	0	0	0	0	0.012658	0.012658	0	0	0	0	0	0	0	0	0	0	0	0	0	0	0	0	0	0	0	0
0.0125	0	0.0375	0.1125	0.0125	0.0625	0.0375	0.025	0.0625	0.0625	0.0875	0.025	0.0625	0.05	0.0375	0.0375	0.1	0.125	0.0125	0.0375	0	0	0	0	0	0	0	0	0	0.012658	0	0	0	0	0	0	0	0	0	0	0	0	0	0	0	0	0	0	0	0
0.075	0	0.0625	0.1125	0.025	0.0875	0.0125	0.075	0.1	0.1	0.025	0.0625	0.0375	0.025	0.0125	0.025	0.0375	0.1	0	0.025	0	0	0.012658	0	0	0.025316	0	0	0.025316	0	0	0	0	0	0	0	0	0.012658	0	0	0	0	0	0	0	0	0	0	0	0
0.1375	0.0125	0.0375	0.075	0.0375	0.025	0.0375	0.05	0.075	0.075	0.05	0.0625	0.0375	0.1	0.025	0.0125	0.0375	0.0625	0	0.05	0	0	0	0.025316	0	0	0.025316	0	0	0.012658	0	0	0.012658	0	0.012658	0	0.012658	0.025316	0	0.012658	0	0	0	0	0.012658	0	0	0	0	0
0.075	0	0.075	0.05	0.05	0.15	0	0.0625	0.0125	0.0625	0.0125	0.05	0	0.05	0.0625	0.05	0.1	0.075	0.025	0.0375	0.012658	0	0	0	0.012658	0.025316	0	0	0.012658	0	0	0	0	0.012658	0	0	0	0	0	0	0	0	0	0	0	0	0	0	0	0
0.0375	0.0125	0.075	0.1125	0.0375	0.05	0	0.1	0.1125	0.0625	0.0375	0.0625	0.0125	0.025	0.025	0.0625	0.025	0.125	0	0.025	0	0	0	0	0.012658	0	0	0	0.012658	0	0	0	0	0	0.012658	0	0	0	0	0	0	0	0	0	0	0	0	0	0	0
0.05	0.0125	0.025	0.1	0.0625	0.125	0.025	0.0625	0.0625	0.05	0.0125	0.0125	0.075	0.0125	0.05	0.075	0.075	0.05	0.0375	0.025	0	0	0	0	0	0	0.012658	0.012658	0	0.012658	0	0.012658	0	0	0	0	0	0	0	0	0	0	0	0	0	0	0	0	0	0
0.0375	0	0.0125	0.075	0.05	0.075	0.0125	0.0375	0.1125	0.2	0.05	0.0625	0.025	0.05	0.0125	0.0625	0.05	0.0375	0	0.0375	0	0	0	0	0	0	0	0	0	0.012658	0	0	0	0	0	0.012658	0.012658	0	0	0	0	0	0	0	0	0	0	0	0	0
0.1	0.05	0.05	0.075	0.05	0.0125	0	0	0.025	0.15	0.025	0.0125	0.0875	0.05	0.0375	0.125	0.05	0.0375	0.025	0.0375	0.012658	0.012658	0	0	0	0	0	0	0	0.012658	0	0	0.025316	0.012658	0	0.012658	0	0	0	0.012658	0	0	0	0	0.025316	0	0	0	0	0.012658
0.025	0.025	0.0625	0.0625	0.075	0.075	0.0375	0.0625	0.1	0.1375	0.0125	0.025	0.025	0.025	0.025	0.1125	0.0375	0.0125	0	0.0625	0	0.012658	0	0.012658	0	0	0	0	0	0	0	0	0	0	0	0	0	0	0	0	0	0	0	0.012658	0	0	0	0	0	0.012658
0.1	0.025	0.05	0.05	0.05	0.0875	0.025	0.0625	0.075	0.0875	0.0125	0.0375	0.0625	0.025	0.0625	0.05	0.0625	0.075	0	0	0	0	0.025316	0	0	0.012658	0	0	0	0.012658	0	0	0.012658	0	0.012658	0.012658	0.012658	0	0	0	0	0	0	0.012658	0	0	0	0	0	0
0.075	0.025	0.025	0.1	0.025	0.1	0.025	0.125	0.1125	0.025	0.025	0	0.05	0.025	0.025	0.0375	0.075	0.1125	0.0125	0	0.012658	0	0	0	0	0.012658	0	0	0	0	0	0	0.012658	0	0	0	0.025316	0.012658	0	0	0	0	0	0	0	0	0	0	0.012658	0
0.1	0.0125	0.05	0.0625	0.0625	0.0375	0	0.0375	0.05	0.1125	0.0625	0.05	0.05	0.0625	0.0625	0.1	0.025	0.05	0.0125	0	0	0	0	0	0	0	0	0.012658	0	0.012658	0	0.012658	0	0	0.012658	0.037975	0	0.012658	0	0	0	0	0	0	0.012658	0	0	0	0	0
0.075	0.0125	0.0125	0.025	0.05	0.0875	0.025	0.05	0.0625	0.125	0.025	0.0625	0.0375	0.025	0.125	0.0375	0.0125	0.1125	0	0.0375	0.012658	0	0	0.012658	0.012658	0	0	0.012658	0.012658	0	0	0	0.012658	0	0	0	0	0	0	0	0	0	0	0.012658	0	0	0	0	0	0
0.0125	0.0125	0.025	0.0375	0.075	0.125	0	0.0875	0.0375	0.1	0.025	0.025	0.025	0.0375	0.0625	0.0625	0.1125	0.075	0.025	0.0375	0	0	0	0	0	0.012658	0	0	0	0	0	0	0	0	0	0	0	0	0	0	0	0	0	0	0	0	0	0	0	0
0.0875	0	0.05	0.075	0.025	0.1125	0.0625	0.0375	0.0375	0.0875	0.0375	0.0125	0.0375	0.0375	0.05	0.05	0.0625	0.075	0.0125	0.05	0.012658	0	0	0	0.012658	0.025316	0	0	0.012658	0.012658	0	0	0	0	0	0	0	0	0	0.012658	0	0	0	0	0	0	0	0	0	0
0.1	0.025	0.0875	0.05	0.0375	0.1	0.0125	0.0375	0.05	0.0875	0.025	0.025	0.025	0.0375	0.1	0.0125	0.075	0.0375	0.0375	0.0375	0.025316	0	0.012658	0.012658	0	0.025316	0	0.012658	0.012658	0	0	0	0	0	0	0	0	0	0	0	0	0	0	0	0	0.012658	0	0	0	0
0.075	0.0125	0.1	0.0375	0.025	0.0875	0	0.0875	0.05	0.1625	0.0375	0.0125	0.05	0.0375	0.0125	0.05	0.0375	0.1	0	0.025	0.012658	0	0	0	0.012658	0.012658	0	0	0	0.012658	0	0	0	0	0	0	0.012658	0	0	0.012658	0.012658	0	0	0	0	0	0	0	0	0
0.1625	0	0.025	0.0125	0.0125	0.075	0.025	0.0375	0.05	0.15	0.0125	0.0375	0.05	0.025	0.05	0.125	0.05	0.075	0	0.025	0.037975	0	0.012658	0	0	0	0.012658	0	0.012658	0.025316	0	0	0	0.012658	0.012658	0.012658	0	0.025316	0	0	0	0	0	0	0	0	0	0	0	0
0.1125	0	0.0375	0.0375	0.025	0.0375	0.025	0.0375	0.0875	0.125	0.05	0.0625	0.0625	0.0625	0.05	0.0375	0.0625	0.05	0	0.0375	0.012658	0	0.012658	0	0	0	0	0	0.025316	0.025316	0	0	0.012658	0	0	0	0.012658	0.012658	0	0	0	0	0	0	0	0	0	0	0	0
0.0875	0.0125	0.075	0.0875	0	0.075	0.0125	0.125	0.05	0.0875	0.025	0.0125	0.0125	0.0375	0.1125	0.0125	0.0625	0.0875	0	0.025	0	0	0	0.012658	0	0	0.012658	0.012658	0	0.012658	0	0	0	0	0.012658	0.012658	0	0.012658	0	0	0	0	0	0	0	0	0	0	0	0
0.0375	0	0.0875	0.0875	0.0125	0.1375	0	0.025	0.0375	0.125	0.025	0.0625	0.0125	0.025	0.0625	0.0125	0.0875	0.075	0	0.0875	0	0	0.012658	0.012658	0	0	0	0	0	0.012658	0	0	0	0	0	0	0	0	0	0	0	0	0	0	0	0	0	0	0	0
0.0625	0	0.025	0.1125	0.0375	0.1125	0.025	0.1	0.025	0.0375	0.0125	0.0875	0.05	0.0125	0.1	0.05	0.05	0.075	0	0.025	0.012658	0	0	0.025316	0	0.012658	0	0	0	0	0	0	0	0	0.012658	0	0	0	0	0	0	0	0	0	0	0	0	0	0	0
0.0875	0	0.0625	0.1125	0.025	0.0625	0.025	0.075	0.075	0.125	0.075	0.025	0.0375	0.0125	0.0625	0.025	0.0375	0.0625	0	0.0125	0	0	0	0.012658	0	0	0	0.012658	0	0	0.012658	0	0	0	0.025316	0.012658	0	0.012658	0	0	0	0	0	0	0	0	0	0	0	0
0.05	0.0125	0.05	0.0375	0.075	0.075	0.025	0.0125	0.0625	0.1	0.05	0.0625	0.075	0.0875	0.0375	0.0375	0.0875	0.05	0	0.0125	0.012658	0.012658	0	0	0	0	0	0	0	0	0	0.012658	0	0.012658	0	0	0	0	0	0	0	0	0	0	0	0	0	0	0	0
0.0625	0	0.025	0.05	0.0125	0.1	0.0625	0.0875	0.0625	0.0875	0.0125	0.0375	0.025	0.0375	0.05	0.0625	0.125	0.1	0	0	0	0	0	0	0	0.025316	0.012658	0.012658	0	0	0	0	0	0	0	0	0.012658	0	0	0	0	0	0	0	0	0	0	0	0	0
0.225	0.0125	0.0125	0.025	0.0375	0.0875	0	0.0375	0.0125	0.1	0.0375	0.0375	0.1	0.0125	0.025	0.1125	0.025	0.0625	0	0.0375	0	0	0	0.012658	0.012658	0.025316	0	0.025316	0	0.025316	0	0.025316	0.012658	0	0.012658	0.037975	0	0.025316	0	0.012658	0.012658	0	0	0	0	0	0	0	0	0
0.1125	0.025	0.0375	0.05	0.0375	0.0875	0.0125	0.075	0	0.05	0.0125	0.0375	0.1375	0.025	0.0125	0.125	0.025	0.1	0.025	0.0125	0	0.012658	0	0.012658	0	0.012658	0.012658	0.012658	0	0	0	0	0.012658	0.012658	0	0	0	0.012658	0.012658	0	0.012658	0	0	0	0	0	0	0	0	0.012658
0.05	0.025	0	0.025	0.0375	0.1	0.0625	0.0375	0.0125	0.2375	0.025	0.05	0.0875	0.0125	0.0125	0.0625	0.025	0.0875	0.0125	0.0375	0	0	0	0	0.012658	0	0	0	0	0	0	0	0.012658	0	0	0.012658	0	0.012658	0	0	0	0	0	0	0	0	0	0	0	0.012658
0.1	0.0375	0.05	0.05	0.075	0.075	0.025	0.075	0.05	0.0875	0.025	0.0125	0.0375	0.05	0.0625	0.05	0.025	0.0375	0.0375	0.0375	0.012658	0	0	0	0.012658	0	0	0.012658	0.012658	0.012658	0.012658	0	0	0.012658	0	0	0	0	0	0.012658	0	0.012658	0	0	0	0	0	0.012658	0	0
0.0875	0.05	0.075	0.025	0.05	0.075	0.0125	0.025	0.025	0.1375	0.025	0.0625	0.025	0	0.0375	0.0375	0.0625	0.0875	0.0375	0.0625	0.012658	0	0.012658	0	0	0	0	0	0	0.012658	0	0	0	0	0	0.012658	0	0.025316	0	0	0	0	0	0	0	0	0	0	0	0.012658
0.1125	0.05	0.0875	0.0375	0.0125	0.0875	0.0125	0.0125	0.025	0.1	0.05	0.0625	0.0375	0.0125	0.025	0.1	0.0875	0.05	0	0.0375	0.012658	0	0.012658	0	0	0	0	0.012658	0	0.025316	0	0	0.012658	0	0	0.012658	0.012658	0	0	0.012658	0.012658	0	0.012658	0	0	0.012658	0	0	0	0
0.1125	0.025	0.0375	0.05	0.025	0.0875	0.0125	0.0625	0.1125	0.05	0.025	0.05	0.05	0.0375	0.025	0.0375	0.0625	0.075	0.025	0.0375	0.012658	0	0	0.012658	0	0.012658	0	0.012658	0.025316	0	0	0.012658	0	0	0	0	0	0.012658	0.012658	0	0	0	0	0	0	0	0	0.012658	0.012658	0
0.175	0.0125	0.025	0.025	0	0.05	0	0.0125	0.0125	0.225	0.025	0	0.1125	0.025	0.1375	0.1125	0	0.05	0	0	0.050633	0	0	0.012658	0	0.012658	0	0	0	0.012658	0	0	0.025316	0	0.025316	0.025316	0	0.012658	0	0	0.012658	0	0	0	0	0	0	0	0	0
0.05	0.025	0.025	0.0875	0.0875	0.0625	0.05	0.0625	0.0875	0.0625	0.025	0.05	0.075	0.0625	0.0125	0.0375	0.0625	0.025	0.0125	0.0375	0	0	0	0.012658	0	0.012658	0.012658	0	0	0	0	0	0	0	0	0	0.012658	0	0	0	0	0	0	0	0.012658	0	0	0	0	0.012658
0.1	0	0.075	0.075	0.0125	0.0375	0.0125	0.0375	0.0375	0.15	0.0125	0.025	0.0625	0.0625	0.05	0.1125	0.025	0.075	0.0125	0.025	0.012658	0	0.012658	0	0	0.012658	0	0	0	0.037975	0	0.012658	0.012658	0	0	0	0	0	0	0	0	0	0	0	0	0	0	0	0	0
0.125	0.05	0.0375	0.0375	0	0.025	0.0375	0	0.0625	0.125	0.05	0.0375	0.05	0.075	0.05	0.0875	0.075	0.025	0.025	0.025	0.012658	0.012658	0	0	0	0.012658	0	0	0.012658	0.012658	0	0	0	0.012658	0.025316	0.012658	0	0	0.012658	0	0	0.012658	0	0	0	0	0	0	0	0
0.0625	0.0125	0.0375	0.075	0.0125	0.0625	0.0625	0.075	0.0375	0.125	0.0375	0.0125	0.025	0.05	0.0875	0.0625	0.025	0.125	0	0.0125	0	0	0	0	0	0	0.012658	0	0	0.012658	0.012658	0	0	0.012658	0	0	0	0.012658	0	0	0	0	0	0	0	0.012658	0	0	0	0
0.05	0	0	0.0875	0.0125	0.05	0.0375	0.125	0.025	0.125	0.0375	0.0375	0.0375	0.0625	0.0125	0.1125	0.0625	0.0875	0.025	0.0125	0.012658	0	0	0	0	0	0	0	0	0.025316	0	0	0	0	0	0	0	0.012658	0	0	0	0	0	0	0	0	0	0	0	0
0.025	0.0375	0.0875	0.075	0.05	0.0875	0.05	0.05	0.025	0.025	0.0625	0.025	0.0375	0.0375	0.05	0.1	0.075	0.0625	0.0125	0.025	0	0	0	0	0	0.012658	0	0	0	0	0	0	0	0	0	0	0	0	0	0.012658	0	0	0	0	0	0	0	0	0	0
0.0875	0.0125	0.075	0.0375	0.0125	0.075	0.0125	0.075	0.0375	0.1375	0.05	0.025	0.05	0.0375	0.0625	0.05	0.05	0.0875	0.025	0	0.012658	0	0	0	0	0.025316	0	0	0	0.037975	0	0	0	0	0	0.012658	0	0	0	0	0	0	0	0	0	0	0	0	0	0
0.05	0	0.075	0.075	0.0375	0.075	0.05	0.05	0.1125	0.1	0.05	0.075	0.075	0.0375	0.025	0	0.0375	0.0125	0.0125	0.05	0	0	0	0.012658	0	0	0	0	0	0.025316	0	0.012658	0	0	0	0	0	0	0	0	0	0	0	0	0	0	0	0	0	0
0.075	0	0.0625	0.075	0.05	0.075	0.0125	0.0875	0.075	0.1	0.0375	0.0125	0.0375	0.0375	0.05	0.0625	0.0375	0.1125	0	0	0	0	0	0	0	0	0	0	0.012658	0.012658	0	0	0.012658	0	0.012658	0.012658	0	0.012658	0	0	0	0	0	0	0	0	0	0	0	0
0.1625	0	0.025	0.05	0.0375	0.125	0	0.0125	0.025	0.125	0.025	0.025	0.0625	0.0125	0.1125	0.05	0.025	0.125	0	0	0.025316	0	0	0	0	0.050633	0	0	0	0.025316	0	0	0	0	0.037975	0.012658	0	0.012658	0	0	0	0	0	0	0	0	0	0	0	0
0.1125	0	0.0625	0.05	0.0125	0.0875	0.025	0.0625	0.05	0.05	0.0375	0.0125	0.0625	0.05	0.075	0.05	0.0375	0.125	0.0125	0.025	0	0	0	0.012658	0.012658	0.012658	0	0.012658	0	0.012658	0	0	0	0	0.012658	0	0.012658	0.025316	0	0	0	0	0	0	0	0	0	0	0	0
0.075	0.025	0.025	0.0375	0.1375	0.0625	0.025	0.075	0.025	0.075	0.025	0.0625	0.0625	0.1	0.025	0.075	0.0375	0.0375	0	0.0125	0.012658	0	0	0	0.025316	0	0	0	0	0.012658	0	0.012658	0	0	0	0	0	0.012658	0	0	0	0	0	0	0	0	0	0	0	0
0.0625	0.0125	0.025	0.0375	0.0875	0.075	0.025	0.075	0.0125	0.0875	0.0375	0.05	0.0375	0.0625	0.0375	0.125	0.0375	0.0875	0.0125	0.0125	0	0	0.012658	0	0.025316	0	0	0	0	0	0	0.012658	0	0	0	0	0	0.012658	0	0	0	0	0	0	0	0	0	0	0	0
0.05	0	0.025	0.025	0.0875	0.0875	0.075	0.025	0.0375	0.1125	0.0375	0.075	0.025	0.0625	0.05	0.0625	0.0625	0.075	0	0.025	0	0	0	0	0.012658	0	0	0	0	0	0	0	0	0	0.012658	0	0	0.025316	0	0	0	0	0	0	0	0	0	0	0	0
0.1	0	0.05	0.05	0.0625	0.075	0.0375	0.05	0.0875	0.0625	0.0375	0.0375	0.05	0.0125	0.0625	0.025	0.1	0.075	0.0125	0.0125	0.012658	0	0	0	0.012658	0.025316	0.012658	0	0.025316	0	0	0	0.012658	0	0	0	0	0	0	0	0	0	0	0	0	0	0	0	0	0
0.0625	0.025	0.025	0.1	0.0125	0.1125	0.0625	0.0625	0.1125	0.075	0.0125	0	0.0875	0.0125	0.0125	0.0125	0.0375	0.15	0.0125	0.0125	0.025316	0.012658	0	0	0	0	0.012658	0	0	0	0	0	0	0	0	0	0	0.012658	0	0	0	0	0	0	0	0.012658	0.012658	0	0	0
0.0875	0.0125	0.0625	0.075	0.05	0.075	0.0375	0.0625	0.075	0.075	0.025	0.0375	0.05	0.0375	0.05	0.0625	0.025	0.075	0	0.025	0	0	0.012658	0	0	0.012658	0.012658	0.025316	0	0.012658	0	0	0.012658	0	0	0	0	0	0	0	0	0	0	0	0	0	0	0	0	0
0.0375	0.025	0.0125	0.125	0.025	0.0375	0.0375	0.075	0.0375	0.15	0.0375	0.0125	0.0875	0.0375	0.0625	0.0625	0.05	0.05	0.0125	0.025	0	0	0	0.012658	0	0	0	0	0	0	0	0	0	0	0.012658	0	0.012658	0	0	0	0	0	0	0	0	0	0	0	0	0.025316
0.0625	0.0125	0.0875	0.025	0.0625	0.025	0.0125	0.125	0.025	0.0875	0.0875	0.025	0.075	0.05	0.0125	0.075	0.025	0.05	0.025	0.05	0	0	0.012658	0	0	0	0	0	0	0	0.012658	0	0	0	0	0.012658	0.012658	0.012658	0	0	0	0	0	0	0.012658	0	0	0	0	0
0.125	0	0.025	0.1	0.0375	0.0375	0.0375	0.0125	0.0375	0.0875	0.0375	0.0375	0.0125	0.0625	0.05	0.125	0.1	0.05	0	0.025	0.050633	0	0	0	0	0	0	0	0.025316	0	0	0	0	0	0	0.012658	0.025316	0	0	0	0	0	0	0	0	0	0	0	0	0
0.0625	0.025	0.075	0.075	0.0375	0.0875	0.025	0.0125	0.0375	0.1125	0.0125	0.0625	0.0375	0.025	0.1	0.0125	0.0375	0.1125	0.025	0.025	0	0	0	0	0	0	0.012658	0	0	0.012658	0	0	0	0.012658	0	0	0	0.025316	0	0	0	0	0	0	0	0	0	0	0.012658	0
0.1	0	0.05	0.0875	0.0125	0.1125	0	0.0875	0.1	0.075	0.0375	0	0.0375	0.025	0.0375	0.1125	0.0625	0.05	0	0.0125	0	0	0	0.012658	0.012658	0	0	0.012658	0.012658	0.012658	0.012658	0	0.012658	0	0	0	0.012658	0	0	0	0	0	0	0	0	0	0	0	0	0
0.1	0.0125	0.0375	0.0625	0	0.0875	0.0125	0.0375	0.075	0.1375	0.025	0.0125	0.1	0.025	0.0625	0.05	0.1	0.0625	0	0	0.025316	0	0.012658	0	0	0	0	0	0	0.012658	0	0	0	0	0.025316	0	0.012658	0.012658	0	0	0	0	0	0	0	0	0	0	0	0.012658
0.025	0.0125	0.075	0.075	0.025	0.0625	0.025	0.0875	0.075	0.05	0.0625	0.1125	0.025	0	0.0375	0.1375	0.0625	0.025	0	0.025	0.012658	0	0	0	0	0	0	0	0	0	0	0.012658	0	0	0	0	0	0	0	0	0	0	0	0	0	0	0	0.012658	0	0
0.125	0	0.05	0.0625	0.0375	0.1375	0.025	0.025	0.0125	0.125	0.0625	0.025	0.05	0.0125	0.05	0.0625	0.05	0.05	0	0.0375	0.012658	0	0	0.025316	0.012658	0	0	0	0	0.012658	0.012658	0	0.025316	0	0.012658	0.012658	0	0	0	0	0	0	0	0	0	0	0	0	0	0
0.075	0.0125	0.05	0.0625	0.05	0.1625	0.0375	0.025	0.0125	0.025	0.0125	0.0125	0.0875	0.075	0.1125	0.075	0.0625	0.0375	0	0.0125	0.012658	0	0	0	0	0.012658	0	0	0	0.012658	0	0	0.012658	0	0.012658	0.012658	0	0	0	0	0	0	0	0	0	0	0	0	0	0
0.075	0.0375	0.0625	0.075	0.0375	0.05	0.0375	0.025	0.025	0.125	0.0125	0.025	0.05	0.0625	0.05	0.075	0.05	0.0375	0.0375	0.05	0	0	0.012658	0.012658	0	0.012658	0	0	0	0.025316	0	0	0	0	0.012658	0	0	0	0	0	0	0	0	0	0	0	0	0	0	0.012658
0.0875	0.0375	0.025	0.05	0.025	0.125	0.0375	0.0125	0.0375	0.1125	0.0375	0.0375	0.0875	0.075	0.05	0.025	0.05	0.0625	0.0125	0.0125	0	0	0	0.012658	0	0	0	0	0	0.012658	0	0	0.012658	0	0	0	0.012658	0.037975	0	0	0	0	0	0	0.012658	0.012658	0	0	0	0.012658
0.2375	0.0125	0.0125	0.0375	0.0375	0.025	0.0125	0.025	0.05	0.125	0.0125	0.0125	0.0625	0.025	0.0375	0.0875	0.075	0.0875	0.0125	0.0125	0.050633	0	0	0	0.025316	0.012658	0.012658	0.012658	0.012658	0.012658	0	0	0.025316	0.012658	0.012658	0.037975	0	0.012658	0	0	0	0	0	0	0	0	0	0	0	0.012658
0.1	0.0125	0.05	0.05	0.0125	0.075	0.0125	0	0.025	0.15	0.025	0.025	0.0625	0.0375	0.075	0.0875	0.0375	0.1125	0.025	0.025	0.025316	0	0	0	0	0.012658	0	0	0	0.025316	0	0	0	0	0.012658	0	0.012658	0	0	0.012658	0	0	0	0	0	0	0	0	0	0
0.05	0.025	0.0375	0.1125	0.05	0.075	0.0125	0.0125	0.0375	0.0875	0.025	0.05	0.0625	0	0.125	0.175	0.025	0.025	0.0125	0	0	0	0	0.012658	0	0	0	0	0	0	0	0	0	0	0.012658	0.012658	0	0.012658	0	0	0	0	0	0	0	0	0	0	0	0.012658
0.0375	0.0375	0.0875	0.05	0.05	0.05	0	0.0625	0.15	0.1	0.0375	0.0375	0.0125	0.0625	0.025	0.05	0.025	0.075	0.0125	0.0375	0	0	0	0	0.012658	0.012658	0	0.012658	0	0	0	0	0	0	0	0	0	0	0	0	0	0	0	0	0	0	0	0.012658	0	0
0.0375	0	0.0125	0.0625	0.05	0.075	0	0.0375	0.1125	0.0875	0.05	0.0375	0.025	0.0375	0.1	0.0375	0.0875	0.1	0	0.05	0	0	0	0	0.012658	0	0	0	0.012658	0	0	0	0	0	0	0	0	0.012658	0	0	0	0	0	0	0	0	0	0	0	0
0.0625	0.025	0.0375	0.05	0.025	0.1	0.0625	0.0375	0.05	0.175	0.05	0.0375	0.05	0.0125	0.05	0.05	0.0375	0.0875	0	0	0	0	0	0	0.012658	0	0	0	0	0	0	0.012658	0	0	0	0.025316	0	0.012658	0	0	0	0	0.012658	0	0	0.012658	0	0	0	0
0.0625	0.0125	0	0.05	0.05	0.075	0.0125	0.0875	0.075	0.15	0.05	0.0375	0.0375	0	0.05	0.0625	0.0625	0.0875	0.025	0.0125	0.012658	0	0	0	0.012658	0	0	0	0	0	0	0	0	0	0.012658	0	0	0.012658	0	0	0	0	0	0.012658	0	0	0	0	0	0
0.1875	0.0125	0.0125	0.0375	0.025	0.1625	0	0	0.0125	0.1375	0.0125	0.025	0.05	0.0375	0.0875	0.0625	0.0625	0.05	0	0.025	0.037975	0	0	0	0.012658	0.075949	0	0	0	0.025316	0	0	0.012658	0.012658	0.012658	0	0	0	0	0	0.012658	0	0	0	0	0	0	0	0	0
0.1	0.0125	0.0125	0.0125	0.0875	0.0375	0	0.0625	0.05	0.1375	0.05	0.0625	0.0125	0.05	0.0375	0.1375	0.0625	0.0625	0	0.0125	0.025316	0	0	0	0	0	0	0.025316	0	0.012658	0	0	0	0	0	0.025316	0	0	0	0.012658	0	0	0	0	0	0	0	0	0	0
0.15	0	0.1375	0.0375	0.0625	0.0375	0.0125	0.0875	0.0625	0.025	0.025	0	0.0125	0.0375	0.025	0.075	0.075	0.1125	0	0.025	0.012658	0	0.025316	0	0	0	0	0.012658	0	0	0.012658	0	0	0.012658	0.012658	0.012658	0.012658	0.037975	0	0	0	0	0	0	0	0	0	0	0	0
0.0875	0.025	0.025	0.05	0.0375	0.125	0.0125	0.0125	0.0125	0.0875	0.05	0.0375	0.0625	0	0.1125	0.0875	0.075	0.05	0.0125	0.0375	0	0	0	0.012658	0.012658	0	0	0	0	0.012658	0.012658	0	0.025316	0	0.012658	0	0	0	0	0	0	0	0	0	0	0.012658	0	0	0	0
0.0875	0.025	0.05	0.05	0.0375	0.0875	0.0125	0.025	0	0.15	0.025	0.0375	0.0375	0.025	0.075	0.1375	0.0375	0.075	0.025	0	0	0	0	0	0	0.025316	0	0.012658	0	0.025316	0	0	0	0	0.012658	0.012658	0	0	0	0	0	0	0	0.012658	0	0	0	0	0	0
0.1625	0.0125	0.025	0	0.05	0.1	0	0.0125	0	0.125	0.025	0.0375	0.05	0	0.075	0.1125	0.075	0.1125	0	0.025	0.012658	0	0.012658	0	0.012658	0.012658	0	0	0	0.012658	0	0	0	0	0.037975	0	0.025316	0.025316	0	0.012658	0	0	0	0	0	0	0	0	0	0
0.075	0	0.0125	0.075	0.0875	0.05	0.025	0.0125	0.1	0.1	0.0375	0.075	0.0375	0.075	0.025	0.0375	0.05	0.075	0.0125	0.0375	0.025316	0	0	0	0	0.012658	0	0	0	0.012658	0	0	0	0.012658	0	0.012658	0	0	0	0	0	0	0	0	0	0	0	0	0	0
[truncated: 1,564 more rows]
[truncated: 1,240 more columns]
